# Supplementary material for: Analyses of the roles and potential targets of m7G-related genes in colorectal cancer using single-cell and bulk RNA sequencing data
Source: PLoS One. 2025 Dec 17;20(12):e0337288. doi: 10.1371/journal.pone.0337288 (PMC12711009; doi:10.1371/journal.pone.0337288)
Supplement: S1 Table — (CSV) [file pone.0337288.s007.csv]

Gene	C1	C2	C3	C4	C5	C6	C7	C8	C9	C10	C11	C12	C13	C14	C15	C16	C17	C18	C19	C20	C21	C22	C23	C24	C25	C26	C27	C28	C29	C30	C31	C32	C33	C34	C35	C36	C37	C38	C39	C40	C41	C42	C43	C44
OR4F5	0	0	0.09	0	0	0	0	0	0	0	0	0	0	0	0	0	0	0	0	0	0	0	0	0	0	0	0	0	0	0	0	0	0	0	0	0	0	0	0	0	0	0	0	0
OR4F29	0	0	0	0	0	0	0	0	0	0	0	0	0	0	0	0	0	0	0	0	0	0	0	0	0	0	0	0	0	0	0	0	0	0	0	0	0	0	0	0	0	0	0	0
OR4F16	0	0	0	0	0	0	0	0	0	0	0	0	0	0	0	0	0	0	0	0	0	0	0	0	0	0	0	0	0	0	0	0	0	0	0	0	0	0	0	0	0	0	0	0
SAMD11	1.73	0.72	3.11	1.03	1.95	2.97	2.96	2.65	1.15	1.87	0.62	0.37	3.79	3.29	1.68	3.53	1.95	1.38	2.45	5.41	3.2	1.44	2.81	4.4	3.6	2.87	1.52	0.45	0.5	5.06	3.39	1.01	0.85	3.34	2.97	0.54	2.24	1.79	1.74	2.4	1.75	2.81	2.69	0.6
NOC2L	24.41	38.44	21.93	19.1	35.12	29.01	11.4	34.21	28.21	24.79	26.01	45.04	25.45	33.01	61.69	11.96	20.73	26.53	29.68	38.88	17.05	46.73	58.25	26.92	28.22	31.88	76.34	35.92	92.74	49.44	41.15	40.1	66.34	40.49	60.21	33.62	52.35	35.53	87.93	27.46	55.92	35.33	74.48	84.32
KLHL17	0.98	1.91	2.85	1.87	3.56	3.45	1.93	2.78	2.33	4.28	2.63	3.36	3.19	3.36	2.52	2.26	3.21	1.43	3.67	2.38	0.84	1.9	3.04	3.15	2.49	1.58	4.39	1.27	6.68	7.98	3.75	2.76	3.44	1.81	6.45	1.39	3.73	3.99	6.43	2.01	3	2.64	2.85	2.93
PLEKHN1	0.22	0.92	0	0.63	2.38	1.25	0.26	0.47	0.62	0.17	0.2	1.96	0.54	0.34	0.16	0.33	0.47	0.09	0.72	0.52	0.33	0.28	0.35	1.78	0.97	0.25	2.55	0.48	4.87	3.67	2.73	1.11	0.39	0.24	2.18	0.7	0.53	0.99	5.69	0.65	1.93	1.31	3.67	2.47
PERM1	0	0	0	0	0.06	0.07	0.06	0	0.03	0	0.03	0	0	0	0	0	0	0	0.08	0.06	0.15	0	0	0	0.04	0	0	0	0.05	0.03	0	0	0.03	0.16	0.04	0	0	0	0.18	0.13	0	0	0	0.06
HES4	12.42	6.73	33.68	44.76	21.44	21.1	9.29	24.43	8.4	14.19	6.66	3.56	18.87	28.52	25.46	6.43	10.78	23.23	10.95	19.34	8.23	10.25	8.65	14.73	22.56	2.23	10.17	4.11	8.14	17.42	16.01	0.99	0.32	4.23	5.84	1.79	5.03	14.41	13.26	10.81	10.81	25.39	4.74	27.96
ISG15	123.57	18.78	188.94	115.3	179.16	165.1	54.49	47.06	202.07	35.12	31.91	26.96	67.55	104.88	30.58	44.92	54.89	64.76	52.98	81.06	110.11	28.36	60.61	57.17	56.01	50.91	150.12	50.26	108.28	124.64	144.5	50.98	42.55	81.26	67.79	123.6	82.29	93.49	290.8	93.73	31.58	175.49	28.18	91.66
AGRN	6.87	8.32	7.48	3.74	11.72	3.73	3.37	8.52	10.51	5.18	7.6	9.51	7.81	8.07	36.61	6.01	4.96	2.94	6.19	10.11	5.14	8.26	15.41	13.85	10.93	15.26	22.47	9.87	28.36	21.34	37.63	20.98	18.23	16.81	21.74	24.76	22.09	16.49	19.48	13.95	8.68	16.78	14.94	21.07
RNF223	0.78	1.89	0.11	0.78	6.31	0.12	0.5	1.55	1.19	0.11	0.21	1.15	2.88	0.09	4.1	0.32	0.62	0.49	0.17	1.27	0.49	0.15	0.83	2.47	1.78	2.4	1.57	1.27	1.29	1.44	1.07	1.31	2.2	0.52	1.65	1.08	0.28	1.13	1.96	1.62	1.26	2.75	2.47	1.08
C1orf159	2.92	3.72	3.12	1.34	4.95	2.98	0.82	7.35	5.52	4.76	4.77	5.17	4.85	3.68	9.58	3.55	3.55	1.69	3.52	3.65	2.35	2.95	5.11	2.65	2.85	3.95	8.16	3.45	7.57	5.67	5.73	8.38	9.01	4.78	9	5	7.33	3.92	5.69	3.88	4.66	7.33	8.17	5.59
TTLL10	0	0.12	0.04	0.35	0.07	0.59	0	1.21	0.06	0.31	0.19	0.12	0.11	0.1	1.9	0.15	0.26	0	0.22	0.1	0.03	0.26	0.07	0.22	0.33	0.1	0.38	0	0	0.36	0.53	0	0.48	0.93	0.25	0	0.1	0.09	0.12	0.11	0.34	0.03	0.08	0.73
TNFRSF18	4.9	0.51	1.31	2.05	3.05	8.06	2.2	6.4	4.21	4.89	3.05	3.38	3.47	2.99	3.63	6.79	2.19	2.27	6.39	9.6	6.55	2.35	3.47	2.68	4.69	3.38	2.41	1.17	1.67	1.43	2.21	2.39	0.64	1.21	4.25	1.42	1.52	0.67	2.39	3.64	1.41	3.23	3.35	1.2
TNFRSF4	6.54	0.8	3.47	4.7	5.5	9.46	2.67	8.25	2.72	8.71	5	4.36	7.12	7.75	4.73	4.18	2.91	7.76	8.9	18.83	6.38	3.29	3.07	5	6.33	7.6	6.47	3.89	4.43	8.23	7	6.8	2.35	13.5	7.22	4.93	10.17	2.37	3.42	5.73	4.08	6.26	3.02	0.97
SDF4	116.79	101.9	124.49	48.72	98.27	72.17	60.09	116.6	121.8	87.26	63.09	145.08	129.42	109.09	216.93	134.36	100.86	58.27	82.87	134.38	144.7	102.96	165.28	106.81	86.61	186.27	154.32	84.88	147.29	127.51	167.27	122.19	160.88	138.01	151.32	166.7	143.74	86.06	152.79	183.08	128.9	195.14	153.54	259.52
B3GALT6	4.56	3.79	3.44	3.54	7.28	3.76	1.58	5.16	5.2	2.75	3.02	5.28	4.44	7.9	9.09	1.96	1.41	4.29	5.46	7.49	3.17	3.91	6.78	6.08	4.54	3.13	4.88	2.12	5.75	4.24	3.72	0.62	2.54	1.35	1.61	1.11	3	4.75	8.65	3.53	7.69	3.19	9.76	12.18
C1QTNF12	7.36	3.77	0.56	1.56	2.08	2.24	10.31	1.62	6.05	2.9	0.52	2.33	3.06	4.41	2.17	12.66	6.47	0.51	1.58	2.58	9.31	0.8	6.09	14.51	1.63	12.52	1.36	3.57	1.87	7.06	8.27	5.29	3.8	2.17	7.99	5.04	0.54	2.59	3.05	6.18	1.83	18.74	9.99	4.2
UBE2J2	36.07	45.9	49.51	29.52	39.51	41.68	21.6	51.43	42.82	39.88	35.98	45.56	42.1	38.24	66.63	44.81	39.2	46.11	38.66	49.64	43.19	38.08	46.03	36.5	34.11	51.71	54.53	29.66	68.7	48.31	41.14	40.53	59.19	42.55	53.13	41.13	54.9	34.83	47.83	47.55	44.21	53.24	66.78	67.94
SCNN1D	0.35	0.27	1.44	0.34	0.38	0.61	0.36	1.62	0.47	0.6	0.44	0.35	0.37	0.74	0.16	0.91	0.56	0.3	0.68	0.29	0.12	0.23	0.42	0.62	0.46	0.06	0.25	1.48	0.85	0.82	1.38	0.35	0.13	1.42	0.82	0.26	0.54	0.23	0.63	0.12	0.29	0.83	0.81	0.77
ACAP3	4.87	3.11	12.66	5.53	6.91	5.84	3.93	6.88	6.54	11.15	11.53	12.88	12.61	7.49	19.02	7.97	6.4	5.03	7.1	6.96	4.29	6.63	9.68	7.95	7.16	5.96	12.73	4.49	15.22	14.59	9.56	6.18	6.92	8.33	12.01	6.11	9.19	9.69	10.17	6.51	6.19	10.98	20.68	7.63
PUSL1	11.09	5.58	6.17	6.04	14.22	17.12	4.48	11.11	10.39	6.88	9.49	10.88	16.41	9.4	19.38	4	6.65	12.97	8.14	9.74	6.56	14.2	17.69	9.31	7.85	14.45	27.66	9.15	24.32	18.18	13.06	8.38	19.62	8.72	17.78	14.43	16.12	10.31	22.2	10.4	11.05	15.07	28.11	17.49
INTS11	15.44	20.85	27	14.75	20	20.92	10.21	31.64	17.61	24.38	22.16	31.42	27.73	26.53	32.59	19.25	18.33	24.24	18.35	24.09	16.05	20.36	24.85	22.68	18.58	27.79	42.13	17.33	48.59	39.02	27.85	29.95	39.63	26	34.36	22.43	33.2	22.11	32.76	21.86	28.13	32.88	37.99	48.28
CPTP	17.48	10.22	11.76	9.45	18.97	12.24	10.37	14.99	17.47	12.53	12.68	20.1	17.11	12.02	23.49	17.84	17.94	9.74	9.49	15.48	28.83	8.69	26.08	11.72	13.62	41.88	39.02	10.66	44.24	25.02	23.31	27.13	22.51	13.43	28.85	29.92	27.28	24.93	19.98	33.3	12.47	31.85	19.28	45.81
TAS1R3	0.2	0.1	0.07	0.39	2.45	0.55	0.15	0.24	2.07	0.45	1.05	0.16	0.12	0.45	1.94	0.67	0.33	0	0.71	0.98	0.54	0.07	0.62	0.06	0.19	1.24	0.87	0.67	0.66	0.4	0.09	1.4	0.03	0.25	0.93	0.57	0.47	0.92	0.34	0.47	0.45	0.67	0.03	0.32
DVL1	15.77	16.39	27.08	8.03	19.26	15.34	9.53	20.42	18.92	18.47	19.64	35.39	18.75	15.81	27.97	14.59	14.14	13.78	12.51	19.79	10.21	19.71	21.87	20.62	20.84	20.76	50.15	15.47	61.74	41.47	33.37	31.24	29.65	21.76	28.49	27.12	27.44	31.1	34.99	20.57	21.34	27.82	38.72	49.31
MXRA8	23.73	6.2	59.37	14.89	8.16	31.72	17.67	37.05	10.74	22.02	14.09	8.17	42.35	48.98	12.62	16.78	22.04	12.27	37.01	64.17	29.3	12.4	25.15	49.51	31.22	40.62	39.56	6.96	7.14	45.53	54.73	6.77	9.92	65.13	51.8	8.65	50.74	17.92	25.26	38.08	27	30.5	13.68	14.17
AURKAIP1	140.87	136.77	149.57	115.04	110.1	204.73	92.07	124.27	118.38	102.3	97.8	146.96	156.25	170.48	172.82	118.73	112.27	188.98	108.36	148.13	142.8	154.5	204.11	157.02	103.91	220.05	270.79	142.45	253.46	205.42	149.26	115.44	223.02	187.65	154.33	216.1	244.95	87.94	194.51	144.58	150.14	196.61	209.97	261.67
CCNL2	21.55	45.83	55.87	55.17	38.83	50.09	29.88	109.36	43.6	96.71	63.48	70.81	68.05	43.1	85.56	73.55	72.18	50.32	46.95	33.07	12.2	24.48	38.23	42.31	42.59	22.88	51.72	14.94	60.06	85.97	49.49	62.33	45.83	40.98	69.62	19.14	47.56	43.14	41.15	26.14	34.39	32.38	78.53	50.68
MRPL20	89.55	100.8	159.59	89.64	91.72	142.3	58.6	106.45	112.04	95.58	90.66	104.95	130.08	123.63	155.6	97.13	80.58	144.7	87.73	96.77	79.4	108.11	132.61	130.43	105.24	106.92	144.74	91.71	139.94	137.23	119.05	54.05	158.25	143.94	107.12	129.4	132.31	79.7	137.52	105.47	100.07	144.84	153.77	159.86
ANKRD65	1.15	0.07	11.15	0.77	0.18	1.03	1.18	1.42	0.29	0.96	0.13	0.33	1.22	2.27	0.33	1.01	0.62	1.69	5.1	1.71	2.43	0.65	0.23	2.44	2.22	1.26	0.98	0.05	1.01	1.27	2.53	1.34	0.39	6.23	1.4	0.39	2.47	0.47	0.5	1.52	1.69	4.07	0.56	0.55
TMEM88B	0	0	0	0.17	0.3	0.18	0	0	0	0	0	0	0	0	0	0	0	0	0	0.45	0.15	0	0	0	0	0	0	0	0	0.13	0.65	0	0	0	0	0	0	0.19	0.35	0	0	0	0.17	0
VWA1	16.96	5.95	65.24	3.61	25.78	7.54	3.67	10.98	10.22	10.52	14.19	50.31	30.38	18.19	30.74	8.62	11.33	14.01	18.63	24.01	17.95	16.84	17.95	24.24	29.66	21	21.17	12.71	20.36	30.63	38.66	10.06	7.43	20.25	14.4	17.01	30.34	11.74	16.91	18.79	11.04	21.02	34.3	39.68
ATAD3C	0.24	0.34	1.24	1.82	1.59	1.29	0.18	0.63	0.5	0.33	1.59	3.21	6.18	0.17	2.68	0.26	2.72	0.3	1	0.59	0.59	0.27	3.19	2.81	0.48	0.47	1.96	1.55	0.05	1.03	0.45	0	7.24	4.08	1.94	2.44	5.77	0.15	0.21	0.98	1.41	0.5	0.14	0.3
ATAD3B	10.46	12.48	10.11	12.65	17.21	15.62	6.15	17.72	13.05	21.78	21.17	19.87	19.3	19.91	28.7	11.36	11.17	14.86	15.79	13.95	4.53	21.3	16.36	13.63	17.47	11.1	29.2	9.22	35.32	38.7	26.45	16.33	30.8	16.38	20.62	14.62	26.86	15.41	37.1	8.93	18.98	13.48	26.11	23.78
ATAD3A	8.85	10.98	5.68	7.24	15.19	15.39	3.68	10.53	12.05	10.04	11.89	17.03	15.08	14.78	34.34	5.22	8.09	9.14	11.27	13.25	8.37	16.16	26.87	10.47	12.55	12.5	36.58	8.91	42.05	22.25	15.48	14.31	44.51	17.41	19.51	14.84	22.58	17.2	33.81	10.02	14.64	14.58	33.48	34.01
TMEM240	0.83	0.63	8.91	1.27	0.28	0	0.57	2.5	1.18	0.47	0.75	0.5	3.52	1.55	1.5	1.85	1.42	0.35	1.11	3.07	2.36	0.64	0.53	1.03	1.31	1.1	1.18	0	0.46	1.69	3.34	0.23	0.6	2.54	1.68	0.77	2.28	2.5	1.48	1.59	1.24	0.39	1.44	0.28
SSU72	150.6	129.23	167.14	90.05	121.86	145.38	83.38	151.69	141.14	111.67	116.8	136.31	159.76	131.39	165.3	104.48	88.2	109.92	100.45	161.95	117.13	150.23	146.79	120.38	116.31	155.78	195.91	103.62	216.29	122.82	135.82	122.5	166.69	148.95	155.9	124.02	130.41	99.08	116.89	143.4	129.27	162.79	153.69	229.08
FNDC10	2.24	0.61	0.25	0.86	4.71	0.65	0	2.16	1.11	0.73	2.66	0.68	0.91	1.6	0.46	0.6	1.1	0.54	1.53	1.83	0.21	1.32	2.24	1.02	1.16	1.27	1.73	2.06	3.03	1.49	0.23	1.45	1.04	1.85	1.43	0.68	0.42	4.56	3.05	1.45	0.64	1.41	5.43	3.89
MIB2	5.14	7.88	11.17	7.42	6.35	6.7	5.36	6.96	7.2	10.98	8.17	9.61	11.61	8.35	12.01	12.1	9.88	7.44	5.94	7.54	6.08	6.25	9.52	11.19	7.46	11.01	30.14	5.46	18.73	15.23	21.85	10.13	12.22	7.98	12.31	7.53	11.51	10.29	11.42	9.86	11.62	12.51	13.18	7.53
MMP23B	0.14	0.22	3.15	0.28	0.14	0.53	0.1	0.2	0.14	0.38	0.21	0.22	0.2	1.21	0	0.43	0	0.06	0.43	0.29	1.4	0.15	0.18	0.31	0.59	0.29	0.04	0	0	0.38	0.26	0	0	0.1	0.12	0	0.14	0.43	0.23	0.7	0.34	1	0.22	0.05
CDK11B	11.11	14.9	19.84	6.73	18.41	9.69	8.57	16.84	16.75	15.29	13.73	22.88	19.64	11.8	24.82	13.19	15.72	9.73	12.44	15.04	11.92	13.99	18.04	12.64	10.49	18.21	30.56	11.12	21.96	20.03	16.07	16.19	23.98	11.72	24.39	18.79	18.14	9.17	18.41	17.42	19.15	14.59	24.93	27.58
SLC35E2B	3.2	4.01	6.81	1.63	5.46	3.61	3.21	10.28	7.05	8.61	9.94	13.37	12.58	2.33	18.46	10.96	7.38	4.74	7.75	6.64	2.97	4.57	8.07	5.35	5.43	6.81	10.1	4.46	12.25	8.75	9.91	19.69	10.75	9.75	16.39	6.09	16.53	7.9	9.52	13.79	11.52	14.67	14.38	18.15
CDK11A	7.01	7.7	8.81	4.59	12.83	5.65	6.49	5.69	9.09	14.81	9.47	14.31	15.06	7.2	20.01	15.32	10.61	8.9	7.71	8.83	4.92	8.78	12.83	7.47	7.45	10.63	23.87	5.95	11.78	14.11	7.64	10.25	11.94	5.63	17.15	8.22	8.97	6.5	9.55	6.47	11.45	11.51	19.6	13.01
SLC35E2	1.89	1.24	3.58	0.72	1.62	1.64	0.64	3.06	2.12	3.16	0.78	1.22	2.29	0.92	7.01	2.9	2.65	2.85	1.93	1.54	0.72	1.18	2.14	2.19	0.91	1.78	3.9	0.39	2.99	1.18	1.68	5.63	3.68	1.65	2.52	1.07	2.09	2.21	2.78	3	2.51	3.82	3.84	2.63
NADK	27.37	21.63	24.31	10.87	32.97	20.92	15.37	18.52	35.45	30.79	18	33.81	27.52	18.51	46.4	22.14	22.06	22.22	21.6	25.22	24.17	25.63	34.79	19.29	23.22	45.54	41.16	21.4	54.22	38.57	49.95	39.43	39.99	38.46	42.97	36.44	33.45	27.35	49.35	47.91	27.74	43.96	37.33	64.89
GNB1	149.67	127.47	164.79	58.5	102.1	109.93	82.56	102.9	128.32	105.24	81.66	129.45	124.15	93.21	205.34	90.63	91.93	110.57	140.48	142.91	115.68	117.03	179.88	124.15	127.2	163.91	157.19	109.44	177.15	187.18	192.98	183.37	210.52	201.57	228.49	150.37	173.16	99.84	179.2	200.16	112.15	200.47	156.5	273.82
CALML6	0	0.31	0.47	0.61	0.53	0.65	0	0.85	0	0.91	1.87	0.24	0.28	0.5	0.29	1.19	1.2	1.52	0	0	0.13	0	0	0.14	0.09	0.26	0.68	0	0.89	0.7	0.29	0.45	0.14	0.43	1.14	0.21	0.13	0.17	0	0.14	0	0.25	0.31	0.67
TMEM52	1.88	3.33	0	2.25	8.81	3.64	0.17	2.27	2.66	2.03	5.82	7.53	3.26	2.47	3.8	1.24	2.41	2.71	2.06	4.13	1.11	2.89	7.39	1.9	1.91	1.61	9.9	2.17	14.58	3.36	0.19	1.3	7.37	3.6	5.62	1.97	3.4	4.53	9.44	1.69	2.89	2.5	11.64	4.05
CFAP74	0.03	0	0	0.11	0.43	0.02	0.05	0.03	0.1	0.17	0.26	0.1	0.1	0.26	0.23	0	0.06	0.02	0.03	0.06	0	0.09	0.28	0.19	0.05	0.03	0.26	0.05	0.06	0.07	0.02	0.03	0.12	0.05	0.11	0	0.06	0.04	0.15	0	0.09	0.2	0.37	0.02
GABRD	1.59	0.31	0.23	0.36	0.74	0.8	0.44	0.66	0.18	0.7	0.29	0.14	1.11	1.52	1.01	0.22	0.75	0.54	0.94	1.53	0.12	1.52	0.52	0.82	0.47	0.65	1.26	0.27	0.16	1.66	1.19	0.13	0.5	1.68	0.28	1.51	1.96	0.7	1.01	0.32	1.16	0.44	1.25	1.53
PRKCZ	16.67	14.73	9.9	9.99	18.73	12.73	10.1	11.37	21.42	13.76	16.08	22	22.81	12.79	30.77	14.42	16.51	15.04	14.73	19.84	14.61	18.28	28.44	21.13	9.99	21.4	36.02	12.08	39.45	26.16	17.19	16.81	31.2	9.82	16.76	19.02	17.06	13.78	21.19	23.17	19	28.67	34.14	20.91
FAAP20	26.91	17.47	49.1	22.41	23.94	28.97	15.17	15.13	21.93	21.72	24.78	18.04	25.61	27.03	28.19	14.99	21.8	24.52	22.11	31.11	23.05	20.91	26.78	28.06	24.94	24.9	51.9	17.97	43.81	33.58	33.56	19.93	23.06	26.38	23.14	23.34	25.77	19.69	23.32	21.34	24.82	36.82	33.4	44.83
SKI	2.93	2.82	5.49	0.46	4.2	2.19	2.07	3.5	4.27	3.96	2.41	4.54	3.46	2.55	10.43	2.08	2.9	2.07	5.24	7.42	3	4.23	6.74	4.66	7.45	4.28	6.63	4.34	5.1	5.93	7.57	7.55	8.9	9.9	9.68	4.13	9.98	8.52	8.58	8.33	9.15	9.3	7.34	12.03
MORN1	0.52	1.58	2.07	0.69	0.86	1	1.19	1.74	1.38	2.1	1.12	1.64	1.51	1.57	3.31	1.29	2.1	0.71	1.35	1.17	0.82	1.09	1.23	0.73	1.58	1.7	2.71	0.19	4.87	2.14	1.13	2.33	2.27	1.86	2.46	1.65	1.55	1.78	3.12	2.29	1.33	2.11	3.93	2.35
RER1	155.23	148.74	114.77	64.65	92.06	108.94	84.11	117.4	142.57	120.63	92.24	151.07	151.68	127.58	218.05	143.7	95.3	93.46	101.67	115.9	130.44	97.62	156.73	112.71	96.9	198.93	162.36	96.21	233.19	163.68	168.13	137.49	153.05	138.6	197.82	186.7	173.98	72.18	151.3	186.54	84.36	183.96	142.31	265.39
PEX10	5.69	9.65	7.7	3.7	11.71	7.94	3.49	5.38	11.76	5.81	8.75	11.72	8.31	8.8	17.07	4.58	3.57	4.9	6.11	11.03	5.13	6.09	9.44	6.64	7.63	11.33	14.6	8.58	16.69	11.15	9.8	17.88	13.36	13.89	9.39	8.36	14.55	7.68	18.34	8.64	12.15	12.83	12.05	21.65
PLCH2	0.18	0.53	0.16	1.48	0.56	0.45	0.23	0.64	0.28	1.16	0.46	0.46	0.19	0.11	0.3	0.69	0.34	0.23	0.05	0.52	0.01	0.08	0.42	0.16	0.62	0.48	1.25	0.25	0.52	1.05	0.31	0.88	0.06	0.14	0.54	0.18	0.2	0.29	0.19	0.39	0.31	0.89	0.34	0.09
PANK4	6.31	4.59	9.81	2.46	5.96	5.17	3.75	6.24	6.21	7.46	3.82	6.77	5.39	5.92	9.88	6.18	5.72	5.42	5.94	7.24	7.03	6.22	8.43	4.84	5.92	7.7	9.87	4.97	9.26	8.69	8.16	8.61	11.03	9.27	9.57	8.21	9.93	5.62	9.44	9.22	6.82	9.96	8.51	11.43
HES5	0.15	0	0	0	0.29	0	0	0.77	0.14	0.33	0.16	0	0.92	0.54	0	0.16	0	0.37	0	0.15	0	0.67	0.14	0.31	0.89	0.29	0.87	0	4.11	0.13	0.16	0	0	0	0.18	0	1.13	0	0	0.45	0	0	0.84	0.15
TNFRSF14	52.14	47.37	59.26	43.67	49.33	56.95	38.14	48.53	81.99	93.43	66.63	78.81	83.28	56.76	78.91	96.09	63.5	46.99	46.85	57.85	69.04	40.56	62.33	44.91	54.84	89.89	109.03	35.92	107.87	80.8	110.48	107.76	52.97	57.87	92.62	111.59	67.62	52.62	61.82	105.63	62.71	111.65	81.95	104.97
FAM213B	17.49	26.22	9.41	7.57	29.29	20.63	6.16	7.52	28.34	12.25	19.12	30.94	26.46	13.14	29.76	13.1	11.28	8.86	15.32	20.74	11.02	28.28	30.48	16.12	17.64	38.71	50.67	28.12	75.8	28.05	55.9	41.14	54.04	20.17	31.2	36.79	30.45	26.08	45.81	28.02	34.09	37.11	44.84	55.34
MMEL1	8.17	8.7	3.45	6.24	9.07	13.33	3.73	2.68	9.54	6.48	7.4	7.4	17.49	8.21	6.7	4.28	5.47	4.88	4.43	8.4	4.19	9.84	9.67	9.02	6	11.55	16.64	8.6	17.29	9.23	13.43	6.3	14.25	5.82	7.93	11.99	7.61	6.19	12.31	6.76	7.71	13.57	14.72	7.82
TTC34	0	0.03	0	0	0	0	0	0	0.04	0	0.02	0.02	0	0	0	0.03	0	0	0	0	0	0	0	0.02	0.02	0.04	0	0	0	0.02	0	0	0	0	0.03	0	0.02	0	0.05	0	0	0.02	0.05	0.02
ACTRT2	0	0	0	0	0	0	0	0	0	0	0	0	0	0	0	0	0	0	0	0	0	0	0	0	0	0	0	0	0	0	0	0	0	0	0	0	0	0	0	0	0	0	0	0
PRDM16	0.11	0	0.27	0	0.53	0.25	0	0.24	0.2	0.15	0.08	0.41	0.5	0.19	0.04	0.15	0.05	0.12	0.15	0.36	0.19	0.7	0.2	0.1	0.18	0.09	0.11	0.28	0.08	0.33	0.1	0.42	0.24	0.76	1.1	0.11	0.38	0.46	1.03	0.26	0.04	0.84	0.04	0.84
ARHGEF16	13.4	19.47	1.69	9.58	15.54	9.68	12.91	16.74	21.54	14.47	11.47	27	17.52	7.93	30.11	31.46	17.72	12.41	9.06	11.64	15.27	17.48	26.94	13.05	15.98	33.5	47.2	12.32	38.27	22.45	24.58	25.42	35.95	11.75	27.55	33.67	23.94	18.11	22.77	26.32	19.01	34.23	30.07	54.87
MEGF6	0.81	5.94	3.04	2.43	1.33	2.62	1.27	3.35	1.62	2.57	3.05	0.62	2.77	1.75	1.03	1.48	1.5	0.81	3.57	2.81	1.07	0.84	1.32	3.62	3.1	2.41	5.83	0.57	1.75	3.89	4.28	4.47	10.4	6.64	4.84	0.3	1.22	2.4	5.95	2.15	1.78	3.51	3.81	0.19
TPRG1L	32.42	27.73	38.09	11.62	22.5	18.3	20.34	14.54	43.61	23.97	20.27	32.55	24.97	14.86	60.8	26.02	21.42	15.46	18.61	30.92	33.65	23.88	49.03	27.6	23.81	49.51	37.32	25.58	49.34	21.33	52.13	43.34	52.23	46.24	43.49	41.19	51.51	37.78	48.91	59.12	35.22	58.55	37.97	67.4
WRAP73	13.28	17.72	14.68	12.42	11.7	15.46	7.33	11.3	15.05	12.57	10.84	24.8	22.33	14.11	20.77	11.62	12.8	12.36	13.11	14.92	8.24	15.06	17.13	15	16.67	13.75	22.22	10.36	25.64	23.12	12.89	20.3	31.8	18.83	18.75	17.74	20.7	6.09	24.62	12.92	17.73	17.8	17.84	28.32
TP73	0.52	0.56	0.22	0.09	0.86	0.05	0.11	0.08	0.42	0.59	0.16	0.85	1.35	0.73	2.02	0.04	0.19	0.76	1.84	0.49	0.19	0.75	1.67	0.47	0.38	0.18	0.1	0.23	0.81	0.75	0.04	0.88	0.08	0.16	0.27	0.27	0.22	0.1	2.88	0.23	0.45	0.49	0.39	2.37
CCDC27	0	0	0.17	0	0.04	0	0	0	0	0.04	0	0	0	0	0	0	0	0	0	0	0	0.06	0	0	0	0	0	0	0	0	0	0	0	0	0	0	0	0.1	0	0	0	0.14	0	0.04
SMIM1	5.73	0.69	4.95	0.35	0.91	1.47	1.23	3.53	3.99	4.45	0.65	0.82	2.56	1.41	0.65	0.67	2.71	2.68	1.08	0.3	4.24	0.7	0.86	5.12	1.84	5.08	1.54	0.26	1.01	2.11	4.31	2.05	0.65	0.98	4.04	0.96	1.47	1.56	4.31	2.52	0.9	6.84	0.7	5.18
LRRC47	15	19.07	22.69	8.92	19.43	12.31	7.79	17.46	20.58	15.37	14.57	21.72	19.79	17.44	33.96	13	15.57	15.52	16.32	21.16	12.52	20.25	22.91	14.62	19.83	22.17	29.36	14.61	37.66	22.68	23.96	24.62	29.88	25.08	21.96	18	28.08	16.25	28.54	23.11	26.96	28.16	24.78	37.55
CEP104	6.04	7.08	6.48	2.65	5.08	6.21	3.1	4.93	6.19	6.88	6.3	11.5	8.08	3.38	9.79	4.06	6.13	3.64	8.09	5.85	2.9	6.17	9.38	3.42	5.62	5.22	7.05	3.49	7.9	7.99	6.51	8.59	13.2	6.46	10.2	4.31	5.71	5.59	7.62	7.42	5.78	7.59	12.59	12.04
DFFB	3.41	3.14	1.24	1.86	3.02	2.86	1.37	3.03	3.64	3.61	5.02	6	3.8	2.77	6.43	2.62	3.16	1.78	3.41	2.71	0.62	5.3	3.88	1.25	4.21	2.27	4.38	3.08	5.31	3.71	4.3	4.07	8.81	3.63	5.65	2.23	5.05	3.54	5.39	3.44	2.79	4.07	5.56	5.03
C1orf174	24.84	28.51	21.31	13.68	24.88	19.51	14.22	20.18	24.21	21.98	23.75	25.57	24.14	23.41	36.87	18.05	16.44	24.62	21	19.65	10.56	21.13	17.97	16.87	22.79	17.12	21.68	14.88	28.72	27.25	18.46	24.75	24.23	19.15	28.45	14.89	25.97	15.29	29.55	20.94	18.81	25.62	23.77	29.12
AJAP1	0.65	0.14	0.14	0.14	0.06	0.14	0.42	0.44	0.06	0.47	0	0.11	0.44	0.11	0.06	0.39	0.08	0.37	0.21	0	0.77	0.27	0.22	0.56	0.6	0.23	0.35	0.05	0.15	0.31	0.84	0	0.19	0.7	0.43	0.19	0.86	0.38	0	0.68	0	0.17	0.27	0.12
NPHP4	2.26	2.37	2.19	0.88	2.75	1.66	0.84	2.12	2.06	1.84	1.74	2.81	2.61	2.54	4.9	1.11	1.62	0.87	2.92	2.63	0.89	2.8	2.82	2.81	1.92	1.96	3.73	1.69	5.27	3.85	2.39	1.91	6.66	3.78	3.35	1.59	3.01	3.47	4.91	2.48	3.52	3.03	4.33	4.67
KCNAB2	7.65	1.93	4.14	3.18	10.27	4.87	1.85	4.81	5.36	6.44	3.75	11.07	5.28	5.09	7.8	3.82	4.1	1.59	9.1	9.32	4.37	5.41	3.92	8.89	3.36	3.04	10.37	5.98	13.02	9.74	11.24	5.81	4.45	4.18	7.43	2.81	4.84	2.47	7.69	8.09	7.1	4.18	7.39	3.7
CHD5	0.01	0.12	0.04	0	0.04	0.04	0	0.2	0.04	0.04	0	0.06	0.15	0.1	0.1	0.01	0.02	0	0.05	0.09	0.02	0.19	0.04	0.15	0.01	0	0.07	0.1	0.04	0.16	0.13	0.02	0.03	0.01	0.06	0	0.02	0.06	0.03	0	0.1	0.13	0.08	0.08
RPL22	1157.22	1513.7	1576.17	1259.04	833.76	1773.85	796.04	1441.26	1181.67	1426.3	1260.68	1109.45	1001.56	1468.12	1074.08	912.67	925.93	2364.21	1147.3	861.89	682.28	1390.63	1135.95	1018.53	1140.24	801.3	895	644.81	1404.36	1147.32	1081.11	632.52	1175.91	1224.12	937.86	715.38	737.51	881.43	843.96	1010.39	774.17	1465.47	1319.41	1355.41
RNF207	0.95	1.31	2.01	0.57	4.28	0.79	1.09	3.98	1.69	3.98	1.98	1.28	1.82	2.07	1.2	3.02	3.53	1.02	2.22	1.5	0.69	0.88	1.02	1.34	1.14	1.74	1.37	0.47	3.56	5.04	3.82	3.82	2.31	1.94	4.14	1.7	1.34	1.58	1.54	2.27	1.29	3.53	1.28	3.43
ICMT	24.22	28.97	29.49	3.98	18.33	13.66	9.76	16.61	28.98	14.59	10.92	21.09	17.66	18.88	43.91	13.1	14.37	16.04	24.52	29.06	16.69	24.8	32.06	17.07	22.01	32.89	26.56	23	35.35	25.5	38.59	29.81	40.77	34.58	44.98	29.67	37.48	22.34	37.91	30.37	15.96	34.35	27.53	64.97
HES3	0	0	0	0	0	0	0	0	0	0	0	0	0	0	0	0	0	0	0	0	0	0	0	0	0	0	0	0	0	0	0	0	0	0	0	0	0	0	0	0	0	0	0	0
GPR153	3.46	3.42	2.56	1.78	4.54	2.76	1.83	0.85	9.16	3.74	5.07	5.24	7.76	4.16	11.77	2.35	3.93	0.91	5.06	3.33	3.55	4.81	6.17	5.4	2.78	8.38	5.32	4.38	9.87	4.96	6.51	5.86	2.96	3.57	7.51	2.88	7.26	5.7	0.8	9.7	5.23	5.97	2.8	0.44
ACOT7	36.22	31.52	28.93	14.82	40.38	38.49	11.73	23.42	27.06	20.71	21.24	33.57	28.08	50.61	42.03	14.61	19.93	17.6	46.75	40.74	21.43	52.43	64.19	33.17	25.56	41.65	67.22	49.35	75.06	48.8	51.89	17.69	64.71	29.73	60.7	78.43	53.31	23.93	86.98	32.42	45.41	39.21	61.17	46.8
HES2	3.87	3.1	0.55	2.29	2.23	1.14	2.52	1.75	4.76	3.33	2.79	1.92	1.49	2.85	1.91	1.31	3.91	0.6	0.21	5.56	3.18	1.27	6.81	1.99	4.78	7.9	1.6	1.85	1.76	1.33	1.55	1.79	8.35	3.3	2.86	3.46	2.96	9.71	2.93	6.86	7.71	7.87	13.01	0
ESPN	4.63	2.42	0.37	4.37	7.05	5.26	3.4	4.84	6.85	2.47	4.63	4.27	9.23	3.98	18.45	4.68	3.99	1.78	4.8	5.14	6.76	5.49	8.16	2.76	4.57	7.28	6.15	3.42	5.66	3.92	1.36	2.99	8.14	2.1	3.73	3.06	3.41	4.28	4.61	8.77	8.29	5.15	10.85	0.98
TNFRSF25	7.56	9.41	3.9	12.14	12.24	11.61	8.65	34.71	21.23	19.68	23.28	20.25	20.15	16.42	34.2	24.75	20.56	10.62	27.57	12.28	13.89	11.05	17.72	9.48	15.94	11	26.51	5.47	45.43	28.92	23.96	13.98	10.16	7.67	16.37	6.45	8.63	12.79	9.82	10.6	14.49	14.79	17.79	13.9
PLEKHG5	3.17	2.14	3.09	2.03	4.53	2.48	1.37	6.52	5.31	4.26	5.45	8.94	6.25	4.35	12.95	2.69	3.65	2.61	4.31	3.69	1.95	4.63	5.16	3.34	6.84	3.74	17.39	3.08	9.4	8.85	8.08	6.43	4.54	8.77	7.62	4.09	7.99	4.33	5.82	4.32	8.42	5.18	5.02	16.93
NOL9	2	3.17	3.64	1.94	2.24	3.2	1.3	4.11	3.78	3.33	2.35	3.98	4.46	1.64	5.99	2.27	3.58	3.33	3.58	2.82	1.14	3.08	4.07	3.15	2.76	2.6	3.59	1.75	4.68	3.86	5.23	4.32	6.33	4.37	5.63	2.09	3.55	2.68	4.8	3.49	2.58	3.03	4.42	6.48
TAS1R1	0	0.03	0.54	0	0	0.04	0.09	0	0.03	0.07	0	0	0.09	0	0.09	0.03	0	0.11	0.05	0	0.12	0	0	0.06	0.12	0.03	0	0	0.02	0	0.03	0.05	0	0.22	0	0	0.03	0.04	0.03	0.03	0	0.03	0	0
ZBTB48	9.11	7.43	12.66	8.2	5.5	6.87	6.58	10.25	11.27	12.45	9.74	8.64	11.5	5.63	12.37	14.66	11.92	7.15	6.59	10.23	8.68	5.97	8.11	9.11	6.9	11.95	16.28	4.78	11.64	11.96	13.23	14.49	9.87	10.32	12.39	8.33	7.55	6.51	9.08	12.48	9.92	14.76	9.07	16.36
KLHL21	2.35	1.57	6.89	0.74	2.43	1.85	1.16	2.42	3.37	2.24	2.38	4.55	3.66	2.45	5.76	1.56	1.8	2.22	3.3	4.56	2.02	3.65	4.44	3.42	3.99	2.67	5.43	2.59	6.29	5.97	8.93	4.31	5.24	9.2	5.45	2	7.85	3.78	7.45	5.54	4.31	3.58	6.44	7.06
PHF13	3.79	2.87	8.31	0.74	4.76	3.73	1.73	5.57	5.02	4.57	2.35	3.66	7.26	2.71	11.01	3.41	4.86	4.2	3.82	5.12	3.63	4.34	6.29	2.48	4.92	4.71	6.52	4.09	7.85	6.61	6.11	6.69	8.08	8.02	7.56	6.55	6.65	4.58	6.9	8.07	4.82	5.48	11.17	13.92
THAP3	4.08	6.12	14.78	7.06	5.47	10.79	2.95	6.27	8.53	8.4	5.9	7.99	10.65	8.1	6.54	7.06	6.44	6.62	6.46	8.99	6.23	4.79	5.73	6.26	6.01	8.89	11.39	4.12	9.93	9.59	9.24	11.48	9.48	10.8	9.48	7.65	9.02	4.54	10.6	7.92	9.82	10.49	7.25	12.05
DNAJC11	22.55	26.91	18.36	7.46	29.92	14.93	10.01	16.92	32.5	24.01	16.16	33.5	23.08	24.61	54.97	23.47	21.56	27.29	22.21	24.46	16.71	26.2	42.8	21.72	22.11	39.94	41.36	25.38	58.8	35.26	26.61	37.39	67.36	32.83	41.04	31.72	32.25	28.49	43.52	33.17	33.32	40.15	44.84	65.04
CAMTA1	6.52	8.02	14	6.09	6.18	10.16	5.73	5.48	6.77	7.2	5.93	8.12	8.38	6.61	9.48	7.12	6.31	6.98	5.6	5.85	6.33	4.69	8.59	6.83	5.65	7.9	9.79	4.14	6.03	8.36	6.88	3.29	13.42	9.84	5.51	8.33	4.64	3.39	4.54	8.61	4.63	9.59	9.27	8.54
VAMP3	120.51	88.72	137.26	39.39	84.13	82.55	70.67	75.31	123.33	97.48	57.11	129.89	90.4	55.22	193.5	75.69	82.83	93.63	73.53	71.7	75.56	75.47	95.05	89.64	116.49	107.45	42.15	59.9	84.98	98.34	153.58	158.64	68.64	156.69	141.25	91.63	75.09	80.08	117.35	129.75	76.78	117.68	128.14	191.88
PER3	1.66	0.87	6.21	0.5	0.72	1.34	2.29	0.74	2.06	0.88	1.34	1.35	0.85	1.16	1.41	0.8	1.56	0.74	2.2	1.05	1.12	0.65	1.5	1.04	1.52	0.51	0.15	0.28	0.95	1.31	3.08	1.9	2.2	3.83	1.07	0.14	0.84	1.89	0.38	1.48	0.16	1.28	0.88	1.25
UTS2	2.74	13.17	14.33	15.32	10.12	13.84	8.67	7.03	11.9	24.06	13.49	12.82	23.16	13.18	14.35	10.01	9.44	8.24	4.36	4.53	4.5	1.54	7.96	8.34	21.42	2.97	4.04	3.28	4.47	1.85	7.41	4.44	2.29	4.86	8.82	4.77	3.64	4.36	2.82	7.16	3.98	13.2	8.51	8.83
TNFRSF9	1.27	0.1	0	0.19	0.59	2.38	0.35	1.08	0.72	2.12	0.55	1.31	0.72	1.03	1.1	0.28	0	0.22	1.82	4.02	0.34	0.52	0.81	0.63	1.09	0.59	0.36	1.71	0.49	2.3	0.75	0.43	0.37	0.46	1.76	0.41	0.58	0.99	0.71	1.33	0.34	0.48	0.98	0.69
PARK7	390.12	385.27	685.08	325.91	313.31	594.53	195.79	386.23	393.37	387.48	343.48	407.02	506.42	481.17	478.33	285	285.5	531.97	373.18	372.23	313.18	384.02	404.42	434.27	366.05	431.81	373.18	279.48	431.19	501.81	484.15	281.01	600.92	620.29	406.12	443.6	357.18	233.09	446.83	383.15	324.32	482.99	429.6	472.99
ERRFI1	54.06	13.82	59.14	25.49	42.03	14.86	32	55.92	32.77	127.71	18.28	34.73	16.42	8.32	32.9	38.17	44	13.86	23.55	11.31	17.79	21.32	55.38	22.42	40.23	13.24	4.65	27.37	5.73	44.9	28.69	26.81	13.15	49.47	47.48	27.06	10.74	29.17	41.79	22.05	50.58	17.45	13.86	20.41
SLC45A1	0.68	0.11	3.16	0.28	0.34	0.91	0.25	0.46	0.23	0.56	0.54	0.06	0.66	0.32	0.34	0.72	0.28	0.67	0.64	1.12	1.24	0.41	0.41	1.28	0.61	0.77	0.5	0.05	0.23	1.11	1.29	0.52	0.1	1.78	1.4	0.22	1.02	0.32	0.52	0.26	0.8	0.73	0.07	0.56
RERE	5.12	3.41	7.53	1.32	4.77	2.76	2.07	5.05	6.69	4.42	3.3	9.41	4.52	1.68	16.64	3.42	4.89	5.14	5.41	7.39	5.07	4.51	7.29	5.22	7.05	9.29	10.79	4.14	12.95	6.7	10.02	18.49	11.29	13.27	11.18	6.07	9.89	9.4	10.25	11.64	8.33	12.88	11.41	13.08
ENO1	620.81	651.16	382.7	284.47	696.42	566.95	224.25	399.49	552.42	371.53	367.87	723.96	551.82	708.29	967.25	215.68	306.57	450.71	595.15	724.33	380.28	800.89	1197.82	625.25	639.94	625.96	981.73	798.11	1573.64	1221.69	1182.1	572.71	1322.97	700.87	981.61	1163.58	754.94	655.84	1829.67	525.51	582.23	512.47	1094.61	1247.92
CA6	0	0	0	0	0	0	0	0.06	0	0.06	0	0	0	0.1	0	0.19	0	0	0.05	0	0	0	0	0	0	0	0.14	0	2.46	0	0	0.75	0	0	0	0.04	0.11	0	0.07	0.12	0	0	0	0
SLC2A7	0	0	0	0	0	0	0	0	0.04	0	0	0	0	0	0	0.11	0	0.12	0.17	0	0.14	0	0	0	0	0	0	0	0	0	0.05	0	0	0	0.06	0	0	0.06	0.06	0.2	0	0.04	0	0.1
SLC2A5	1.79	0.7	3.78	0.85	1.18	2.39	0.67	0.46	0.82	4.35	2.26	0.75	4.16	1.38	1.98	0.92	1.28	0.89	2.5	1.45	2.97	2.01	1.87	2.73	1.71	1.55	1.63	2.71	2.29	5.52	6.46	2.07	3.01	40.78	6	2.26	3.85	0.34	3.32	4.5	0.43	0.91	1.76	0.13
GPR157	1.66	1.08	0.68	0.25	1.45	0.44	0.52	2.53	1.84	0.82	1.33	1.51	1.22	1.15	3.05	0.56	1.02	0.18	1.42	2.48	0.65	2.11	4.33	1.22	2.06	1.71	2.77	2.15	3.73	1.76	1.51	1.47	4.83	1.95	3.87	0.98	1.89	4.11	3	3.16	2.66	2.18	2.42	0.95
H6PD	2.36	2.63	3.57	0.35	1.42	1.29	0.68	3.05	3.05	2.6	1.14	3.51	2.18	1.16	7.63	1.55	2.13	0.77	3.62	3.23	2.12	2.14	2.79	3.3	3.36	4.66	5.1	1.72	4.63	2.95	5.08	8.65	4.4	7.75	6.11	4.45	7.27	2.97	5.1	8.66	3.79	8.81	5.65	12.88
SPSB1	24.33	7.82	31.93	6.4	16.3	17.7	18.54	31.71	23.48	17.97	10.05	8.21	21.4	19.03	22.46	25.44	18.84	12.48	19.1	31.25	29.63	9.2	25.52	27.5	19.64	39.26	28.13	8.52	14	23.26	46.4	13.34	26.35	40.13	30.07	9.31	23.72	17.62	21.47	24.19	28.57	39.28	21.37	9.75
SLC25A33	33.73	22.3	18.7	21.77	38.68	31.86	8.93	25.62	26.17	25.62	25.08	33.55	21.97	21.61	51.46	16.78	19.41	19.23	23.81	22.49	11.1	35.97	35.26	14.86	14.1	17.82	28.24	16.94	29.86	26.57	18.21	12.25	43.55	33.5	19.54	19.38	15.43	14.02	24.63	18.7	23.18	16.86	41.76	41.7
TMEM201	0.8	1.2	1.56	0.24	4.24	0.73	0.18	1.34	2.15	1.87	1.59	3.09	1.41	1.6	6.45	0.94	0.67	0.44	1.25	2.93	0.56	3.21	4.1	1.41	2.21	2.22	4.08	2.6	5.83	2.78	1.69	4.15	8.64	3.18	5.54	1.34	4.11	2.58	5.83	2.19	3.07	3.07	5.46	6.89
PIK3CD	0.88	0.83	1.41	0.18	0.7	0.8	0.29	0.82	2.01	2.51	0.64	0.92	0.75	0.6	1.02	1.49	0.7	0.42	3.07	3.59	2.22	0.73	1.36	0.95	2.41	1.39	0.62	1.63	1.08	2.99	1.62	2.57	1.52	2.26	3.42	1.15	1.73	0.26	2.06	3.48	0.87	2.24	1.12	0.73
CLSTN1	41.68	36.64	27.83	9.55	55.65	18.27	21.55	16.72	52.6	26.46	18.26	42.77	38.66	15.65	79.5	43.46	35.53	10.38	37.77	57.75	59.48	31.68	60.25	38.29	40.35	103.96	68.07	40.73	75.83	54.17	72.55	73.3	79.55	50.08	69	85.7	57.83	45.33	72.56	96.48	67.65	97.02	70.06	243.49
CTNNBIP1	36.07	31.9	33.61	28.16	31.38	69.94	21.76	33.33	37.14	21.13	28.46	42.75	42.66	30.96	64.48	12.85	21.62	29.3	34.69	39.68	26.08	44.66	49.53	37.01	31.71	35.72	92.99	25.37	46.06	44.68	38.35	55.61	59.02	48.33	57.63	48.77	36.77	29.82	52.4	43.5	41.83	59.49	51.25	57.07
LZIC	26	44.39	24.3	21.94	22.59	30.52	18.34	36.45	22.22	24.25	19.17	32.34	23.71	22	37.42	21.67	25.36	24.84	19.44	17.24	8.19	19.95	19.63	13.9	22.31	10.96	10.71	6.77	19.69	21.3	19.25	15.84	19.01	19.89	24.87	10.96	6.78	11.95	23.26	21.52	10.92	22.12	23.96	24.32
NMNAT1	9.3	14.69	13.85	4.68	9.31	10.04	6.67	8.67	13.48	10.45	6.26	18.09	8.48	9.99	19.55	13.9	9.2	9.22	8.84	7.73	7.36	8.42	12.88	6.14	9.52	18.33	13.76	5.93	10.53	9.62	16.85	12.99	17.33	11.56	22.65	17.09	8.71	7.17	9.6	18.12	11.54	20.33	19.22	25.38
RBP7	7.25	1.3	28.63	4.89	1.28	6.24	4.5	6.95	4.7	3.87	2.61	0.9	4.82	6.77	1.23	7.12	5.65	7.94	3.82	5.73	5.98	1.97	2.3	14.32	7.33	8.02	4.36	1.49	0.59	11.17	6.4	0.72	0.61	375.52	5.88	1.02	4.55	7.72	4.73	5.93	2.41	8.32	2.13	4.45
UBE4B	6.53	9.29	14.34	3.57	5.85	5.93	4.03	7.38	8.19	6.09	6.96	8.47	7.27	4.04	17.41	6.77	7.37	7.53	8.66	11.44	5.07	7.62	11.06	6.17	9.36	10.33	12	5.49	12.27	8.23	10.91	18.56	12.89	10.82	12.66	7.66	8.74	12.15	11.95	12.84	9.78	8.52	20.09	21.43
KIF1B	1.38	1.92	2.37	0.69	1.99	1.49	0.83	1.72	2.41	2.55	1.04	2.5	1.32	0.86	3.71	1.28	2.1	2.08	2.08	1.87	0.55	2.46	2.32	1.12	1.63	2.01	0.69	1.6	2.64	1.78	2.06	3.86	2.67	1.61	4.77	2.47	2.07	2.77	3.59	3.61	1.45	3.1	3.01	8.92
PGD	75.61	106.73	51.75	41.53	83.2	89.66	30.62	52.13	77.53	56.89	50.23	145.8	100.8	97.59	201.6	45.07	48.14	79.95	76.37	82.19	57.93	122.89	184.79	107.1	55.41	100.32	104.86	77.56	250.89	191.03	148.92	113.26	299.4	231.59	179.15	107.44	134.05	65.05	188.63	123.43	56.78	131.75	127.18	161.27
CENPS-CORT	0	0	0.11	0	0	0.12	0	0	0.09	0	0	0.09	0.1	0	0.11	0	0	0	0	0.1	0	0	0	0.1	0.07	0.19	0.08	0	0	0	0	0	0.1	0.11	0.36	0.23	0	0	0	0	0	0	0	0
CENPS	0	0	0	0	0	0	0	0	0	0	0	0	0	0	0	0	0	0	0	0	0	0	0	0	0	0	0	0	0	0	0	0	0	0	0	0	0	0	0	0	0	0	0	0
CORT	0	0.26	2.95	0.26	0	4.46	1.64	0.73	0.43	1.3	0.49	1.25	0	0.64	0.74	0.76	2.05	0.58	0.82	0	0.46	0	0.22	0.24	0.47	0.45	0.19	0.2	0.19	1.2	0	0	1.23	1.49	1.95	0.18	0	0	0	0.48	0.46	1.73	0	0
DFFA	18.26	16.45	21.72	7.77	20.14	16.96	5.69	16.38	16.77	12.13	11.95	24.12	20.5	22.27	35.74	8.9	11.16	15.4	17.63	19.93	8.51	18.13	27.15	14.22	16.7	17.23	22.18	19.29	33.86	35.75	28.46	20.66	38.4	26.78	30.58	23.36	28.4	20.1	45.46	19.57	15.49	18.12	35.18	47.99
PEX14	7.56	10.43	12.5	7.43	8.27	7.28	5.91	8.98	10.68	9.51	7.9	11.73	12.33	11.52	24.4	9.34	9.45	7.67	9.39	12.82	10.44	9.4	14.21	12.47	10.3	13.71	22.31	9.23	24.98	21.42	18.92	18.94	29.2	21.45	15.4	15.29	12.77	10.43	16.4	16.04	15.51	19.5	23.93	26.77
CASZ1	1.2	1.38	4.5	0.5	1.36	0.92	0.79	1.75	3.15	2.21	1.57	2.59	2.4	0.74	6.11	2.33	1.87	0.79	1.64	1.01	2.1	1.87	2.89	1.84	1.89	3.34	5.42	1.83	4.91	2.93	3.7	5.47	3.15	1.88	4.31	3.11	3.02	2.67	5.45	4.24	3.49	5.52	4.58	9.47
C1orf127	0.2	0.17	0.2	0.17	0.09	0.07	0.12	0.53	0.38	0.13	0.41	0.13	0.09	0.33	0.25	0.55	0.22	0.63	0.31	0.23	0.52	0.18	0.06	0.03	0.04	0.35	0.27	0.05	0.07	0.28	0.48	0.1	0.06	0.06	0.25	0	0	0.04	0.14	0.18	0.06	0.49	0.03	0.06
TARDBP	35.32	36.59	36.9	23.96	50.25	31.29	22.76	41.01	38.99	42.88	37.47	42.07	35.89	35.52	57.91	29.77	30.65	30.9	37.67	23.58	10.11	36.68	36.21	16.78	35.74	18.46	14.62	20.29	19.31	33.39	26.43	36.12	32.69	27.52	46.23	15.04	22.66	31.27	41.55	21.89	23.71	23.92	50.75	32.26
AL109811.4	3.73	6.94	8.93	9.25	2.99	7.19	5.11	5.48	5.64	8.89	6.78	3.94	6.02	6.98	6.24	8.24	9.48	6.74	6.55	3.09	0.3	3.4	4.12	4.67	4.76	0.81	1.27	2.48	1.62	2.94	2.79	7.85	1.53	2.18	4.64	1.13	2.39	2.8	1.6	0.55	2.01	1.55	5.95	1.36
MASP2	0.81	2.09	4.81	2.17	0.84	2.39	1.43	2.91	3.21	2.86	3.56	2.49	2.08	1.97	2.17	8.75	5.4	3.3	2.42	1.45	0.35	0.59	0.7	2.79	2	0.59	0.6	0.28	0.61	2.33	0.39	1.43	0.53	1.18	2.14	0.34	0.41	0.82	0.25	0.55	0.59	0.4	3.08	0.74
SRM	41.37	23.6	44.22	31.05	40.55	54.48	20.18	26.85	33.76	34.09	37.98	41.88	34.73	63.74	73.96	15.25	22.68	34.45	40.52	60.47	32.64	70.06	70	42.42	44.28	34.65	107.68	46.67	93.69	66.81	44.79	34.09	94.4	69.26	59.45	42.77	67.56	31.92	88.67	26.02	44.95	24.2	77.83	67.57
EXOSC10	18.01	20.8	23.8	14.18	22.44	24.86	12.88	25.38	21.99	24.43	16.58	26.57	23.92	17.56	43.77	20.71	21.14	25.7	26.69	21.93	12.44	24.87	26.48	17.48	19.37	21.93	21.13	12.92	28.83	25.79	18.96	25.38	33.45	22.34	34.7	14.11	20.47	24.6	34.66	22.67	25.36	18.18	41.41	42.95
MTOR	3.61	4.21	5.16	1.64	3.25	3.25	1.72	3.07	5.35	3.86	2.76	6.23	2.98	3.8	10.07	3.89	3.9	3.73	4.56	5.3	2.68	4.46	6.05	3.2	4.54	5.99	2.84	3.82	11.06	5.52	6.52	8.02	9.63	6.6	9.41	4.96	5.26	4.4	8.16	7.85	3.81	7.13	6.56	16.93
ANGPTL7	0.84	0.4	13.59	0	0.07	0.26	0.57	0.52	0.46	0	0.3	0	0.37	0.33	0.38	0.31	0.18	1.07	0.31	0.21	2.17	0	0.13	0.96	0.81	0.07	0.12	0	0	0.67	0.92	0.59	0	5.07	0.43	0	0.14	0.09	0.08	0.58	0.14	1.52	0	0.07
UBIAD1	13.44	11.44	7.99	5.68	13.78	9.41	3.68	8.75	13.85	8.97	11.55	12.11	9.21	10.58	19.75	6.16	7.09	8.33	8.76	16.42	9.15	12.59	9.37	8.32	8.12	13.44	19.9	10.19	23.52	13.93	14.21	22.99	24.91	16.85	17.31	8.56	17.56	12.56	18.13	11.01	20.44	13.67	20.81	25.61
DISP3	0	0	0.04	0.04	0.02	0.02	0.07	0.02	0	0.04	0.02	0	0.02	0	0	0	0.02	0	0.09	0.23	0.02	0.17	0	0.02	0.01	0.03	0	0	0	0.17	0.08	0.38	0.02	0.04	0.08	0.01	0.29	0.07	0.04	0.05	0.1	0.1	0.12	0.1
FBXO2	1.13	0.09	6.28	2.34	6.2	15.36	1	2.01	1.43	3.17	5.88	14.27	19.13	7.9	3.11	1.68	3.39	0.67	14.39	6.7	2.95	6.51	2.66	20.97	1.84	2.09	2.19	3.7	24.95	10.35	11.45	0.64	3.5	3.43	5.7	0.12	0.88	0.68	8.26	4.09	3.53	2.85	14.65	6.33
FBXO44	5	3.23	18.54	4.8	8.01	8.54	3.9	5.99	4.04	7.22	6	15.38	12.44	10.37	6.31	4.56	6.53	3.7	9.77	11.19	5.1	6.17	5.19	10.22	6.79	5.22	5.58	3.18	31.51	19.46	7.1	8.63	6.18	11.81	16.39	4.13	3.09	3.29	15.57	8.92	7.07	7.47	10.3	20.86
FBXO6	17.15	9.18	18.94	7.38	12.88	10.66	7.17	9.21	14.41	8.14	5.35	20.02	17.93	10.56	6.98	9.28	8.99	10.16	15.36	18.81	15.96	10.74	11.93	11.11	11.7	17.72	13.92	11.26	32.01	27.66	12.24	15.23	32.12	17.67	27.93	24.12	7.21	5.23	28.05	18.93	7.97	25.24	20.39	22.5
MAD2L2	16.22	15.56	34.45	14.25	18.04	32.03	8.82	13.41	13.97	17.32	24.1	29.58	20.02	26.69	34.16	9.19	10.34	28.55	22.59	29.86	15.12	29.38	22.93	24.85	12.87	17	47.85	12.62	40.52	32.47	22.1	22.5	22.31	24.12	38.82	11.34	21.74	12.14	17.82	18.21	17.86	28.49	33.53	42.74
DRAXIN	0	0	0	0.16	0.07	0	0	0.07	0	0	0	0	0	0	0.08	0.08	0	0.09	0	0	0	0	0	0	0.14	0.21	0.41	0.06	0.12	0.06	0.15	0.12	0.15	0	0.34	0	0.13	0	0.16	0	0	0	0	0
AGTRAP	28.59	17.65	36.76	14.86	22.62	28.61	7.55	21.35	15.35	14.78	15.51	32.64	30.05	29.9	33.94	13.17	14.38	18.22	22.1	35.6	15.68	13.19	27.63	24.61	20.35	28.05	30.59	20.09	56.82	45.24	42.42	36.22	55.7	43.27	60.45	29.78	32.25	33.49	58.4	29.38	28.75	35.71	32.63	36.18
C1orf167	1.23	1.02	3.44	0.3	1.2	0.8	0.5	0.84	1.8	1.49	0.78	1.33	1.29	0.72	3.42	1.92	0.9	0.75	1.4	1.41	1.07	0.7	1.55	0.84	1.67	3.04	1.13	1.15	3.91	1.92	2.29	2.31	2.6	3.78	3.08	2.04	2.06	1.42	1.78	2.58	1.08	1.47	1.55	4.87
MTHFR	1.71	1.52	4.88	1.07	1.75	2.44	1.62	2.4	3.51	3.37	0.84	4.02	3.43	2.08	6.83	4.1	2.32	1.31	2.89	3.26	3.5	1.69	3.38	2.12	3.03	5.12	2.64	2.09	6.46	4.71	5.01	5.42	5.96	8.01	8.58	4.12	5.15	2.76	3.69	7.65	2.06	4.82	3.84	13.09
CLCN6	0.69	0.7	2.99	0.59	1.25	0.84	0.53	1.28	1.74	1.97	0.85	1.81	1.69	0.83	3.41	1.75	1.45	0.84	1.52	1.66	0.84	0.93	1.31	1.3	1.36	1.38	2.47	0.47	2.88	2.63	1.81	2.99	2.99	3.5	3.91	0.72	2.62	1.84	2.51	3.38	1.78	1.83	2.24	2.73
NPPA	0.79	1.63	2.58	0	1.73	0.96	1.29	0.84	1.19	2.68	0.85	1.57	1.17	2.21	2.22	7.54	2.22	3.4	1.69	1.43	0.47	0.24	0.3	2.51	0.64	1.71	1.61	0	2.75	2.34	1.21	2.13	1.53	1.02	2.3	0.25	0.61	0.61	1.12	1.15	0.63	2.08	0.91	1.75
NPPB	0	0	0	0	0	0	0	0	0	0	0	0	0	0	0	0	0	0	0	0	0	0	0	0	0	0	0	0	0	0.16	0	0	0	0	0	0	0	0	0	0	0	0	0	0
KIAA2013	37.84	32.78	27.99	16.96	29.61	34.92	21.66	31.71	48.92	25.34	27.23	33.83	43.69	36.49	68.37	36.75	30.82	21.8	28.64	37.42	45.65	39.31	58.58	33.73	31.25	63.62	103.81	33.83	48.72	47.16	54.1	49.13	50.73	39.25	40.05	51.02	43.33	35.49	56.86	51.95	45.77	71.18	55.32	80.59
PLOD1	23.96	16.5	34.42	10.17	23.84	20.48	8.05	19.3	13.72	14.3	12.44	19.69	32.56	23.91	26.96	10.04	12.48	9.66	22.66	26.71	16.21	20.95	31.07	28.49	21.01	30.48	38.2	20.11	31.3	49.15	40.88	25.17	29.47	46.68	53.84	36.2	47.59	30.59	73.8	31.93	23.72	35.3	23.25	27.96
MFN2	16.92	21.95	42.95	4.37	16.05	11.78	9.06	11.02	22.66	18.65	11.66	33.92	14.35	10.98	43.2	18.64	14.36	16.78	18.51	20.17	14.91	23.09	33.52	14.66	20.58	34.78	23.74	20	41.46	23.19	30.7	29.86	48.25	37.98	36.67	30.28	29.74	16.79	33.74	40.22	25.08	41.51	33.56	68.95
MIIP	12.34	14.59	14.83	13.95	13.54	21.28	7.52	13.99	11.83	16.26	14.76	18.7	17.06	20.46	26.17	7.43	11.27	13.62	14.74	16.04	9.81	14.41	13.76	14.74	12.82	16.17	26.83	10.81	39.98	29.4	20.83	16.05	36.18	19.3	23.16	10.68	17.68	12.65	24.91	11.9	12.98	14.01	23.33	21.48
TNFRSF8	0.08	0	0.14	0.05	0	0.05	0	0.17	0.31	0.23	0.09	0.33	0.09	0.76	0.18	0.09	0.31	0.52	0.44	1.15	0.24	0.13	0.39	0.82	0.47	0.32	0.17	0.07	0.34	0.36	0.54	0.21	0.35	1.14	0.79	0.26	0.47	0.21	0.15	0.64	0.45	0.15	0.28	0
TNFRSF1B	11.3	5.98	9.03	3.17	14.81	9.52	3.14	8.58	10.28	17.19	5.97	17.71	10.05	8.47	15.19	8.18	7.01	3.04	11.43	20.28	10.6	11.27	22.55	9.67	16.15	11.03	18.99	15.04	35.78	19.65	17.51	12.88	16.52	21.3	31.97	11.24	17.05	6.87	33.32	32.92	15.15	11.66	21.42	17.36
VPS13D	1.74	2.9	3.68	1.03	2.02	1.53	1.46	1.96	3.66	3.05	1.6	4.1	1.94	1.05	5.09	2.94	2.9	1.85	2.55	1.94	1.51	1.94	2.96	1.72	2.39	3.26	1.28	1.18	2.62	2.92	2.88	4.48	3.9	3.33	5.4	2.71	2.16	2.38	2.49	5.11	2.46	3.62	2.93	6.47
DHRS3	97.62	38.11	84.1	34.34	55.13	53.76	45.07	77.86	69.37	43.47	91.99	49.05	80.13	33.74	103.57	75.69	56.14	48.19	34.69	45.94	73	32.74	76.85	90.48	74.08	98.18	146.96	29.78	22.4	70.45	118.49	102.1	39.89	117.19	41.14	107.19	78.9	58.67	37.97	73.31	102.13	91.3	69.53	66.06
AADACL4	0	0	0.42	0	0	0	0	0	0	0	0	0	0	0	0	0	0	0	0.11	0	0.06	0	0	0.13	0	0	0	0	0	0.1	0	0	0	0.06	0	0	0	0	0	0	0	0	0	0
AADACL3	0	0	0	0	0	0	0	0	0	0	0	0	0	0	0	0	0	0	0	0	0	0	0	0	0	0	0	0	0	0	0	0	0	0	0	0	0	0	0	0	0.06	0	0	0
C1orf158	0	0	0	0	0	0	0	0	0	0	0	0	0	0	0	0	0	0	0	0	0	0	0	0	0	0	0	0	0	0	0	0	0	0	0.3	0	0	0	0	0	0	0	0	0
PRAMEF12	0	0	0	0	0	0	0	0	0	0	0	0	0	0	0	0	0	0	0	0	0	0	0	0	0	0	0	0	0	0	0	0	0	0	0	0	0	0	0	0	0	0	0	0
PRAMEF1	0	0	0	0	0	0	0	0	0	0	0	0	0	0	0	0	0	0	0	0	0	0	0	0	0	0	0	0	0	0	0	0	0	0	0	0	0	0	0	0	0.05	0	0	0
PRAMEF11	0	0	0	0	0	0	0	0	0	0	0	0	0	0	0	0	0	0	0	0	0	0	0	0	0	0	0	0	0	0	0	0	0	0	0	0	0	0	0	0	0	0	0	0
HNRNPCL1	0	0	0	0	0	0	0	0	0	0	0	0	0	0	0	0	0	0	0	0	0	0	0	0	0	0	0	0	0	0	0	0	0	0	0	0	0	0	0	0	0	0	0	0
PRAMEF2	0	0	0	0	0	0	0	0	0	0	0	0	0	0	0	0	0	0	0	0	0	0	0	0	0	0	0	0	0	0	0	0	0	0	0	0	0	0	0	0	0	0	0	0
PRAMEF4	0	0	0.12	0	0	0	0	0	0	0	0	0	0	0	0	0	0	0	0	0	0	0	0	0	0	0	0	0	0	0.04	0	0	0	0	0	0	0	0	0	0	0	0.05	0	0.05
PRAMEF10	0	0	0	0	0	0	0	0	0	0	0	0	0	0	0	0	0	0	0	0	0	0	0	0	0	0	0	0	0	0	0	0	0	0	0	0	0	0	0	0	0	0	0	0
PRAMEF7	0	0	0	0	0	0	0	0	0	0	0	0	0	0	0	0	0	0	0	0	0	0	0	0	0	0	0	0	0	0	0	0	0	0	0	0	0	0	0	0	0	0	0	0
PRAMEF6	0	0	0	0	0	0	0	0	0	0	0	0	0	0	0	0	0	0	0	0	0	0	0	0	0	0	0	0	0	0	0	0	0	0	0	0	0	0	0	0	0	0	0	0
PRAMEF27	0	0	0	0	0	0	0	0	0	0	0	0	0	0	0	0	0	0	0	0	0	0	0	0	0	0	0	0	0	0	0	0	0	0	0	0	0	0	0	0	0	0	0	0
HNRNPCL3	0	0	0	0	0	0	0	0	0	0	0	0	0	0	0	0	0	0	0	0	0	0	0	0	0	0	0	0	0	0	0	0	0	0	0	0	0	0	0	0	0	0	0	0
PRAMEF25	0	0	0	0	0	0	0	0	0	0	0	0	0	0	0	0	0	0	0	0	0	0	0	0	0	0	0	0	0	0	0.06	0	0	0	0	0	0	0	0	0	0	0	0	0
HNRNPCL2	0	0	0	0	0	0	0	0	0	0	0	0	0	0	0	0	0	0	0	0	0	0	0	0	0	0	0	0	0	0	0	0	0	0	0	0	0	0	0.1	0	0	0.23	0	0
PRAMEF26	0	0	0	0	0	0	0	0	0	0	0	0	0	0	0	0	0	0	0	0	0	0	0	0	0	0	0	0	0	0	0	0	0	0	0	0	0	0	0	0	0	0	0	0
HNRNPCL4	0	0	0	0	0	0	0	0	0	0	0	0	0	0	0	0	0	0	0	0	0	0	0	0	0	0	0	0	0	0	0	0	0	0	0	0	0	0	0	0	0	0	0	0
PRAMEF9	0	0	0	0	0	0	0	0	0	0	0	0	0	0	0	0	0	0	0	0	0	0	0	0	0	0	0	0	0	0	0	0	0	0	0	0	0	0	0	0	0	0	0	0
PRAMEF13	0	0	0	0	0	0	0	0	0	0	0	0	0	0	0	0	0	0	0	0	0	0	0	0	0	0	0	0	0	0	0	0	0	0	0	0	0	0	0	0	0	0	0	0
PRAMEF18	0	0	0	0	0	0	0	0	0	0	0	0	0	0	0	0	0	0	0	0	0	0	0	0	0	0	0	0	0	0	0	0	0	0	0	0	0	0	0	0	0	0	0	0.05
PRAMEF5	0	0	0	0	0	0	0	0	0	0	0	0	0	0	0	0	0	0	0	0	0	0	0	0	0	0	0	0	0	0	0	0	0	0	0	0	0	0	0	0	0	0	0	0
PRAMEF8	0	0	0	0	0	0	0	0	0	0	0	0	0	0	0	0	0	0	0	0	0	0	0	0	0	0	0	0	0	0	0	0	0	0	0	0	0	0	0	0	0	0	0	0
PRAMEF33	0	0	0	0	0	0	0	0	0	0	0	0	0	0	0	0	0	0	0	0	0	0	0	0	0	0	0	0	0	0	0	0	0	0	0	0	0	0	0	0	0	0	0	0
PRAMEF15	0	0	0	0	0	0	0	0	0	0	0	0	0	0	0	0	0	0	0	0	0	0	0	0	0	0	0	0	0	0	0	0	0	0	0	0	0	0	0	0	0	0	0	0
PRAMEF14	0	0	0	0	0	0	0	0	0	0	0	0	0	0	0	0	0	0	0	0	0	0	0	0	0	0	0	0	0	0	0	0	0	0	0	0	0	0	0	0	0	0	0	0
PRAMEF19	0	0	0	0	0	0	0	0	0	0	0	0	0	0	0	0	0	0	0	0	0	0	0	0	0	0	0	0	0	0	0	0	0	0	0	0	0	0	0	0	0	0	0	0
PRAMEF17	0	0	0	0	0	0	0	0	0	0	0	0	0	0	0	0	0	0	0	0	0	0	0	0	0	0	0	0	0	0	0	0	0	0	0	0	0	0	0	0	0	0	0	0
PRAMEF20	0	0	0	0	0	0	0	0	0	0	0	0	0	0	0	0	0	0	0	0	0	0	0	0	0	0	0	0	0	0	0	0	0	0	0	0	0	0	0	0	0	0	0	0
LRRC38	0	0	0.1	0	0	0	0	0	0	0	0	0	0	0.15	0	0	0	0	0	0.17	0	0	0	0	0	0.08	0.07	0	0	0	0	0	0	0	0.1	0	0	0	0	0.17	0	0.08	0	0
PDPN	16.73	3.29	40.93	17.29	10.92	42.26	8.22	40.98	12.31	20.65	14.39	8.32	26.37	51.94	12.73	2.78	9.6	13.39	40.64	31.43	8.71	18.09	34.4	17.55	29.61	26.72	17.64	9.87	13.09	36.81	15.04	5.48	12.07	24.71	140.06	15.02	45.7	4.9	23.08	41.47	16.67	17.81	8.76	9.71
PRDM2	2.47	4.22	4.25	1.78	3.59	3.09	3.15	4.51	4.49	5.49	2.52	4.58	3.42	2.06	8.59	4.22	4.38	3.59	4.84	3.7	1.72	3.57	3.56	2.05	4.79	2.4	1.72	1.59	2.73	3.19	2.53	6.66	2.59	3.36	8.74	2.39	2.57	3.75	4.96	5.09	3.53	4.19	6.02	8.69
KAZN	1.47	1.09	1.7	0.63	1.33	1.31	1	1.99	1.7	2.35	0.95	1.61	1.56	1.05	2.74	1.36	1.47	0.67	1.59	1.34	1.45	1.83	1.69	0.66	1.36	1.51	2.13	0.31	1.91	2.33	1.56	1.27	2.26	3.35	2.43	1.11	1.19	0.32	0.68	1.51	2.16	1.86	2.6	2.47
TMEM51	24.63	20.82	23.82	17.41	21.03	22.81	9.95	24.67	28.49	22.19	20.13	23	28.96	22.76	33.04	22.23	17.75	12.49	23.85	27.64	21.53	26.18	26.44	26.23	22.8	34.12	42.71	18.81	27.67	52.86	34.52	43.02	27.09	21.49	35.7	28.83	29.49	15.55	23.5	28.78	25.87	28.67	29.34	44.28
FHAD1	0.28	0.48	0.38	0.26	0.28	0.34	0.19	0.83	0.17	0.54	0.13	0.31	0.41	0.19	0.38	0.38	0.22	0.35	0.22	0.16	0.11	0.21	0.09	0.2	0.26	0.14	0.58	0.08	0.06	0.79	0.29	0.31	1.61	0.72	0.47	0.15	0.12	0	0.35	0.32	0.29	0.03	0.07	0.2
EFHD2	106.45	105.98	47.56	66.67	72.92	91.45	73.19	73.83	123.97	98.7	79.32	115.1	137.22	78.03	183.91	116.76	80.12	103.92	89.57	101.08	128.11	86.45	179.42	127.7	127.88	137.16	174.84	91.53	125.82	133.46	153.79	138.6	122.47	54.97	105.59	147.23	76.92	67.36	145.46	176.42	109.88	174.68	145.64	134.95
CTRC	0	0	0	0.1	0.09	0.22	0	0.1	0	0.1	0.1	0	0	0.08	0.49	0	0	0	0.08	0	0	0.14	0	0	0.12	0	0	0	0.08	0.08	0.2	0	0	0	0	0	0	0	0	0.28	0.09	0.34	0.1	0
CELA2A	0	0	0	0	0	0	0	0.1	0	0	0	0	0	0	0	0	0	0	0	0	0	0	0	0	0	0	0	0	0	0.31	0	0	0	0	0	0	0	0	0	0.19	0	0	0.1	0
CELA2B	0.79	0.46	1.96	0.09	0.08	0.29	0	0.93	0.53	0.63	0.6	0.22	0.67	0.37	0.43	0.89	0.51	0.71	0.57	0.72	0.64	0.31	0.83	0.67	0.32	0.31	0.07	0.14	0.33	0.83	0.52	0.67	1.03	0.95	1.36	0.82	0.23	0	0.28	0.66	0.48	0.38	0.46	1.12
CASP9	10.03	7.86	5.78	2.8	3.29	5.37	3.31	6.94	5.96	11.49	4.65	8.35	6.98	4.56	9.5	5.97	6.87	5.86	6.18	7.17	7.98	5.76	9.19	6.36	6.84	10.24	8.27	3.34	9.63	11.77	10.15	15.01	13.28	10.16	10.21	8.67	7.78	2.33	8.08	10.52	9.25	11.83	8.03	14.9
DNAJC16	3.52	5.09	2.62	2.91	3.55	2.91	2.19	4.2	5.2	4.09	2.81	5.45	2.14	2.63	8.26	2.79	4.24	3.77	3.7	2.5	1.81	3.02	4.54	2.3	3.55	3.88	3	2.87	4.43	2.94	4.07	6.06	8.35	5.96	6.33	2.41	3.57	2.65	3.86	5.78	2.9	4.13	4.45	6.71
AGMAT	18.41	19.08	1.29	8.35	34.94	19.51	5.41	22.86	23.42	7.95	13.44	33.6	19.6	25.3	26.45	3.21	10.04	15.88	23.68	22.94	3.92	29.48	25.95	8.16	14.03	10.47	19.32	22.07	28.49	19.08	17.14	13.97	84.12	23.49	28.28	15.49	17.61	16.16	47.38	12.97	17.86	11.03	38.73	36.72
DDI2	1.44	2.13	0.56	0.83	1.44	1.24	0.67	1.28	2.83	1.97	1.69	3.38	0.7	0.17	4.75	1.34	2.08	1.98	2.42	1.03	0.18	0.69	1.71	0.7	1.67	0.71	0.72	0.68	0.7	0.58	1.25	1.22	1.23	1.49	2.12	1	0.41	1.32	1.93	1.81	1.49	1.02	3.53	3.76
RSC1A1	3.33	5.94	2.67	3.65	3.89	3.83	1.92	7.18	5.74	7.03	3.86	5.6	1.5	2.46	7.19	2.27	4.18	3.14	3.94	2.18	1.14	2.12	3.96	1.87	4.02	1.59	1.5	1.34	1.83	4.8	1.6	2.99	3.13	4.16	5.88	2.03	1.41	2.54	4.43	2.87	2.85	2.85	6.53	4.12
PLEKHM2	10.05	6.27	17.85	4.69	8.71	8.96	4.79	9.98	10.71	10.92	6.48	11.74	12.89	9.09	16.27	9.14	7.87	6.22	9.75	13.48	10.91	9.91	10.48	12.81	11.63	16.57	21.68	6.85	19.25	21.78	22.45	19.25	25.62	24.57	25.19	12.62	18.54	10.14	13.43	19.22	13.69	19.08	13.51	27.17
SLC25A34	0.72	0.91	0.28	0.09	0.32	0.19	2.28	0.51	2.48	0.99	0.43	0.22	0.59	0.22	0.69	2.83	0.92	0.2	0.43	0.32	1.04	0.06	0.61	0.17	0.54	4.72	0.41	0	0.13	1.46	1.05	0.94	0.86	0.77	1.74	0.38	1.08	0.1	0.09	3.48	0.08	3.75	0	0.08
TMEM82	1.76	1.29	0	0.16	0.64	1.03	3.31	0.75	2.4	0.96	0.15	1.28	14.73	0.92	0.76	4.24	2.26	0.09	0.88	0.71	5.65	0.87	4.16	1.5	0.05	10.19	0.84	0.8	0.88	2.03	1.16	0	10.95	1.91	3.69	2.36	0.96	0.46	1.59	8.16	0.63	5.53	2.69	0
FBLIM1	19.78	12.24	26.06	11.5	16.37	14.97	22.68	15.73	29	19.82	9.74	20.91	20.07	14.13	25.64	37.62	24.2	10.83	19.73	20.07	31	17.51	30.76	17.34	17.39	50.96	29.05	12.48	29.6	26.78	29.76	28.34	26.66	37.6	51.58	23.92	32.44	11.16	12.69	49.22	32.1	46.93	17.84	61.75
UQCRHL	11.33	16.03	8.95	9.68	6.86	5.78	3.77	7.57	8.46	5.98	8.55	9.11	8.67	16.76	13.15	7.63	7.1	13.39	7.08	2.66	7.13	6.7	5.27	5.87	6.8	7.57	6.29	6.46	11.63	7.37	7.82	3.57	11.37	7.7	5.46	5.25	5.12	24.88	9.09	10.45	7.09	11.7	18.27	22.64
SPEN	1.59	1.74	2.43	0.87	3.57	1.53	1.02	2.87	3.34	4.27	1.99	3.97	2.52	1.5	7.47	2.57	2.71	1.47	3.14	1.93	1.13	3.02	3.05	1.07	2.73	1.95	1.72	1.87	3.05	3.12	1.73	6.28	3.82	2.83	5.44	2.04	2.16	4.03	4.56	3.88	4.31	3.83	5.91	6.84
ZBTB17	5.04	5.51	14.16	6.36	5.37	6.72	5.03	8.03	7.22	9.78	5.25	8.57	8.83	8.86	10.51	8.98	6.54	10.05	6.37	11.03	7.28	6.48	9.36	7.7	6.7	9.45	15.05	4.54	15.8	14.39	10.91	9.99	17.04	12.25	12.99	6.8	10.25	5.1	9.3	9.74	11.51	12.4	10.03	11.8
C1orf64	0	0	0	0	0	0	0	0	0	0	0	0.13	0	0	0	0	0	0	0	0	0	0	0	0	0	0	0	0	0.12	0	0.16	0	0	0	0	0	0	0	0	0	0	0	0	0
HSPB7	0.93	0.1	58.69	0	0.76	1.33	2.67	2.69	0.08	2.67	4.83	0.08	5.27	1.5	0.46	0.75	0.32	9.2	2.04	7.05	3.88	0.39	0.4	11.61	8.11	2.75	3.52	0	0.49	9.27	29.8	2.28	0.18	88.12	2.15	0.2	23.96	2.72	0.6	1.58	0.67	4.13	0.29	0.6
CLCNKA	0	0	0.08	0.04	0	0	0	0.26	0	0.04	0.04	0	0.04	0.03	0.11	0.55	0.14	0	0	0.04	0.04	0.03	0	0.04	0	0.07	0	0.15	0.03	0.03	0	0.12	0	1.14	0	0	0	0	0	0.07	0	0.2	0.37	0.07
CLCNKB	0	0.25	0.44	0.04	0	0.12	0.19	0	0.06	0.07	0	0.06	0.03	0	0	1.12	0.16	0.08	0.11	0.13	0.32	0	0.09	0.23	0.11	0.31	0	0	0	0.11	0.14	0	0.03	0.37	0.23	0	0.06	0.08	0.07	0	0.03	1.28	0.11	0.1
FAM131C	0.52	0.69	0.3	0.2	0.52	0.21	0	1.1	0	0	0.09	0	0.09	0.24	0.09	0.1	0	0	0.23	0.61	0	0.4	0.49	0.73	0.41	0	0.15	0.38	0.43	0.98	0.28	0.15	0.47	0.19	0.21	0	0.17	1	0.92	0	0.09	0	0.6	1.74
EPHA2	17.02	15.1	6.69	9.74	22.76	8.38	4.74	12.35	17.88	25.3	6.44	28.28	8.56	10.98	20.57	9.24	12.13	5.96	8.27	18.88	7.91	16.79	45.11	15.51	14.3	10.12	25.25	19.45	34.01	43.53	28.62	15.73	29.29	20.47	24.55	34.33	8.24	9.92	52.69	7.82	54.35	14.56	18.18	63.42
ARHGEF19	4.53	1.95	2.87	3.54	5.79	1.63	1.76	5.94	1.71	2.65	5.92	5.18	5.63	4.58	13.76	2.82	3.17	3.85	4.36	6.12	1.25	9.32	2.3	5.16	5.89	5.29	23.72	1.9	5.14	5.8	2.78	10.41	5.61	3.22	6.03	1.68	7.37	5.54	10.19	3.22	4.96	3.86	8.38	3.34
RSG1	2.53	2.9	7.9	2.47	1.03	3.88	0.48	2.39	3.09	1.91	2.53	6.56	6.45	1.75	5.69	2.19	2.28	3.21	2.26	2.55	4.22	2.67	3.3	2.58	2.29	5.56	6.7	2.7	4.13	4.66	4.63	7.46	4.24	4.36	5.36	7.61	3.55	1.21	3.9	3.91	2.05	3.63	4.11	6.43
FBXO42	6.8	11.3	17.78	13.99	7.95	8.41	6.02	12.36	10.18	12	5.61	8.8	9.09	8.36	16.06	8.32	6.19	6.64	7.62	11.49	8.53	8	9.5	9.7	8.2	8.36	10.96	6.27	11.16	12.87	11.67	16	14.63	16.6	13.58	9.42	9.89	8.44	9.76	10.76	8.78	12.18	12.3	16.85
SZRD1	41.8	51.71	105.83	16.32	58.16	51.36	38.29	40.18	55.77	43.47	33.93	62.39	60.23	45.27	102.7	42.21	44.84	51.17	55.33	69.12	44.29	54.88	83.9	53.2	57.32	81.38	81.88	56.75	101.74	77.47	99.29	64.94	108.71	112.46	114.4	96.98	103.46	59.66	117.24	116.22	66.31	122.95	113.27	153.81
SPATA21	0.04	0.08	0.21	0.2	0	0.09	0	0.23	0.03	0.32	0.04	0	0	0.03	0.11	0.04	0	0	0.06	0.07	0	0.03	0.1	0	0	0.07	0.09	0.06	0.06	0.22	0.08	0.36	0.34	0.34	0.13	0.06	0.14	0	0.04	0.04	0.07	0.03	0.08	0.04
NECAP2	37.83	25.78	38.75	16.96	30.19	25.16	20.79	30.35	35.31	33.37	21.13	26.55	36.25	26.82	54.3	28.94	28.25	28.45	29.82	41.94	38.44	24.36	34.82	33.61	37	49.06	42.03	23.07	38.65	42.63	58.8	48.11	31.74	56.95	57.5	43.38	39.24	29.71	44.3	50.09	49.14	45.13	30.61	56.64
FAM231B	0	0	0	0	0	0	0	0	0	0	0	0	0	0	0	0	0	0	0	0	0	0	0	0	0	0	0	0	0	0	0	0	0	0	0	0	0	0	0	0	0	0	0	0
NBPF1	2.47	3.1	5.41	1.2	1.47	1.32	4.09	3.35	6.73	3.18	1.52	3.66	2.93	2.41	3.32	7.54	6.08	2.3	3.85	3.09	2.22	3.26	3.16	2.57	3.61	5.39	0.53	0.82	3.42	2.19	3.46	5.33	2.94	3.64	5.98	1.24	3.24	1.9	3.67	8.46	2.48	6.33	4.15	7.31
FAM231A	0	0	0	0	0	0	0	0	0	0	0	0	0	0	0	0	0	0	0	0	0	0	0	0	0	0	0	0	0	0	0	0	0	0	0	0	0	0	0	0	0	0	0	0
FAM231C	0	0	0	0	0	0	0	0	0	0	0	0	0	0	0	0	0	0	0	0	0	0	0	0	0	0	0	0	0	0	0	0	0	0	0	0	0	0	0	0	0	0	0	0
CROCC	0.95	1.75	4.33	2.45	1.69	2.15	1.03	2.69	1.7	2.76	2.05	1.38	3.27	2.53	2.58	2.26	2.48	2.46	2.67	4.36	1.37	1.79	1.68	3.25	2.38	1.93	2.93	1.07	4.03	4.81	3.6	3.25	3.37	3.22	3.14	0.95	2.31	2.24	3.37	2.02	3.27	2.63	4.05	2.61
MFAP2	29.65	4.54	60.21	30.69	39.85	69.09	25.46	90.38	13.44	23.76	20.09	4.31	65.84	98.2	23.73	6.61	24.34	29.13	48.74	125.38	15.06	18.99	36.12	77.3	59.47	65.9	67.49	7.15	8.23	83.79	60.55	8.26	28.15	61.47	124.56	16.38	73.22	38	38.71	50.18	65.38	49.66	25.58	16.91
ATP13A2	8.18	8.57	4.59	4.8	8.54	6.01	3.57	7.19	9.86	7.69	7.63	27.4	18.81	8.01	18.82	9.19	6.85	6.74	10.18	16.24	8.23	14.89	15.69	12.89	12.86	19.52	21.24	17.8	40.73	30.63	18.98	19.2	33.58	16.89	22.27	24.15	15.11	14.73	14.66	13.87	9.88	15.98	21.25	25.9
SDHB	161.14	147.65	123.1	56.02	94.69	126.38	70.35	110.04	130.85	114.44	75.42	164.57	110.21	137.11	167.13	126.9	88.49	131.04	89.7	106.01	91.21	129.94	169.23	88.65	87.48	128.05	100.48	107.46	195.23	135.36	141.14	96.28	189.69	141.86	122.71	116.32	87.9	71.32	136.26	143.01	77.29	151.02	149.7	186.83
PADI2	8.36	9.17	0.47	0.46	5.6	0.8	14.71	8.15	25.46	14.79	1.34	3.67	12.18	0.78	7.73	23.88	25.21	3.97	2.21	9.17	22	0.62	13.62	3.31	2.89	55.69	0.53	3.75	0.48	5.49	7.43	25.36	36.03	7.08	24.61	50.58	5.79	13.06	5.4	74.45	3.58	77.25	13.56	8.33
PADI1	0.07	12.61	0.13	0.08	0.4	0	0.22	0.04	0.14	0.08	0.2	0.13	3.68	0.58	0.51	0.16	0.09	0.19	0.03	0.15	0	0.06	0.38	2.6	0.82	0.22	0.5	0.1	0.4	16.3	1.16	0.43	0.71	0.71	0.44	0.64	0.14	13.79	7.73	0.42	0.25	0.21	0.21	0.22
PADI3	0	0.33	0	0	0.33	0	0.11	0	0	0.08	0.08	0.1	5.26	0	0.08	0	0	0.05	0.1	0	0.15	0.03	0.42	0.23	0.1	0.14	0.06	0.19	0.09	0.64	0	0	41.9	8.45	0.27	0.15	2.59	0	0.13	0.08	0.18	0	0.21	0.22
PADI4	0.32	0.12	0.63	0.33	0.07	0.39	0.18	0.08	0.2	0.53	0.35	0.23	0.23	0.1	0.08	0.28	0	0.09	0.19	0.11	0.11	0.03	0.07	0.23	0	0.32	0.03	0	0.12	0.28	0	0.06	0.15	0.7	3.83	0	0.31	0	1.61	0.15	0	0.27	0	0.11
PADI6	0	0	0.04	0	0	0	0	0	0	0	0	0	0	0	0	0	0	0	0	0	0	0	0	0	0	0	0	0	0	0	0	0	0	0	0	0	0	0	0	0.04	0	0	0	0
RCC2	26.75	32.35	10.37	5.85	39.74	15.83	10.24	24.8	34.76	22.87	17.35	38.91	22.67	19.25	78.61	10.43	14.57	26.5	23.38	54.4	12.78	38.65	46.46	19.08	32.78	30.71	59.82	31.34	42.4	29.24	33.18	65.51	79.53	31.91	50.15	29.33	43.64	33.75	85.68	39.62	47.99	52.85	60.63	110.04
ARHGEF10L	12.77	12.7	10.45	9.02	12.34	9.61	7.87	12.72	21.22	17.22	15.11	24.06	19.29	12.36	44.82	18.7	18.18	14.08	12.98	18.91	9.45	15.73	19.53	13.2	15.52	25.02	31.75	11.1	32.66	24.34	25.78	46.81	34.18	18.96	21.6	20.58	24.41	10.61	16.24	24.75	22.35	31.06	21.74	30.23
ACTL8	0.2	0.91	0	0	0.13	0.4	0.27	0.14	0.44	0.15	0.07	0.6	0.14	2.59	1.58	0.29	0.34	6.29	0.12	0.47	0.73	1.02	0.25	0.07	0.45	0.07	2.48	4.11	0.28	104.45	0.07	0	12.69	5.29	0.08	0.47	0.26	0.09	0.86	0.07	0	0.62	0.92	0
IGSF21	0.78	0	2.25	1.49	0.31	0.44	0.21	0.72	0	0.71	0.06	0.24	0.93	0.24	0.11	1.15	0.33	0.33	0.05	1.46	0.31	0.4	0	0.99	1.02	0.21	0.44	0	0.35	1.27	0.23	0.61	0.56	0.9	2.02	0.29	1.71	0	0.12	0.16	0.98	0.78	0.24	1.05
KLHDC7A	0	0.14	0	0	0.06	0	0.03	0	0.35	0.25	0	0.45	0.36	0	0.57	0.17	0.28	0.04	0	0.09	0	0.17	0.06	0.13	0.4	1.42	0	0.19	0.08	0.22	0.03	0.79	0.1	0.1	0.46	0.72	0.12	0.08	0	0.81	0	1.06	0.18	0.31
PAX7	0	0	0	0	0	0	0	0	0	0	0	0	0	0	0	0	0	0	0	0	0	0.03	0	0	0	0	11.48	0	0	0	0.05	0	0.05	0	0	0	0.29	0	2.27	0	0	0	0	0.04
TAS1R2	0	0	0	0	0	0	0	0	0	0	0	0	0	0	0	0	0	0	0	0	0	0	0	0	0	0	0	0	0	0.05	0	0.05	0	0	0	0	0	0	0	0	0	0.03	0.03	0
AL080251.1	0	0	0	0	0	0	0	0	0	0	0	0	0	0	0	0	0	0	0	0	0	0	0	0	0	0	0	0	0	0	0	0	0	0	0	0	0	0	0	0	0	0	0	0
ALDH4A1	6.19	2.6	4.4	3.62	10.3	10.04	0.7	1.45	3.34	3.05	8.9	35.23	6.79	4.27	20.46	1.52	2.79	6.29	5.01	5.64	1.71	9.7	16.44	8.33	7.12	5.15	40.65	9.23	12.4	6.86	8.54	9.18	19.06	36.39	13.36	7.55	16.58	6.84	14.82	5.25	6.08	3.55	22.87	17.72
IFFO2	0.14	0.32	0.05	0	0	0.11	0.05	0.05	0.13	0	0.1	0.09	0.15	0	0.41	0.05	0.12	0.18	0.29	0.28	0	0.36	0.53	0.1	0.41	0	0	0.08	0.12	0.29	0.05	0.08	0.1	0	0	0.07	0.09	0.24	1.34	0.44	0.42	0.22	0.27	0.71
UBR4	5.63	5.35	8.43	4.91	6.96	6.62	4.04	6.82	8.26	7.72	4.77	8.26	8.41	6.02	14.38	6.19	7.06	5.12	7.69	8.25	5.28	10.74	10.56	8.43	7.86	9.64	11.74	8.72	12.86	12.21	14.31	14.29	12.94	11.03	13.91	8.82	13.97	9.38	15.63	13.22	11.46	12.2	10.26	20.3
EMC1	9.82	11.52	8.13	3.25	10.78	5.75	2.35	9.34	10.83	6.47	7.12	12.85	9.31	8.07	21.39	4.66	5.68	6.48	6.91	13.69	5.97	10.1	14.5	7.52	8.03	12.48	15.11	9.34	19.54	14.2	13.51	12.17	24.17	15.16	18.48	14.38	13.11	12.01	27.59	13.68	12.44	18.46	15.9	23.86
MRTO4	39.3	53.92	35.16	25.62	55.64	53.22	16.21	50.71	41.4	37.01	40.75	56.5	44.9	46.28	81.98	20.82	29.29	45.05	39.99	61.37	19.55	60.33	70.48	48.01	45.66	40.82	95.4	43.96	86.34	60.62	46.53	46.56	122.74	56.86	66.7	47.42	65.26	39.84	109.58	34.05	65.73	40.17	92.21	95.15
AKR7L	0.66	3.1	0	0.75	1.97	1.51	5.45	2.41	2.28	2.4	2.84	1.33	1.78	2.53	2.61	4.56	2.44	0.65	1.9	1.25	0.88	1.63	1.53	1.63	1.39	2.17	3.49	1.28	3.89	3.76	3.93	0.99	5.44	1.42	1.42	1.75	1.99	2.64	2	0.99	2.91	3.52	5.57	1.62
AKR7A3	49.08	67.89	2.4	33.1	60.77	54.5	9.85	24.93	43.79	22.53	30.8	40.71	35.79	18.37	17.11	28.32	28.66	27.56	21.72	26.45	30.89	54.25	42.68	23.24	11.7	74.7	78.23	21.93	110.35	33.3	51.54	23.14	55.79	14.31	41.46	134.43	29.87	53.45	47.16	44.35	32.67	50.63	51.3	53.43
AKR7A2	43.58	59.21	54.21	23.8	27.78	46.32	33.32	30.44	42.36	36.21	34.52	40.97	58.51	47.17	53.7	35.34	37.49	45.52	34.2	52.53	54.96	44.99	54.23	45.29	27.33	85.3	65.61	30.78	76.24	60	43.46	42.22	87.71	61.02	57.02	64.99	36.7	31.79	63.84	61.84	41.94	85.05	62.1	59.42
PQLC2	6.36	7.56	4.78	3.69	5.5	7.18	4.09	6.59	5.85	7.74	4.24	9.78	8.74	6.09	9.62	6.38	4.83	4.19	6.04	8.63	5.9	5.02	5.97	6.58	6.28	11.11	13.17	5.29	15.29	13.16	10.87	9.57	11.6	6.12	13.76	6.82	9.76	5.68	8.03	8.43	5.47	11.34	10.52	10.31
CAPZB	216.28	183.46	365	116.07	136.81	210.57	156.93	194.47	181.5	190.74	121.55	187.61	219.69	190.65	285.76	181.51	145.03	150.49	190.19	244.42	222.62	191.78	265.77	212.41	177.36	289.7	254.03	154.29	270.85	323.65	342.81	253.83	305.17	260.69	357.59	263.08	227.81	129.33	218.46	311.22	172.4	264.57	238.9	302.02
MINOS1	0	0	0	0.35	0	0	0	0	0	0	0	0	0	0	0	0.34	0	0	0	0	0	0	0	0	0	0	0.52	0	0.26	0	0	0	0	0	0	0	0	0	0	0	0	0	0	0
MINOS1-NBL1	0.24	0.19	0.19	0.28	0.16	0.1	0.25	0.26	0.46	0.28	0.26	0.44	0.17	0.15	0.79	0.09	0.41	0.72	0.07	0.08	0.08	0.44	0.46	0.34	0.22	0.16	0	0.28	0.34	0.28	0.18	0.82	0.52	0.09	0.39	0.19	0.47	0.1	0.48	0.34	0.48	0.08	0.09	0.57
NBL1	1.68	0.11	0.12	0.45	0.3	0	0.61	0.53	0.56	0.67	0	0.36	0.42	0.09	1.83	0.44	0.13	0.75	0.18	0.3	0.79	0.08	0.28	0.42	1.81	0.88	0.34	0.26	0.41	0.52	0.22	0.34	1.28	0.96	0.48	0.24	0.58	1.54	2.24	3.72	2.07	6.08	1.49	2.9
HTR6	0	0	0	0	0.06	0	0	0	0	0	0.06	0	0	0	0.06	0	0	0	0	0	0.06	0.04	0.05	0	0	0.05	0	0	0.09	0	0	0	0.24	0	0.07	0	0	0	0	0	0.05	0	0	0
TMCO4	8.69	7.63	12.24	6.08	8.05	8.55	3.58	9.63	13.21	13.84	7.51	14.49	9.38	4.85	16.25	11.11	8.48	10.77	7.33	8.48	9.3	8.92	10.29	7.83	10.29	14.47	23.97	5.5	17.5	15.51	15.26	22.84	11.94	11.43	15.44	15.72	9.62	6.42	13.38	16.66	9.79	17.87	10.93	28.46
RNF186	20.74	22.46	1.87	10.01	7.56	3.63	10.76	11.99	39.67	46.2	15.3	4.26	23.69	8.05	36.46	20.97	14.87	12.56	5.24	17.06	14.39	1.64	41.09	11.51	36.74	37.91	27.91	53.17	40.22	17.28	25.25	75.68	37.18	14.96	16.45	146.26	6.09	25.44	4.3	24.52	40.79	56.45	17.45	20.74
OTUD3	0.43	2.51	1.07	0.63	1.58	1.19	1.24	2.2	1.66	2.69	0.72	3.04	0.97	1.08	3.69	0.34	1.17	1.16	1.42	0.86	0.06	0.61	2.95	0.58	1.77	0.24	0.57	0.48	1.47	1.91	1.74	1.24	2.36	0.99	3.26	0.73	1.06	3.06	0.94	1.27	1.27	0.52	3.3	3.62
PLA2G2E	0	0	0	0	0.17	0	0	0	0	0	0	0.15	0	0.48	0	0	0	0.22	0.3	0	0	0	0	0	0	0	0	0	0.14	0.15	0.37	0.29	0	0	0.21	0	0	0	0.81	0	0	0	0	0.17
PLA2G2A	2362.89	2226.77	2772.51	4.8	143.16	12.85	1543.93	102.06	3116.33	1382.21	17.36	184.15	115.12	40.65	55.33	1651.78	1150.49	586.1	520.27	63.61	1875.22	67.26	2210.43	39.02	137.88	6418.32	4.28	709.19	5.01	226.67	7254.38	655.91	451.6	181.9	2525.22	199.73	30.86	408.64	508.13	5828.77	0.67	3922.78	276.28	16.05
PLA2G5	0.52	0.2	120.99	2.8	0.35	3.4	1.96	3.15	0.82	0.99	3.58	0.32	3.89	2.61	0.19	1.94	0.67	4.21	2.34	3.7	2.62	1.61	2.66	5.18	11.01	1.73	1.19	0.92	0.44	3.96	11.12	2.66	1.69	10.76	2.97	0.69	7.79	0.68	0.41	0.55	1.91	3.3	0.2	1.06
PLA2G2D	2.66	0.95	0	0	1.16	1.62	1.02	0	6.59	5.27	1.8	0.15	1.06	0.62	5.59	4.44	0.21	0.63	0.89	2.35	5.33	0.51	1.11	1.06	1.8	1.32	0	2.76	3.32	0	4.75	1.41	0.36	0	0.2	0	0.16	0.43	0	6.93	0.83	2.82	0.38	0
PLA2G2F	1.03	0	0	0	0	0	0	0.12	0	0	3.71	0.1	0.36	0	0	0.25	0.29	0	0	0	0	0.88	0.33	0.97	0	0.11	3.22	0.9	0.19	33.76	0	0	0.49	0.5	0	0.09	0.11	0	0.54	0.12	0.11	0	0	0.23
PLA2G2C	0	0	12.98	0.17	0	0.18	0.15	0	0	0	0.32	0	0.93	0	0	0.16	0	0.19	0	0	0	0	0.28	0.46	0	0	0	0	0	0.25	0.64	0	0	0	0	0.23	0.28	0.19	0	0.15	0	0	0	0
UBXN10	5.09	6.24	27.4	3.27	0.52	5.47	1.68	1.01	5.05	9.69	2.43	15.85	8.7	3.23	8.89	2.98	6.09	7.56	1.31	2.35	5.28	2.66	20.86	11.9	8.61	5.81	3.31	7.86	6.47	6.48	8.16	4.09	6.42	5.6	9.78	14.1	7.88	9.37	8.62	13.59	8.43	5.79	12.16	3.4
VWA5B1	0	0	0	0.4	0	0.02	0.02	0.19	0.03	0	0.22	0	0.08	0	0.08	0	0	0	0.02	0.07	0.02	0.01	0.1	0.02	0	0	0	0.02	0	0	0	0	3.37	0.28	0	0	0	0.09	0.13	0.02	0	0.02	0.02	0
CAMK2N1	190.9	166.96	63.29	150.72	104.49	101.42	209.56	125	196.8	135.06	135.75	181.69	118.83	61.12	100.89	219.19	178.33	61.22	64.87	88.88	144.91	102.87	202.43	109.39	71.86	137.98	114.04	57.24	80.79	74.79	79.28	85.29	63.58	25.58	95.71	72.64	53.37	80.96	78.12	158.2	114.06	213.36	223.76	338.98
MUL1	10.17	11.82	16.74	3.47	9.97	5.11	5.05	6.79	15.05	9.11	6.61	12.3	11.51	9.38	20.57	13.01	8.46	5.85	9.17	13.17	15.01	10.9	15.62	12.9	10.63	25.64	15.92	10.64	27.41	15.42	21.52	23.16	23.42	22.97	21.25	18.99	17.81	10.21	19.61	27.31	18.75	27.44	15.24	32.27
FAM43B	0.51	0	0.52	0.42	0	0	0	0.31	0	0	0	0	0.08	0	0	0	0	0	0.13	0	0.07	0	0	0.62	0.6	0	0.5	0	0	0.06	0.08	0	0	0	0	0	0.07	0.29	0.17	0.08	0.15	0.21	0	0
CDA	31.83	34.64	13.91	11.73	18.99	51.08	51.42	4.91	8.72	10.66	17.3	14.1	36.74	32.39	4.83	45.02	19.04	4.61	11.52	7.32	40.34	10.17	38.3	85.91	8.28	21.89	76.47	19.21	44.38	85.72	65.64	4.47	2.67	6.07	54.25	37.85	7.85	5.76	88.08	49.05	2.96	27.26	8	32.33
PINK1	36.37	32.8	108.41	16.4	16.1	25.65	35.81	17.99	42.13	26.65	22.75	44.78	43.75	20.1	30.96	59.78	41.57	26.52	18.17	39.3	69.28	18.65	37.87	51.66	31.33	83.37	66.39	15.21	33.73	44.54	67	49.69	34.03	66.92	41.56	55.47	36.83	22.84	31.71	73.94	29.47	71.77	33.74	38.81
DDOST	203.89	190.71	120.6	69.15	171.12	163.54	59.55	151.59	183.17	130.7	134.31	217.06	204.91	158.09	357.72	119.47	126.24	108.72	169.45	231.16	145.78	259.59	273.89	163.77	127.39	269.73	280.02	191.34	393.32	243.52	228.85	296.03	393.45	221.78	322.18	264.19	245.68	161.83	263.76	269.92	210.23	274.42	259.54	443.54
KIF17	0.26	0.05	1.32	0.03	0.12	0.14	0.1	0.25	0.18	0.19	0.2	0.04	0.27	0.15	0.18	0.71	0.06	0.66	0.38	0.5	0.45	0.09	0.13	0.52	0.5	0.3	0.46	0.1	0.49	0.56	1.06	0.16	0.08	3.24	0.34	0.08	0.75	0.33	0.36	0.74	0.38	0.38	0.03	0.1
SH2D5	0	0	0.19	0.19	0	0	0	0.17	0.05	0	0	0.2	0.23	0.05	0.06	0	0	0	0.2	0.11	0	0.38	0.05	0.12	0	0	0.19	0	0.41	0.24	0.18	0	0	0	0.13	0	0.11	0.28	0	0.06	0	0	0	0.39
HP1BP3	27.54	42.81	51.41	16.85	43.05	22.87	23.99	54.88	40.64	57.04	31.94	54.34	38.26	25.87	102.76	39.15	43.87	43.19	50.59	29.25	16.8	33.81	48.75	22.51	38.1	34.04	25.14	19.8	34.22	38.59	38.63	62.99	47.53	46.58	80.54	21	35.41	37.86	41.34	62.83	29.89	56.96	68.74	85.12
EIF4G3	5.79	12.73	7.27	5.37	10.01	7.11	8.18	10.43	9.34	13.94	8.18	17.24	6.02	4.97	17.77	15.55	13.7	7.03	9.67	4.71	1.18	4.53	11.15	3.02	6.03	3.34	1.66	2.64	4.97	7.47	4.55	11.61	4.06	4.73	18.49	4.45	2.03	7.42	8.3	8.81	5.74	7.67	13.64	13.06
ECE1	13.64	8.15	31.03	5.54	16.05	10.42	7.26	10.49	13.05	11.09	7.74	18.27	18.44	9.56	22.02	14.44	16.14	8.46	18.6	19.17	19.11	14.48	29.53	22.75	23.85	25.38	24	15.09	26.18	35.38	32.97	29.35	43.71	69.2	43.17	32.28	35.09	25.52	35.25	38.15	19.7	33.45	28.39	39
NBPF3	3.52	2.12	3.34	1.02	2.5	3.47	2.15	3.41	3.46	6.1	1.69	4.37	2.72	1.07	3.01	4.17	5.34	1.54	3.92	3.45	2.61	3.76	3.66	1.55	4.45	3.6	1.43	1.84	3.5	3.33	1.6	6.15	3.27	3.43	7.16	4.37	1.8	1.38	2.37	3.75	4.01	6.42	1.97	8.67
ALPL	1.66	0.53	2.22	1.59	1.34	1.18	1.18	1.42	1.31	3.03	0.9	0.92	1.32	2.93	2.5	1.18	0.95	1.11	2.07	3.12	1.39	1.1	2.15	4.06	2.22	3.84	1.22	1.09	1.46	4.39	0.96	3.67	1.19	10.53	14.78	0.29	3.72	1.25	6.53	9.34	1.65	2.44	0.59	0.61
RAP1GAP	6.07	6.44	0.58	1.99	4.23	2.54	4.11	4.03	12.8	21.67	4.75	5.26	4.17	0.62	4.77	3.93	14.31	1.69	3.88	5.22	4.12	9.09	6.16	2.39	1.82	18.18	14.09	2	5.35	8.33	3.85	30.91	1.9	2.22	20.88	32.16	7.72	2.32	3.47	27.03	3.66	36.18	6.91	8.24
USP48	14.39	24.06	16.5	12.16	15.12	18.17	10.19	18.45	17.09	33.43	13.71	20.44	14.51	14.2	24.41	25.12	21.17	16.9	18.78	7.01	3.03	10.51	15.01	6.46	14.97	5.28	2.56	3.4	7.27	12.57	7.35	15.05	6.33	9.71	17.45	3.86	2.52	10.14	10.04	9.43	5.07	10.89	17.6	11.06
LDLRAD2	0.53	0.1	4.68	0.51	0	0.54	0.36	0	0.17	0.2	0.1	0.08	0.09	0.75	0.1	0.1	0.23	0.56	0.16	0.09	0.89	0.14	0.42	0.47	1.33	0.62	0.15	0.16	0.67	0.54	0.78	0.3	0.48	7.21	0.54	0.57	1.29	0.11	0	0.19	0.35	1.26	0.1	0
HSPG2	5.55	3.19	27.26	2.17	4.07	4.65	2.58	7.03	3.76	6.02	4.05	3.72	8.23	11.54	8.39	4.03	7.14	6.73	10.88	16.35	7.47	8.99	10.04	13.15	17.33	16.27	21.54	5.69	9.41	23.4	35.35	12.25	11	63.03	24.35	15.25	36.96	11.68	17.12	16.21	8.41	14.84	6.78	10.59
CELA3B	0	0.18	0.09	0	0	0.09	0	0.16	0	0	0	0	0.08	0.43	0	0.26	0	1.08	0.69	0	0.08	0.48	0.07	0.08	0	0	1.58	0	0	0	0	0.65	0	0.08	0.09	0	0	0.1	0.18	0.08	0	0.44	0	0
CELA3A	0	0	0	0	0	0	0	0	0	0	0	0	0	0.33	0	0	0	0	0.16	0.09	0	0.27	0	0	0	0	0.68	0.31	0	0	0	0	0	0	0	0	0	0.11	0	0	0	0.08	0	0
CDC42	265.72	282.66	249.28	89.73	189.3	203.75	186.66	229.72	291.78	248.86	140.9	282.36	221.86	158.79	377.61	229.74	208.87	230.05	227.82	205.42	196.2	194.65	286.8	196.83	234.52	268.54	149.86	180.64	252.36	282.46	343.13	260.01	299.2	301.81	369.73	228.63	179.83	156.47	249.66	381.07	158.11	331.86	297.18	323.04
WNT4	7.5	3.22	0.07	0.72	3.09	2.44	2.16	8.28	3.78	4.22	1.73	4.63	2.49	2.19	2.55	4.02	3.52	0.8	7.28	5.25	5.91	5.86	9.59	3.4	1.86	5.55	0.63	4.66	4.39	1.8	0.44	3.59	4.26	2.6	7.39	5.47	4.56	1.04	2.59	2.69	6.67	8	3.97	2.78
ZBTB40	1.37	1.41	2.31	0.45	1.76	0.74	0.48	1.66	2.84	2.62	1.23	2.03	1.66	1.21	5.45	2.03	2.33	1.34	2.17	1.89	1	2.03	1.99	0.89	1.92	1.65	2.07	1.13	2.98	1.66	2.36	3.31	2.57	2.16	4.48	1.22	2.89	2.83	4.02	3.45	2.2	2.4	2.44	5.41
EPHA8	0	0	0.03	0	0.16	1.28	0	0.07	2.13	0	0	0	0	0.6	0.02	0	0	0	0	0.02	0	0.07	0	0.12	0	0.02	0	0	0.11	2.27	0	0	0.02	0	0	0	0	0.71	1	0	0.02	0.09	0.08	0
C1QA	204.61	25.34	384.44	61.63	102.34	187.36	52.39	161.93	149.76	223.02	127.26	47.5	140.31	358.48	170.76	174.6	75.47	49.08	164.37	199.8	168.66	52.33	104.22	254.37	232.45	122.98	90.8	96.39	107.8	443.7	323.41	141.62	54.77	252.2	244.45	90.01	202.98	51.23	67.17	386.57	204.26	244.75	27.9	55.97
C1QC	261.28	22.85	301.87	68.19	124.65	170.29	51.68	175.13	176.66	204.13	109.25	41.14	144.28	283.47	180.6	186.13	78.51	55.6	170.46	199.3	171.42	61.29	110.04	228.55	199.47	124.44	121.8	118.4	118.14	391.01	361.11	201.91	63.38	171.23	247.81	82.78	152.71	53.4	97.06	351.71	202.1	240.93	24.14	56.47
C1QB	170.68	22.46	264.29	50.16	78.76	152.48	36.69	124.35	133.41	154.07	97.24	37.24	109.66	334.78	143.95	152.41	59.75	37.84	116.96	165.47	130.04	40.6	93.12	206.36	174.08	92.64	69.72	77.64	76.89	294.65	208.5	129.72	44.39	118.82	173.15	72.72	132.32	41.84	67.89	305.47	154.65	178.16	22.94	47.46
EPHB2	33.3	27.12	5.56	17.22	58.86	12.37	5.2	12.84	37.92	21.34	37.56	74.7	50.24	23.95	120.12	11.13	20.02	45.44	24.99	43.05	9.23	50.23	112.69	24.9	46.92	32.44	107.09	49.49	87.79	29.01	23.09	106.4	157.02	50.9	37.97	35.24	78.16	100.54	65.68	38.95	76.47	41.42	79.46	61.44
LACTBL1	0	0	0	0	0	0	0	0	0	0	0	0	0	0	0	0	0	0	0	0	0	0	0	0	0	0	0	0	0	0	0	0	0	0	0	0	0	0	0	0	0	0.13	0	0
TEX46	0	0.54	0	0	0.16	0.57	0	0.17	0.15	0	0	0.14	0.33	0	0	0	0.2	0.4	0	0	0	0	0.15	0	0.32	0	0	0.14	0.13	0	0	0	0.17	0	0	0	0	0	0	0	0	0	0.18	0
KDM1A	37.69	36.6	30.61	25.42	30.93	42.34	17.27	32.9	41.6	33.27	35.43	38.11	38.68	36.15	76.22	21.04	26.74	43.25	37.48	47.83	15.03	44.1	47.4	29.07	45.38	32.42	42.51	36.52	52.02	38.65	32.25	68.75	85.85	40.44	48.66	29.97	40.21	43.45	64.34	32.14	44.28	41.51	72.09	62.45
LUZP1	1.62	2.42	2.68	0.52	3.01	1.81	1.74	2.44	3.75	3.34	1.19	2.74	2.14	0.82	10.01	2.1	3.63	2.22	4.16	3.04	0.83	2.3	4.1	0.74	3.31	3.2	1.66	2.97	2.45	1.94	3.46	6.73	4.6	3.55	9.54	3.43	3.93	5.86	5.07	5.74	5.5	5.66	5.45	11.52
HTR1D	3.53	2.65	0.08	3.31	1.41	3.68	1.11	3.21	0.73	3.27	0.49	0.76	2.72	4.14	0.84	0	0.99	1.39	2.18	1.94	0.51	2.97	6.53	3.47	1.09	2.86	16.95	4.44	0.75	1.06	8.95	4.02	0.48	0.35	3.2	5.11	6.85	3.73	5.72	0.47	6.52	3.82	0.07	29.95
HNRNPR	88.61	100.92	59.95	50.25	102.99	78.83	52.95	74.9	89.39	103.71	83.52	101.4	64.41	71.83	140.48	57.89	64.17	87.27	95.54	42.05	13.64	83.74	80.92	27.46	78.42	26.23	22.22	36.23	33.14	56.93	53	71.84	48.19	50.51	107.25	24.69	32.56	50.62	74.2	58.19	51.84	60.07	116.87	88.17
ZNF436	2.88	2.95	8.08	1.83	3.04	3.64	3.1	3.56	3.89	2.39	1.22	3.79	4.04	2.07	5.14	7.46	4.82	4.64	4.61	4.88	1.96	2.58	2.5	3	7.44	5.05	2.11	1.49	2.49	4.59	6.68	6.63	3.83	7.3	8.09	3.16	4.6	4.86	2.27	7.41	2.56	5.3	5.23	9.21
TCEA3	75.55	54.76	42.73	12.28	45.03	9.22	42	37.29	86.57	76.58	12.3	27.38	45.43	4.63	73.61	94.54	99.48	44.89	17.74	25.19	47.16	22.84	46.24	37.98	44.05	151.28	33.42	13.71	71.51	43.78	35.46	96.49	95.45	45.78	55.92	78.38	44.27	45.34	48.79	108.64	28.2	144.11	53.04	62.08
ASAP3	2.51	3.58	6.51	0.9	3.02	2.4	1.79	1.7	4.53	3.42	1.19	0.95	2.36	2.18	1.65	4.93	4.13	1.1	2.72	3.54	3.47	0.77	2.42	2.47	3.08	10.25	2.59	1.15	4.43	4.46	4.46	6.17	7.49	8.14	8.49	4.72	3.49	3.15	3.12	9.78	2.19	9.28	2.6	1.4
E2F2	1.22	0.57	0.13	0.25	3.16	0.4	0.17	0.94	1.41	1.57	0.78	1.46	1.17	0.52	4.02	0.56	0.78	0.56	0.94	1.12	0.67	1.71	2.74	0.23	0.6	2.41	2.69	1.55	2.31	0.44	0.79	0.56	5.14	0.84	3.57	1.32	1.72	0.64	1.05	2.19	1.82	3.5	5.05	8.17
ID3	322.27	67.48	251.89	125.89	320.67	127.86	168.73	81.43	197.29	204.42	60.74	191.46	155.39	208.56	539.67	85.55	147.73	179.43	93.2	269.52	138.54	111	305	235.76	198.01	255.1	185.8	362.84	469.23	236.31	270.08	350.58	434.71	440.03	139.8	100.14	450.06	129.32	395.31	221.57	463.02	202.11	425.12	201.93
MDS2	0	0.2	0	0.2	0.52	0	0	0.18	0.49	2.54	0.19	0.16	0	0.96	2.61	0.19	0.22	0.44	0.31	0	0.69	0	0.33	0.91	0.23	0	2.2	0.3	0.14	0.6	0.57	0.29	0.19	0.37	0	0.27	0.17	0	0.41	0	0	1.62	0.2	0.7
RPL11	1587.4	1831.46	2138.78	1984.35	936.31	2061.51	1023.47	2001.24	1561.58	1976.94	1720.26	1636.51	1245.84	2206.54	1464.24	1374.58	1233.96	2858.47	1209.63	1174.83	1203.58	1878.12	1480.82	1687.68	1602.52	1321.79	1788.97	970.46	2165.6	1534.88	1406.54	835.79	1657.01	1786.14	1074.39	1260.74	1001.56	1166.78	1390.9	1574.13	1588.91	2525.58	1995.82	2175.28
ELOA	9.44	10.03	12.16	5.85	10.94	9.44	5.8	11.87	13.18	15.9	6.92	11.15	7.95	7.58	23.57	9.16	9.85	8.83	11.55	12.62	6.69	10.69	12.79	6.76	12.01	11.78	8.61	11.45	13.73	13.31	14.04	17.02	17.81	16.98	18.89	9.77	11.32	10.87	15.74	12.7	10.1	12.64	16.79	25.45
PITHD1	59.36	73.77	67.27	30.18	49.01	44.21	28.88	50.47	60.81	54.09	43.41	55.33	50.95	49.62	64.15	37.21	42.4	53.76	32.78	58.05	42.65	59.57	58.34	45.25	42.92	57.65	71.35	26.34	86.22	56.44	62.86	54.26	80.33	65.98	58.79	48.12	36.88	33.86	70.87	46.78	46.04	70.11	57.75	98.12
LYPLA2	50.86	55.55	31.41	36.08	51.4	59.24	43.86	51.16	70.39	50.6	59.1	90.52	86.5	53.22	158.03	64.48	47.74	40.31	53.86	75.59	65.89	56.78	111.51	67.51	61.51	110.29	133.59	72.39	134.91	84.13	129.72	93.56	143.68	76.89	131.41	120.45	101.39	75.07	123.12	100.4	94.18	110.93	142.92	244.05
GALE	71.35	107	12.21	35.55	73.25	61.84	47.08	55.33	93.1	62.17	45.3	151.94	98.46	48.26	171.31	83.67	64.16	64.69	54.44	56.01	60.8	79.44	124.24	56.23	45.64	160.22	123.21	86.31	137.27	102.31	98.06	89.82	112.59	44.52	147.76	172	59.32	49.95	109.98	92.93	77.11	118.38	125.78	104.95
HMGCL	24.73	35.34	33.26	11.84	16.05	13.17	18.65	21.83	31.96	29.95	19.08	46.34	38.13	13.86	54.82	31.9	27.71	28.06	20.8	37.73	32.61	16.42	34.73	25.91	21.87	71.49	48.79	19.7	24.75	32.81	42.35	46.07	66.18	46.9	48.54	68.87	23.26	29.02	43.18	67.82	25.65	68.53	42.23	48.58
FUCA1	89.56	80.38	31.02	19.9	42.89	37.03	57.79	26.11	102.67	62.6	29.7	100.75	64	15.97	117.72	142.53	58.74	22.16	28.64	32.9	119.03	35.28	70.32	37.39	38.62	129.46	28.67	55.46	58.69	64.85	67.86	109.35	66.55	46.59	86.27	91.76	37.12	22.22	37.17	141.34	32.59	124.76	53.03	124.34
CNR2	0.2	0.08	0	0.08	0	0	0.21	0	0.06	1.52	0	0.06	0.07	0	0.29	0.37	0.52	0	0.6	0.14	1.28	0.16	0.06	0	0.14	0.47	0	0.06	0.17	0	0.07	1.02	0	0.15	0.49	0	0.07	0	0.08	0.28	0.07	0.76	0.16	0
PNRC2	125.29	159.9	67.63	78.8	133.47	75.64	104.29	114.65	155.4	179.8	100.49	131.29	75.46	39.59	159.69	172.37	142.71	115.55	108.8	35.02	13.94	46.75	99.45	24.28	86.62	21.69	18.57	23.92	34.24	59.77	45.32	86.13	25.5	57.95	134.49	18.93	18.17	49.81	52.84	47.26	30.66	61.85	138.08	42.16
SRSF10	74.08	72.24	30.17	37.24	76.47	43.91	33.1	59.96	63.84	84.29	61.58	76.92	38.87	51.17	90.22	55.35	60.07	50.57	66.77	21.52	7.92	40.41	42.02	18.35	51.03	15.41	11.17	21.99	15.66	35.04	32.73	39.88	34.26	32.66	73.6	11.39	16.72	41.26	40.39	21.92	21.88	30.88	55.85	35.51
MYOM3	0.91	0.78	0.12	1.47	4.14	2.61	1.67	1.8	2.97	1.55	3.81	2.13	2.78	3.77	5.68	0.9	1.88	1.09	3.47	1.7	0.64	2.09	3.35	3.06	11.57	1.17	6.39	3.87	3.7	2.1	3.17	2.09	0.55	0.73	2.23	1.29	3.39	11.05	5.41	2.05	3.04	3.02	2.02	0.33
IL22RA1	18.98	8.61	0.3	8.42	20.14	8.28	10.26	11.66	14.53	7.32	12.36	22.7	20.8	7.02	26.81	16.87	16.66	4.61	9.67	10	20.84	14.65	28.45	16.33	12.22	13.24	35.58	11.78	29.68	17.13	9.5	22.86	15.24	6.89	14.13	10.99	14.21	13.63	33.45	24.07	33.74	17.76	25.58	60.85
IFNLR1	1.54	1.92	0.1	0.98	2.92	2.62	1.4	1.83	3.65	4.92	2.92	4.72	4.69	0.4	9.54	6.02	2.64	0.6	2.42	2.55	1.68	2.38	3.72	1.87	2.16	2.8	3.18	2.63	6.97	3.11	2.08	2.91	1.85	0.51	3.66	2.5	1.83	1.83	7.66	4.75	6.29	3.24	5.35	13.4
GRHL3	1.33	0.74	0.29	0.45	1.19	0.48	0.37	0.31	1.15	0.49	0.54	1.73	0.46	2.58	7.47	0.12	0.05	0.23	0.35	0.62	0.18	0.77	1.33	2.63	1.63	0.53	17.39	0.53	8.87	10.59	0.32	0.61	7	2.14	2.58	1.54	0.21	1.62	10.37	0.67	1.32	0.27	1.33	18.59
STPG1	5.78	4.07	4.08	1.28	3.88	2.96	3.56	2.79	4.09	2.98	1.35	5.55	4.39	1.6	9.4	5.05	4.38	3	4.17	4.24	5.26	4.4	9.25	4.67	3.07	4.88	3.86	1.95	4.43	4.53	4.98	5.45	5.24	8.03	8.88	5.86	4.97	3.65	6.87	10.27	2.94	3.97	4.48	6.43
NIPAL3	6.22	6.44	5.93	2.93	8.58	4.52	4.1	5.33	8.62	5.34	4.39	8.75	4.36	2.53	12.18	5.03	7.78	4.97	5.25	6.37	5.68	5.95	7.11	2.92	7.04	9.93	6.62	6.58	8.64	7.84	13.39	14.95	9.09	5.43	9.04	11.38	8.08	8.1	9.6	11.14	6.59	11.13	10.19	25.84
RCAN3	10.12	8.97	3.17	4.94	11.74	6.72	3.69	9.48	11.45	6.93	4.55	10.02	9.99	3.37	21.74	5.13	6.17	2.8	8.7	5.36	3.41	6.64	7.72	3.19	7.96	5.46	4.27	6.84	6.93	4.46	7.49	11.03	7.03	3.9	10.86	6.71	4.77	6.09	15.61	6.69	7.29	8.61	11.69	8.5
NCMAP	1.41	1.62	0	0.54	0.71	3.16	0.48	0.5	0.89	2.4	1.27	3	4	1.54	2.55	0.79	0	0	0.42	0.95	0.47	2.9	2.69	0	0.32	0	2.41	1.85	2.35	1.03	2.85	6.38	2.03	1.02	2.01	5.06	1.83	1.22	1.12	0.98	1.17	0.22	5.71	9.51
SRRM1	11.48	19.07	18.97	8.7	20.75	10.82	8.48	20.44	17.85	28.78	14.23	29.42	15	11.15	47.41	21.09	20.7	13.31	19.45	13.18	9.13	17.77	19.04	10.5	18.67	13.63	14.94	13.02	15.57	22.67	14.38	31.58	23.09	15.05	29.63	15.38	14.81	16.13	24.8	17.28	17.76	15.86	27.47	34.24
CLIC4	33.12	16.54	96.52	20.37	24.85	26.65	34.35	27.81	24.34	40.28	19.82	18.32	21.87	21.42	19.05	31.27	29.51	52.75	33	20.52	9.76	16.55	25.62	21.16	53.51	10.68	6.51	9.03	3.34	50.61	49	30.08	4.12	66.02	75.24	9.36	25.59	23.08	18.05	30.88	9.61	26.69	15.66	20.26
RUNX3	3.34	5.18	2.02	0.83	3.9	1.77	1.2	2.07	1.21	4.17	1.45	1.22	1.6	1.41	2.24	2.36	2.14	0.57	3.59	3.99	5.25	1.29	2.12	2.78	2.42	2.04	2.42	3.41	21.02	5.35	4.22	7.17	0.54	1.99	5.43	0.89	1.46	2.74	9.47	7.15	1.39	2.53	2.38	9.4
SYF2	111.29	151.11	136.34	104.33	78.9	125.77	110.71	131.13	111.11	142.35	121.11	108.98	113.95	74.51	127.21	159.21	130.52	148.08	105.91	59.06	26.1	53.67	85.02	55.87	96.1	43.59	29.47	22.88	44.61	81.33	66.41	76.27	43.64	65.29	76.75	26.21	23.75	46.13	43.37	51.01	35.44	71.71	110.79	76.11
RSRP1	41.66	224.64	43.69	165.34	102.8	83.27	134.9	98.56	122.89	274.3	117.41	128.8	99.22	64.93	153.08	301.6	179.42	63.36	73.25	34.99	11.38	23.18	86.76	31.01	59.05	18.16	32.24	20.42	29.78	90.94	34.67	78.92	45.04	38.29	119.83	37.3	10.29	35.02	50.92	30.66	48.93	54.43	107.36	36.13
RHD	0.67	0.77	0.68	0.56	0.53	0.7	0.27	0.9	1.09	1.51	1.59	0.44	0.94	0.96	1.25	1.29	1.03	0.4	0.68	0.67	0.4	0.48	0.17	0.66	1	0.62	1.02	0.16	0.56	0.58	0.78	2.26	0.38	0.87	1.03	0.07	0.56	0.57	0.69	0.42	0.93	0.38	0.92	0.09
TMEM50A	229.57	206.24	222.78	117.62	125.23	174.58	136.78	216.22	184.19	176.31	128.78	156.43	177.6	134.15	237.07	216.11	165.54	142.12	143.21	134.56	106.76	125.81	144.16	148.29	167.05	160.77	116.79	78.06	126.42	217.54	257.42	158.61	135.94	167.6	222.08	120.2	101.96	126.99	139.26	237.29	129.5	240.03	192.02	234.47
RHCE	0.05	0.31	0.31	0	0.05	0.26	0.11	0	0.36	0.24	0	0.29	0.06	0.3	0.23	0.18	0.07	0.14	0.1	0.16	0.05	0.12	0.2	0.17	0.18	0.27	0.14	0.19	0.4	0.47	0.35	0	0.58	0.23	0	0.04	0.1	0.07	0.51	0.17	0.27	0.15	0.25	0.22
TMEM57	10.03	16.95	7.69	12.84	12.74	11.74	8.87	15.12	14.91	18.24	12.22	19.69	15.16	11.15	18.67	21.16	17.44	14.68	12.96	9.38	6.29	15.84	12.7	9.05	8.54	7.37	7.49	6.99	8.66	10.41	7.01	14.77	8.26	7.06	16.17	5.43	6.23	11.41	10.75	11.91	11.23	13.71	15.04	13.12
LDLRAP1	9.34	14.14	8.92	2.88	9.04	6.98	7.46	8.34	15.41	13.62	6.36	20.69	16.06	7.19	29.37	14.16	12.38	6.38	9.63	11.24	10.85	9.73	20.76	9.16	12.04	23.31	27.48	10.37	42.35	18.92	21.74	19.01	27.35	14.1	19.5	20.13	17.3	11.46	21.65	24.4	16.03	27.5	23.84	20.3
MAN1C1	4.53	1.09	19.82	0.52	1.6	4.88	2.14	13.53	3.71	2.25	1.4	1	2.51	2.71	1.86	4.29	2.69	2.66	6.18	7.19	7.68	2.35	3.05	4.61	5.4	5.02	2.05	1.57	1.49	5.86	8.08	3.62	0.99	14.35	6.64	2.88	7.81	1.97	2.36	4.13	4.97	8.13	1.5	14.86
SELENON	8.2	7.63	18.34	2.76	8.74	6.66	3	10.84	10.09	6.98	2.82	8.19	8.48	6.1	16.45	5	5.81	6.22	12.01	13.04	7.81	8.23	8.61	10.16	15.58	15.34	15.05	10.1	26.63	18.27	25.14	22.87	16.1	30.58	33.67	14.13	28.32	6.38	16.05	21.53	22.91	23.92	6.31	55.29
AL020996.2	2.76	5.06	1.29	0.63	0.55	0.67	0.56	1.17	1.04	1.88	1.79	7.52	1.17	2.06	1.79	3.07	0	0	3.45	2.22	0	2.55	2.62	2.92	0	5.46	3.29	1.45	7.34	5.78	7.27	1.87	7.13	5.37	5.37	1.32	2.14	6.41	3.28	9.2	5.49	15.61	5.09	7.8
MTFR1L	16.97	9.14	65.43	7.64	10.94	14.24	12.15	17.75	23.8	21.5	15.08	22.42	20.4	15.16	39.49	22.5	20.18	11.95	13.72	15.59	21	11.22	19.35	18	16.64	25.1	32.31	13.23	24.89	19.86	39.19	36.08	19.64	34.05	25.77	18.88	29.02	19.81	18.22	31.39	20.6	37.43	16.27	57.47
AUNIP	7.75	6.63	16.3	3.86	10.5	9.14	3.64	8.24	10.14	5.48	4.74	9.24	7.35	7.6	17.99	5.31	4.07	4.92	5.41	4.87	5.09	10.38	8.53	5.26	5.91	6.1	11.04	7.18	13.33	9.04	8.17	7.1	14.81	11.69	9.05	4.71	6.79	5.75	7.18	7.16	5.82	9.36	12.26	15.09
PAQR7	3.07	1.36	6.06	1.2	4.97	2.81	1.21	8.69	3.37	2.06	3.02	4.32	4.67	2.87	4.17	2.1	0.99	1.51	3.25	4.09	2.45	2.21	2.99	3.26	3.37	2.98	4.35	2.26	2.97	7.02	7.68	7.93	5.13	6.35	6.47	0.84	5.91	1.99	8.06	3.43	6.96	5.48	4.12	18.22
STMN1	310.08	179.41	149.47	249.4	366.12	324.91	125.91	311.34	285.23	264.08	220.83	242.98	247.12	192.3	496.6	81.86	164.72	483.25	355.3	206.17	118.11	331.87	231.35	183.53	243.77	171.08	292.92	106.25	125.95	250.09	186.44	286.14	283.96	178.17	321.93	78.25	208.43	190.78	289.68	134.63	188.41	233.96	386	345.48
PAFAH2	11.94	12.45	5.5	2.1	6.71	4.9	8.1	7.13	17.55	8.57	6.39	17.67	11.31	2.96	19.63	13.24	9.3	7.74	8.08	6.09	10.87	6.62	15.37	6.72	10.63	25.64	8.41	10.93	6.55	8.14	13.93	21.57	14.72	10.68	19.29	22.23	11.3	7.17	9.78	25.3	10.08	18.93	9.57	35.77
EXTL1	0.11	0.08	0.42	0.12	0	0	0	0	0	0	0	0	0.15	0.2	0.04	0.04	0	0	0.06	0.04	0.04	0	0.03	0.38	0.12	0	0.06	0	0	0	0.31	0	0	0.47	0.09	0	0.14	0.09	0	0.04	0.18	0.1	0	0
SLC30A2	1.82	0.37	0.15	0.37	0.33	0.48	0	2.07	1.53	0	0.77	5.56	1.72	0.18	0	0.22	0.75	0.08	0.17	2.82	0.07	0.2	0.56	4.55	0.18	0.13	1.27	0.68	12.45	1.08	0	0	0.21	0.56	0.24	0	0.82	6.89	1.62	1.15	1.75	0.06	5.18	13.07
TRIM63	0.07	0	0.72	0	0	0.25	0.07	0	0	1.01	0	0	0.07	0.06	0	0.15	0	0	0.43	0.14	0.14	0	0	0.22	0.09	0.2	0	0	0.51	0.42	0.75	0.81	0.15	0.37	0.25	0	0	0.18	0	0.07	0.07	0.13	0	0.14
PDIK1L	3.26	7.65	0.17	1.3	2.77	2.51	1.96	2.94	3.88	6.27	2.68	5.93	0.83	1.13	9	2.45	3.73	2.52	2.79	0.57	0.07	1.69	2.56	0.38	2.41	0.21	0.12	0.06	0.47	1.24	1.01	3.48	0.54	2	2.42	0.34	0.14	2.2	0.59	1.7	0.85	2.54	5.24	2.79
FAM110D	0.36	0.82	8.56	0.61	0.8	2.17	0.91	2.56	0.67	1.31	0.29	0.41	1.04	1.33	0.39	1.49	1.72	5.21	2.95	1.8	1.7	1.03	0.25	3.12	4.9	2.03	2.51	0.31	0.67	2.88	2.74	1.21	0.1	9.84	2.17	1.28	6.15	1.96	1.7	3.16	1.33	3.54	0.51	0.54
C1orf232	0	0	0	0	0	0	0	0	0	0	0	0	0	0	0	0	0	0	0	0	0	0	0	0	0	0	0	0	0	0	0	0	0	0	0	0	0	0	0	0	0	0	0	0
AL391650.1	0.38	0	0.44	0	0.38	0	0	0.4	0	0.86	0	0.34	0	1.42	1.64	0.84	0.49	0	0	0	0.38	0.29	0.72	0	0.26	0	0	0.33	0	1.65	0.42	1.93	2.86	3.28	1.38	0	1.84	0.49	2.25	0.4	0	1.79	0.88	0.38
ZNF593	74.92	43.33	40.48	76.6	43.64	117.13	23.09	49.29	43.5	42.32	51.07	82.85	56.28	56.97	50.92	14.29	41.32	64.07	39.95	41.04	25.57	67.5	72.56	57.37	41.45	49.8	153.92	32.93	121.79	64.81	79.16	21.24	47.97	51.75	50.43	59.94	56.5	34.12	79.75	28.9	91.93	53.97	83.37	143.47
CNKSR1	8.33	10.87	0.65	9.63	11.6	9.09	7.62	13.22	15.37	12.92	10.66	18.11	15.43	6.94	17.65	14.87	15.11	7.65	10.64	6.7	6.52	7.95	14.37	15.33	6.8	16.5	33.78	5.73	17.73	16	13.92	17.43	15.7	4.76	17.72	13.12	8.38	9.93	15.48	12.84	14.4	21.64	31.06	18.38
CATSPER4	0	0.06	0	0.06	0.14	0.06	0	0	0	0.05	0	0	0	0	0.05	0.05	0.12	0	0	0	0	0	0	0	0	0	0	0	0	0.34	0	0	0	0	0.18	0.04	0	0	0	0	0	0.14	0.17	0
CEP85	2.38	4.38	1.04	0.77	5.7	2.48	0.71	1.62	4.71	4	2.16	4.97	2.97	2.76	10.38	1.63	2.77	1.74	3.24	2.4	1.4	4.16	5.44	1.69	4.21	3.49	4.77	4.34	7.39	4.75	2.31	3.72	10.87	3.23	8.21	3.92	4.66	4.77	13.38	3.85	6.55	3.48	8.41	14.39
SH3BGRL3	606.37	449	462.73	340.11	301.84	649.08	583.64	304.98	546.84	497.23	234.8	453.49	649.48	483.01	413.04	561.7	506.01	385.73	385.01	413.26	827.27	360.86	752.59	798.92	610.33	1028.95	572.99	536.46	741.08	1071.67	860.1	347.54	515.21	473.34	920.14	1500.39	440.29	355.03	600.65	938.55	434.84	741.51	700.86	1163.47
UBXN11	5.25	5.76	10.25	7.5	11.99	7.02	2.54	7.44	6.78	17.02	9.46	13.1	10.06	8.82	19.33	7.18	6.67	6.32	9.28	6.74	3.09	5.39	6	11.33	6.66	5.79	8.12	3.83	13.77	19.62	16.75	9.13	11.82	7.97	14.64	5.98	7.11	12.44	15.11	5.91	10.73	5.78	21.7	21.96
CD52	120.45	35.91	172.74	43.52	53.26	206.47	140.71	77.35	125.19	314.03	66.82	43.39	79.65	155.76	76.79	148.58	83.77	96.38	222.76	203.22	364.19	44.3	92.68	427.69	155.79	185.11	74.66	86.28	57.01	196.41	373.57	50.36	11.81	82.97	103.85	96.6	68.76	42.48	46.98	246.86	95.46	202.42	51.51	29.64
CRYBG2	1.21	2.77	0.08	1.82	1.1	2.26	1.12	1.06	0.99	0.62	0.48	3.31	5.08	1.59	1.95	1.57	1.73	0.33	0.99	0.75	1.33	2.54	3.18	8.09	2.04	0.81	10.73	2.37	5.25	13.84	9.11	0.56	7.33	1.88	4.33	3.6	0.64	1.86	6.14	2	1.03	1.56	2.94	6.81
ZNF683	0.45	0	0.21	0.26	0.09	0.33	0.14	0	0.04	0.46	0.15	0.08	0.34	0.42	0.05	0.05	0.29	0.06	0	2	0.09	0.03	0.3	0.38	0.21	0.04	0.19	0.16	0.08	0.43	0.99	0.23	0.15	0.44	0.16	0.47	0	0.12	0.05	0.38	0.22	0.04	0.16	0
LIN28A	0	0	0	0	0	0	0	0	0	0	0	0	0	0	0.38	0	0	0	0	0	0	0	0	0	0	0	0	0	0	0	0	0	0	0	0	0	0	0	0	0	0	0	0	0
DHDDS	11.51	12.81	12.61	5.81	7.32	9.96	8.29	6.61	19.51	16.32	5.29	15.8	11.66	8.39	20.04	15.39	12.7	8.77	8.19	7.72	10.5	6.87	16.27	10.13	10.08	23.19	15.2	7.36	17.93	14.83	18.41	21.55	17.76	22.61	25.31	22.15	13.92	10.19	16.29	31.16	9.8	21.52	17.42	33.26
HMGN2	979.69	993.23	919.7	428.92	931.37	766.72	500.85	859.9	999.15	1035.03	595	928.23	919.69	845.76	1613.78	608.86	630.89	974.18	1084.1	846.59	806.62	1383.93	1190.35	730.88	735.42	1069.35	1387.4	603.74	932.8	1127.31	945.45	906.08	1331.92	1113.8	1325.87	1018.47	998.8	480.25	1457.71	1151.22	778.36	1330.3	1435.5	1651.8
RPS6KA1	29.72	31.81	5.68	10.43	24.14	21.49	18.5	19.05	42.22	28.66	11.85	41.06	30.21	17.86	56.53	39.66	26.05	14.19	20.13	24.77	41.01	23.06	44.08	25.26	22.44	64.18	46.99	28.12	64.08	34.54	41.76	42.01	88.55	28.2	44.93	59.47	30.2	33.52	52.86	62.1	36.93	65.87	52.05	99.59
ARID1A	3.91	4.18	4.64	1.29	6.73	2.35	2.32	6.03	7.8	5.87	3.52	5.75	4.21	2.46	18.3	4.76	4.25	2.37	6.94	6.47	4.35	7.51	8.05	3.53	6.02	7.75	7.5	5.36	8.48	6.23	7.33	13.85	11.11	8.06	11.68	6.53	8.15	6.41	9.81	10.42	8.22	11.66	12	16.14
PIGV	10.75	14.53	10.06	3.6	9.09	6.4	5.97	10.02	11.82	7.13	6.74	14.91	13.9	8.21	14	8.75	8.12	6.24	7.74	10.85	10.73	7.64	8.74	9.11	8.99	19.34	16.06	7.61	19.42	11.23	10.31	17.71	14.67	16.26	13.81	16.47	9.25	9.27	20.14	15	13.35	20.72	12.08	21.97
ZDHHC18	6.68	5.25	6.77	2.49	8.68	5.94	4.3	6.33	8.47	9.28	3.71	8.21	8.68	4.05	12.73	8.98	6.79	3.44	7.44	9.59	7.42	4.5	7.67	7.79	9.8	12.63	10.72	7.22	16.74	10.62	11.57	13.25	13.76	13.74	20.96	8.44	10.58	8.48	21.82	14.5	6.65	13.98	11.75	20.79
SFN	141	125.84	7.87	99.55	160.2	146.04	89.08	38.93	115.59	152.08	33.7	200.12	135	133.29	146.63	141.26	79.06	119.75	55.29	45.98	112.06	96.56	224.47	193.15	98.86	226.5	514.76	93.78	532.16	214.67	337.71	98.01	160.75	83.69	180.3	266.3	136.11	91.03	223.05	144.98	177.06	157.46	172.02	682.29
GPN2	13.05	11.86	9.73	5.37	9.52	13.52	7.33	13.4	14.39	11.9	11.18	15.64	17.93	10.51	21.77	11.52	9.1	8.72	11.96	13.78	11.19	13.02	14.65	11.37	10.7	21.97	25.14	8.79	26.33	19.24	14.02	19.31	19.05	16.42	18.57	19.9	17.15	8.2	25.67	18.03	13.46	22.95	21.71	34.01
GPATCH3	6.53	6.83	9.7	4.41	7.7	6.55	4.12	6.09	10.05	4.46	7.16	6.43	7.12	5.52	12.57	8.57	5.68	6.99	6.41	8.17	9.01	6.58	7.54	7.26	5.5	13.69	16.01	5.33	15.2	8.17	10.47	9.1	14.34	11.09	9.86	8.13	12.04	7.23	10.22	12.18	8.51	13.23	10.29	20.57
NUDC	89.17	117.21	158.01	90.43	126.34	156.13	48.34	107.96	102.44	84.17	85.09	129.38	135.68	124.22	164.27	56.19	71.71	133.31	108.76	107.63	70.37	135.67	152.32	125.98	85.68	110.46	179.25	91.87	180.54	151.74	157.86	90.65	170.88	131.08	148.49	120.71	142.29	88.01	229.9	87.26	155.59	109.4	161.68	249.6
NR0B2	1.32	0	0.55	3.99	4.61	3.21	0.29	13.19	1.15	0.75	6.2	1.88	3.49	1.23	1.43	0.52	3.13	5.49	3.37	3.13	0.19	5.87	1.97	1.3	0.51	1.3	16.82	2.88	12.37	0.25	0.21	5.57	0.2	0.51	1.83	1.5	4.38	0	0.11	1.37	3.75	2.13	3.91	0.85
KDF1	14.34	11.65	0.36	5.79	9.07	7.93	6.09	11.37	12.28	9.58	6.77	13.87	12.96	6.19	18.59	7.24	7.56	10.42	6.59	9.44	9.26	10.77	13.3	7.03	7.13	21.24	22.37	8.73	27.94	13.75	14.3	24.4	25.24	8.88	15.1	16.46	12.4	9.04	15.25	12.62	12.17	21.29	19.03	27.57
TRNP1	0.21	0.12	6.6	0.73	2.34	1.82	0.43	4.3	2.01	0.48	1.5	0.39	1.35	1.89	0	1.07	0	1.35	0.67	3.76	3.52	4.83	0.3	2.26	1.52	1.16	0.54	0.84	4.16	3.53	16.25	0.18	0.34	0.23	0.26	0.42	0.21	1.38	5.44	0.78	0.64	1.81	0.49	15.15
FAM46B	0.28	0	21.61	0.72	0.23	0.42	0.29	0	0.21	0.39	0.86	0.78	0.12	0.16	0.37	0.32	0	0.58	0.46	0.23	2.62	0.44	0.16	1.99	0.5	0.34	0.29	0.15	1.09	1.79	3.19	0.87	0.25	5.98	0.9	0.05	3.21	0.74	0.14	0.18	0.06	1.72	0.2	2.07
SLC9A1	4.76	6.82	5.47	1.46	10.3	2.9	4.83	4.73	8.62	4.14	2.87	9.35	8.18	3.41	10.08	10.35	6.92	1.55	6.14	5.02	14.41	6.16	13.21	5.92	4.92	21.46	13.41	10.17	16.01	15.04	19.45	10.87	15.81	10.86	17.45	22.23	9.27	6.65	12.66	22.07	9.53	15.96	15.84	43.86
WDTC1	8.44	9.93	17.89	3.65	8.52	8.15	5.08	8.18	14.25	12.49	9.78	17.07	16.43	4.28	19.44	9.08	10.64	5.91	11.5	13.21	12.01	12.34	16.81	10.93	10.99	22.77	29.53	9.71	24.75	14.02	17.93	29.99	27.01	20.79	20.3	17.13	17.68	11.28	10.93	29.74	15.89	25.67	17.97	30.14
TMEM222	13.98	10.73	24.15	7.19	16.37	14.39	10.86	15.26	16.38	13.6	13.36	23.04	34.1	13.25	38.42	16.09	13.16	15.34	17.24	17.96	16.11	18.54	23.94	19.17	16.27	22.03	40.24	12.09	28.29	26.57	31.24	26.47	23.12	27.33	30.09	22.36	27.96	17.03	29.7	22.55	23.98	27.1	38.19	35.88
SYTL1	3.57	10.18	2.02	1.68	6.55	2.42	2.82	1.47	8.5	20.03	1.02	8.54	18.55	3.5	13.69	9.55	6.79	3.56	8.25	4.69	8.07	3.75	7.01	10.6	9.41	8.87	3.74	3.73	12.63	28.89	9.47	18.9	6.83	2.66	15	29.41	2.72	12.64	16.9	7.28	1.54	16.56	12.79	19.32
MAP3K6	2.57	2.65	14.7	1.77	1.53	2.52	2.19	3.14	3.25	5.06	1.85	3.25	3.94	3.95	3.65	5.38	4.27	2.69	3.78	3.83	6.19	1.92	2.57	7.67	4.73	6.83	5.83	1.2	8.44	9.58	8.4	6.02	5.7	14.08	11.23	4.95	6.92	4.64	4.44	5.18	2.06	7.81	7.86	8.19
FCN3	1.7	0.37	1.89	0.93	1.54	0.99	0.17	2.49	0.84	0.64	1.92	0.59	0.94	2.95	1.05	0.27	1.14	3.08	2.9	1.96	0.49	1.12	1.92	0.86	1.97	1.36	3.38	1.13	1.55	2.68	1.6	1.1	2.01	3.41	4.53	0.19	4.4	0.21	0.67	2.11	1.13	0.92	0.65	1.96
CD164L2	0.41	0.32	0	0	0	0	0.14	0	0.26	0	0	0.63	0.29	0	0	0.31	0.35	0	0.49	0	0.14	0.21	0.13	0	0.37	0.54	1.05	0	2.75	0.96	0	0.23	0.59	0.3	1.34	0.44	0	0.89	0.49	0.29	0	0.39	0.64	0.97
GPR3	0.15	0.5	0.34	0.17	0.44	0	0	0.08	0	0.58	0.08	1.93	0.54	0.55	1.27	0.49	0	0.28	0.46	0	0.44	0.4	0.42	0.16	0.55	0.15	0.87	0.77	1.28	0.51	0.24	0.12	3.08	2.22	1.16	0.47	0.57	0.47	0.61	0.08	0.51	0.14	1.1	1.92
WASF2	9.52	15.56	33.65	1.95	16.59	11.43	7.15	10.33	20.56	14.71	6.94	15.95	16.34	9.13	49.6	12.29	14.96	17.59	22.5	19.02	15.59	15.69	25.53	15.36	23.68	34.31	27.99	16.46	46.38	25.08	39.69	39.85	47.6	49.39	42.62	31.32	44.18	28.52	29.99	52.78	31.27	39.38	31.33	58.97
AHDC1	1.33	1.73	4.36	0.57	1.32	0.88	1.11	1.8	1.58	2.64	1.11	1.07	3.17	1.82	2.79	2.83	2.06	0.5	2.21	3.07	2.21	1.25	1.86	2.42	3.23	3.1	3.16	1.2	2.57	5.27	7.15	4.74	3.07	7.46	6.72	3.38	3.8	2.31	4.66	2.85	2.12	3.61	2.62	2.4
FGR	6.31	0.84	9.76	2.2	3.21	5.69	2.38	4.67	8.04	12.56	6.04	2.45	5.1	17.45	6.7	4.18	4.58	5.06	6.97	6.69	6.79	1.69	4.83	13.1	6.55	5.57	4.99	2.92	4.61	23.46	22.93	9.46	4.69	9.51	28.53	1.39	12.89	3.61	20.68	23.96	3.87	5.79	1.27	1.29
IFI6	362.29	190.59	600.47	161.72	634.2	81.89	127.13	172.88	709.96	193.09	68.66	131.82	204.83	428.77	92.91	87.84	147.67	144.26	127.95	243.42	221.72	116.4	98.78	237.77	85.95	143.19	161.59	63.38	580.75	490.44	492.98	419.99	53.64	212.41	214.19	171.1	224.01	290.05	987.1	254.26	105.84	852.96	52.8	453.71
FAM76A	4.98	7.01	4.72	2.02	4.54	3.92	5.54	5.36	4.94	5.86	2.93	8.48	5.81	3.95	9.5	4.21	4.36	2.24	5.08	3.05	2.46	4.12	5.09	3.41	3.63	4.18	1.72	3.36	6.45	5.12	7.27	3.63	5.71	6.2	6.52	2.76	4.34	3.91	4.49	5.19	2.07	3.81	3.13	8.72
STX12	28.53	30.89	41.29	10.66	17.24	16.65	23.63	22.95	30.07	31.08	12.67	29.91	25.12	9.82	37.88	33.5	29.96	23.82	20.85	14.35	19.93	18.12	20.08	17.57	26.82	25.29	8.33	12.24	12.93	25.13	38.02	33.41	17.53	44.97	45.19	19.71	19.31	12.33	21.92	33.39	16.67	33.28	24.47	40.26
PPP1R8	26.04	21.9	23.16	9.09	27.31	20.75	13.52	21.53	26.28	19.22	13.78	26.75	23.02	18.23	33.78	14.43	14.22	22.4	25.66	18.7	12.36	25.95	24.52	17.83	25.1	25.78	19.55	15.92	29.32	22.68	31.35	23.81	38.8	30.87	35.24	18.61	24.56	15.41	34	26.45	20.73	29.54	33.74	47.4
THEMIS2	10.17	1.3	12.93	5.31	5.73	6.75	2.58	6.25	7.11	23.27	4.76	3.7	7.11	7.67	8.99	8.26	5.41	3.64	9.34	8.55	8.53	2.58	8.64	8.67	7.15	7.94	5.62	3.43	6.43	15.78	17.96	11.87	4.06	12.27	21.05	3.57	10.09	3.02	10.75	20.03	6.68	5.83	1.96	2.89
RPA2	39.28	44.11	33.68	14.57	22.29	28.18	17.47	35.99	32.34	29.26	20.53	30.42	41.67	34.46	60.44	19.91	20.57	29.69	33.31	33.36	29.53	30.17	31.72	27.36	33.95	33.97	43.41	22.53	45.54	29.34	38	48.03	52.42	45.92	42.91	27.86	34.79	21.84	54.82	35.93	37.51	42.24	40.92	68.01
SMPDL3B	14.15	18	1.59	4.36	6.47	8.6	6.52	12.64	21.3	15.84	3.62	12.83	18.8	1.9	17.07	15.71	15.48	5.63	6.76	12.45	14.46	6.58	12.52	9.3	11.35	35.86	11.06	13.58	22.07	8.69	32.65	36.61	30.83	10.81	20.6	25.94	13.09	22.68	24.36	27.5	19.14	35.61	27.74	67.61
XKR8	2.39	2.04	2.37	1.9	2.33	1.94	2.69	1.43	3.87	4.65	2.12	4.57	3.51	3.38	4.78	4.3	2.98	1.48	2.85	4.26	3.62	3.02	3.55	3.25	2.83	6.18	2.97	2.68	6.99	6.2	4.51	7.05	3.96	2.92	4.33	3.9	5.35	2.45	4.95	5.81	2.99	7.34	2.62	5.75
EYA3	1.95	3.65	1.82	2.28	2.47	4.02	2.44	3.72	4.09	4.91	2.62	3.36	2.49	2.12	9.1	2.04	4.08	2.73	3.99	2.21	1.2	2.63	4.88	1.9	3.97	2.32	2.24	3.1	3.11	3.85	5.11	6.2	9.65	4.6	7.6	2.57	3.67	2.78	7.42	4.6	3.01	5.18	4.32	6.19
PTAFR	2.76	1.05	2.15	0.32	1.49	0.78	1.08	1.35	3.6	3.37	2.22	1.93	2.25	2.25	4.68	1.89	2.18	1.08	3.86	6.28	1.06	1.31	1.75	3.3	7	3.22	2.05	3.96	4.95	8.4	10.49	2.28	1.22	3.6	13.95	11.72	7.48	1.37	8.24	14.75	2.32	4.47	0.74	1.57
DNAJC8	104.91	105.45	189.89	60.45	98.66	106.92	68.39	93.34	90.3	116.31	79.55	104.86	124.73	98.95	133.6	86.12	75.65	84.19	98.13	72.93	44.59	78.94	101.85	77.64	97.87	64.45	60.83	57.46	83.67	101.19	103.1	76.76	106.22	110.8	131.14	34.21	73.76	53.15	84.13	69.81	53.76	81.96	102.37	84.46
ATPIF1	275.38	327.84	231	239.21	202.55	552.01	214.73	210.03	330.75	264.16	193.68	267.8	367.21	245.89	349.24	311.16	261.29	337.48	178	130.18	191.43	213.01	380.85	225.84	203.47	357.34	336.35	123.34	271.54	250.42	275.28	116.35	387.45	240.99	264.75	301.8	150.94	135.93	180.81	328.33	203.84	483.27	414.69	515.77
SESN2	4.03	3.36	2.54	1.04	3.23	2.64	3.5	3	6.52	5.43	1.36	7.52	5.99	1.46	6.34	5.56	3.49	1.47	2.93	2.49	8.94	4.78	5.42	2.89	3.8	12.03	6.74	4.15	2.14	7.7	4.82	9.74	6.58	5.46	9.64	12.13	6.32	3.91	4.8	11.05	4.02	11.28	6.35	31.22
MED18	23.09	14.91	18.62	4.13	19.86	16.83	14.35	14.19	27.94	12.76	8.53	19.73	25.84	11.39	31.59	23.14	17.11	15.92	17.46	20.25	24.19	14.48	17.78	10.34	16.53	36.99	27.09	13.2	25.51	15.4	17.6	31.84	26.79	15.95	32.36	29.58	24.68	12	21.8	32.56	21.27	30.9	16.62	40.68
PHACTR4	4.41	6.81	5.76	2.15	7.15	4.37	4.57	6.27	10.33	5.72	3.81	6.23	6.49	2.91	13.8	6.33	7.49	6.49	7.13	6.63	4.67	6.28	10.27	3.5	6.85	9.68	7	5.05	7.37	6.95	5.3	15.43	14.68	6.46	15.03	7.33	7.67	5.5	8.75	11.55	5.78	13.54	10.52	17.95
RCC1	18.56	25.37	9.76	7.29	26.71	19.16	8.05	21.05	22	14.45	11.82	25.2	25.63	19.16	38.65	7.26	9.41	17.92	21.86	21.09	6.49	26.78	30.97	9.49	21.86	17.97	32.26	21.26	43.72	29.61	18.81	19.49	63.04	19.64	42.19	16.99	22.83	19.25	56.89	15.57	26.5	23.91	49.98	62.09
TRNAU1AP	25.09	15.65	47.05	17.29	15.17	28.02	15.92	18.26	22.66	20.34	13.11	18.45	36.79	21.57	29.41	22.42	18.79	39.89	17.64	18.69	19.07	14.79	22.52	19.74	16.68	22.76	20.02	15.92	18.23	27.5	25.91	19.83	23.16	25.88	24.51	18.85	24.53	12.85	26.03	26.79	14.93	25.92	32.68	30.03
RAB42	2.55	0.25	1.3	0.13	2.11	1.75	0.34	1.77	2.4	0.63	1.44	0.4	0.94	1.45	0.96	2.71	0.43	0.7	1.59	2.68	3.66	0.6	1.05	1.29	2.78	1.1	0.19	0.87	0.55	3.96	4.26	2.25	3.23	1.56	1.48	0.35	1.08	1.15	2.11	2.54	2.1	1.57	0.64	0.45
TAF12	45.8	71.8	63.48	38.12	23.98	48.91	33.2	36.45	37.6	38.7	33.18	49.54	53.98	46.6	46.28	27.68	33.21	50.77	45.58	32.02	36.61	37.6	45.58	43.02	39.51	37.94	53.7	17.82	42.51	53.99	57.75	32.21	46.83	47.14	51.78	35.66	26.46	21.67	71.92	42.94	40.11	42.98	53.61	36.75
GMEB1	2.37	3.3	3.91	2.71	3.76	3.3	1.51	6.33	4.95	4.74	2.65	4.42	3.32	3.12	6.64	3.44	2.82	3.81	3.67	3.75	2.46	4	4.62	2.64	4.1	4.73	3.64	3.96	4.89	5.31	4.46	7.37	5.15	4.25	8.18	3.97	3.57	3.77	6.13	4.41	3.49	5.75	5.76	4.95
YTHDF2	26.63	27.88	19.98	17.22	30.01	22.68	14.44	29.61	30.59	25.75	24.55	31.25	28.34	22.01	46.62	24.08	23.54	27.35	30.78	16.91	10.69	28.67	29.56	15.56	32.23	21.61	15.53	16.8	23.3	24.54	30.01	40.94	25.76	25.11	39.36	15.02	25.62	26.54	26.4	26.04	22.87	25.23	38.16	37.68
OPRD1	0	0	0	0	0	0	0	0	0	0	0	0.12	0	0.06	0	0	0.08	0	0	0	0	0	0	0	0	0	0	0	0	0	0	0	0	0	0	0	0	0.08	0	0.07	0	0	0.08	0
EPB41	6.07	5.6	2.73	2.06	9.42	4.25	2.64	4.81	8.6	6.57	4.92	13.56	6.17	1.18	12.64	5.15	5.29	6.33	7.34	4.54	2.26	5.24	6.5	2.25	3.88	4.11	4.18	3.76	5.26	4.66	4.75	16.32	9.55	4.65	13.18	4.15	3.32	5.2	9.68	10.89	5.82	6.9	10.75	12.44
TMEM200B	1.73	0.18	7.56	0.09	0.39	2.4	0.8	1.59	0.59	0.63	0.43	0.14	3.26	1.47	0.68	1.84	1.01	1	2.33	1.83	2.37	0.79	0.45	2	1.82	1.87	1.27	0.48	0.13	2.89	4.67	0	0.08	3.24	1.92	0.13	2.6	0.61	1.87	1.64	0.94	2.38	0.18	0.4
SRSF4	41.95	40.51	57.62	28.17	41.36	36.14	25.02	46.89	44.57	59.38	36.89	67.99	63.65	31.25	83.06	57.86	46.21	40.42	44.73	30.95	28.94	38.07	53	28.48	48.3	38.59	46.09	66.2	48.39	61.7	39.56	61.11	72.87	47.36	66.43	36.81	32.06	34.91	41.35	40.3	50.91	47.61	54.92	69.02
MECR	10.47	14.08	16.08	7.47	10.95	14.11	4.99	10.88	9.83	8.9	9.49	20.25	12.95	12.01	20.56	6.74	6.71	15.88	9.06	9.74	7.58	17.34	14.28	11.16	10.22	13.7	23.19	24.08	33.71	14.73	17.51	15.57	21.52	37.26	14.59	16.31	12.14	15.26	19.22	14.32	13.5	17.19	17.74	29.91
PTPRU	0.48	2.03	2.44	0.17	5.38	0.55	0.6	0.71	1.78	1.46	0.11	0.29	1.36	0.8	3.19	0.65	0.56	0.66	0.85	1.08	0.79	0.37	0.79	1.49	0.78	2.43	1.22	0.38	6.69	4.96	1.01	1.05	0.31	2.8	2.66	0.93	1.22	2.29	2.42	1.71	0.71	6.79	0.46	0.54
MATN1	0.29	1.01	0.69	0.17	0.44	0.3	0.05	0.93	0.51	0.5	0.53	0.49	0.93	0.36	0.64	0.16	0.56	0.12	0.39	0.34	0.05	0.49	0.37	0.52	0.23	0.34	0.96	0.26	0.77	0.47	0.32	1.16	1.11	0.32	0.95	0.19	0.19	0.57	0.46	0.66	1.6	1.01	1.07	1.04
LAPTM5	138.01	19.05	70.86	33.21	46.99	91.73	44.29	79.6	81.4	182.57	53.94	32.36	85.67	109.04	82.51	82.89	53.09	41.23	116.5	112.93	113.86	29.91	67.39	142.29	113.56	75.13	56.25	72.89	60.21	269.27	254.17	113.88	33.92	74.44	193.61	39.01	103.97	43.27	141.12	216.34	58.79	101.1	22.48	29.44
SDC3	2.84	5.5	18.24	0.77	5.42	3.08	1.74	2.03	2.87	2.92	3.18	5.81	6.73	4.53	11.86	3.27	3.37	2.23	6.46	8.95	4.86	4.93	4.56	6.84	8.4	5.41	6.9	9.16	7.09	6.53	15.13	18.34	13.18	15.51	12.25	6.49	16.58	5.93	5.46	8.12	6.88	7.6	4.05	9.69
PUM1	9.66	11.67	9.38	3.67	15.4	5.7	6.16	13.06	14.98	14.3	7.75	15.72	13.01	4.73	26.32	8.69	10.55	10.05	13.69	8.68	3.67	11.84	13.71	6.05	14.78	10.43	6.14	14.46	10.1	9.89	12.08	28.97	14.23	10.09	20.64	8.04	8.83	12.25	15.98	16.21	13.75	16	19.64	25.43
NKAIN1	0.12	0	0.14	0	0	0	0	0	0	0	0.38	0	0	0	0	0	0	0	0	0	0	0.18	0	0.37	0.08	0	0	0	0.1	0.1	0.64	0	0	0	0	0	0	0.6	0.42	0	0	0	0	0.12
SNRNP40	39.48	33.57	30	17.21	37.71	34.21	16.94	34.17	37.58	30.32	21.45	26.65	37.28	38.14	68.97	18.46	21.74	34.2	34.91	40.72	29.13	41.25	41.28	26.43	30.37	36.73	42.79	53.63	54.11	37.66	37.67	41.05	80.58	53.8	44.72	34.41	41.27	65.73	72.25	29.34	34.89	33.79	51.19	50.93
ZCCHC17	30.3	35.19	59.81	17.59	18.46	26.36	19.59	28.53	35.78	37.23	17.91	27.22	42.26	31.3	50.99	22.31	20.31	29.95	20.85	21.6	17.47	24.74	28.63	24.31	27.92	30	23.11	26.97	31.32	32.52	38.63	31.85	45.72	40.7	35.85	23.05	24.16	60.68	31.73	26.25	18.08	32.44	36.59	27.62
FABP3	7.68	2.35	30.21	8.82	1.37	13.74	5.59	9.08	10.64	5.04	6.46	1.4	30.43	11.65	6.3	8.56	3.07	4.56	4.43	21.54	7.19	4.87	21.61	68.28	12.63	15.56	6.26	7.47	2.13	46.68	41.86	2.6	389.28	129.74	6.03	1.09	9.95	48.79	4.26	7.3	6.46	8.55	8.68	0.86
SERINC2	90.47	74.71	4.36	43.11	51.6	55.96	82.91	47.45	100.98	54.17	61.45	77.82	145.59	35.31	107.82	161.38	82.56	77.85	21.98	59.06	144.85	70.5	145.41	130.62	52.46	231.46	116.59	132.56	128.81	92.88	143.23	156.28	179.11	65.32	151.38	154.37	54.53	336.18	77.02	137.02	87.36	145.41	157.67	166.26
TINAGL1	52.38	68.44	91.36	39.17	81.55	34.68	28.49	60.82	49.76	58.06	52.1	106.38	125.14	52.56	117.97	56.8	70.44	52.46	38.7	45.01	37.5	53.53	104.68	92.82	52.92	65.46	84.46	123.34	61.54	115.93	85.6	94.89	139.08	163.75	87.35	88.39	72.57	200.1	96.62	65.46	97.66	83.83	66.26	85.28
HCRTR1	0	0	0.25	0	0.05	0	0.05	0.17	0	0	0	0.1	0.11	0.05	0.17	0.12	0.41	0.07	0.14	0.11	0.11	0	0	0.23	0.04	0.05	0	0	0	0.19	0	0.09	0	0.12	0.13	0.04	0.05	0.14	0.25	0.06	0.05	0	0.19	0.27
PEF1	29.95	32.61	53.63	17.28	26.66	23.34	18.7	28.14	31.25	33.1	18.4	36.13	42.51	23.47	43.56	26.92	20.3	26.05	23.01	28.07	32.07	23.66	44.21	26.8	31.29	50.46	50.32	39.93	49.89	44.73	60.51	43.1	51.77	60.96	59.38	49.76	43.14	48.18	53.73	42.34	37.13	48.62	31.65	59.75
COL16A1	4.3	3.88	18.01	28.56	2.54	12.61	10.65	10.6	4.86	16.26	5.64	3.58	16	11.14	1.98	9.35	9.18	8.42	12.58	14.56	7.65	3.3	5.7	20.51	10.3	10.36	12.23	1.68	6.68	15.46	26.64	7.73	6.65	18.26	33.46	3.91	14.37	10.25	5.08	11.54	5.17	9.59	2.19	3.73
ADGRB2	0.36	0.22	1.53	0.63	0.25	0.25	0.12	0.33	0.13	0.44	0.11	0.3	0.79	0.53	0.37	0.41	0.44	0.11	0.36	0.55	0.74	0.34	0.38	1.16	0.44	0.43	0.4	0.12	0.31	1.19	0.47	0.4	0.14	2.24	0.96	0.17	0.63	0.96	0.33	0.57	0.37	0.32	0.03	1.51
SPOCD1	0.76	0.2	0.18	0.61	0.49	0.83	1.11	1.96	0.47	0.73	0.39	0.33	1.95	1.08	0.31	0.38	0.39	0.46	0.37	0.65	0.46	0.92	0.7	3.3	1.17	0.94	0.7	0.25	0.16	6.92	1.92	0.45	0.2	0.31	2.27	0.02	0.52	1.01	0.34	0.55	0.13	1.63	0.22	0.27
PTP4A2	217.26	255.58	177.44	136.46	166.96	182.17	154.93	180.19	244.83	240.43	117.18	204.23	198.72	139.06	285.37	232.87	157.93	170.71	162.32	86.93	86.9	128.79	151.74	94.83	165.29	110.39	39.25	139	106.28	176.17	129.39	178.79	133.87	133.57	202.3	86.13	55.26	263.59	133.23	138.51	63.43	154.17	191.72	195.6
KHDRBS1	66.73	73.33	48.24	33.84	67.15	45.41	33.44	66.37	59.36	65.59	49.55	67.24	60.77	44.27	94.73	32.79	44.2	73.82	74.15	51.3	25.73	82.39	77.44	35.91	63	41.37	31.32	63.59	42.03	52.52	52.47	73.93	69.65	50.42	77.43	26.85	50.82	93.91	83.78	53.96	59.03	54.93	82.28	89.18
TMEM39B	6.54	8.58	10.66	5.3	7.24	5.4	3.77	7.37	5.99	6.47	6.28	5.23	10.02	7.4	11.36	5.64	7.07	5.25	8.9	9.08	6.56	6.21	9.88	7.41	7.11	10.18	12.62	10.38	11.18	11.13	7.95	12.17	17.19	12.94	11.14	6.27	8.46	21.24	13.57	8.83	10.73	8.83	13.07	13.62
KPNA6	3.84	6.22	5.34	1.87	5.06	3.91	2.08	6.05	7.08	6.55	3.08	8.25	3.74	3.88	12.44	2.52	4.86	3.21	5.74	4.46	3.3	5.18	6.53	2.83	5.24	5.54	4.77	11.03	6.43	5.6	7.2	11.4	11.98	10.46	14.25	7.48	6.75	16.11	14.23	9.52	7.78	9.3	7.2	19.94
TXLNA	5.23	8.75	10.18	2.34	9.05	5.08	3.67	5.99	8.75	8.65	5.61	9.75	9.36	5.18	22.02	4.4	6.37	6.08	9.05	9.21	6.09	6.66	10	6.02	8.96	11.81	12.84	12.03	16.8	9.83	10.52	18.48	15.83	12.04	23.49	10.49	15.63	25.68	23.57	15.12	9.76	15.74	13.42	33.68
CCDC28B	2.76	3.65	11.28	10.18	7.71	6.84	2.57	5.7	3	7.22	2.9	3.58	7.28	7.28	4.27	3.54	3.97	6.59	5.17	8.28	5.03	4.77	6.37	4.88	6.76	3.81	5.49	8.21	2.86	8.12	5.7	6.1	10.48	7.52	10.4	5.47	7.64	23.81	5.08	5.33	6.76	7.27	6	16.32
IQCC	1.99	2.44	2.18	1.63	2	1.35	1.09	1.65	3.22	2.66	2.11	3.26	4.51	1.99	5.53	1.73	1.88	2.87	3.1	1.7	1.33	2.32	2.95	1.41	2.47	2.81	3.06	2.76	3.06	3.83	1.95	3.76	3.3	2.97	4.05	2.12	3.1	6.08	3.32	2.73	3.31	2.05	6.25	5.87
DCDC2B	1.45	2.78	1.95	3.58	2.08	1.69	1.77	4.79	3.34	4.24	4.94	4.28	7.79	1.94	6.16	3.16	3.82	2.55	1.8	1.96	1.04	1.81	2.24	3.31	2.35	2.13	3.19	1.09	3.06	4.96	1.29	2.23	4.34	2.02	4.14	2.48	1.62	7.17	3.71	2.39	1.1	3.01	4.24	1.68
TMEM234	10.61	7.29	8.61	6.76	8.99	10.17	6.12	9.16	11.31	9.46	14.91	15.18	24.73	9.07	22.93	8.99	7.56	6.8	7.31	9.7	6.18	6.71	15.11	7.7	9.97	10.15	14.61	11.2	12.47	17.59	13.16	7.84	11.65	10.31	20	9.76	11.89	25.8	16.29	11.26	12.83	11.22	21.06	8.43
EIF3I	205.64	244.04	242.43	125.36	170.39	244.13	101.95	184.51	192.87	164.66	179.2	300.09	332.54	222.87	279.01	110.46	132.51	242.08	185.11	179.66	141.73	267.4	313.45	207.96	166.87	220.21	334.86	366.49	413.72	277.13	252.06	257.08	385.36	277.82	288.47	265.75	242.1	454.39	333.93	203.4	258.77	228.66	302.31	388.71
FAM167B	4.44	6.28	23.21	7.63	4	9.91	4.84	11.48	7.26	9.89	4	4.44	13.49	17.14	8.02	8.57	6.45	15.4	4.77	7.46	5.34	5.47	6.61	6.9	15.35	13.18	13.36	3.75	6.77	16.53	13.65	10.02	5.26	16.8	10.63	6.01	11.63	6.69	5.63	11.11	4.42	14.52	5.12	4.33
LCK	6.8	3.29	5.58	1.52	3.97	7.41	4.21	4.9	6.63	11.31	3.43	4.5	3.85	3.81	5.08	6.19	4.65	3.55	15.22	18.48	11.55	4.51	7.58	4.73	12.1	7.78	2.77	10.75	4.18	12.7	4.61	14.27	2.61	6.66	7.41	7.16	5.21	11.28	5.17	13.4	4.25	5.6	4.71	2.94
HDAC1	138.15	165.58	88.34	58	154.46	120.4	74.15	126.89	170.56	143.54	83.71	174.88	244.68	109.64	260.7	128.19	118.86	129.78	136.09	112.55	120.32	162.15	223.98	92.17	117.44	218.67	185.41	272.81	233.2	181.52	138.4	228.72	230.09	129.27	237.14	193.65	172.82	416.13	246.04	216.84	164.6	195.68	265	375.84
MARCKSL1	227	301.98	42.76	155	251.7	151.29	144.02	172.46	253.73	185.77	183.27	205.53	352.07	131.51	285.72	141.14	147.57	263.87	153.78	261	179.69	200.64	202.04	179.25	182.77	300.49	688.11	366.31	146.63	243.22	203.98	669.49	386.68	219.86	247.29	342.74	256.32	359.57	302.06	220.33	349.3	269.79	303.87	477.02
TSSK3	2.07	3.1	4.12	2.07	1.08	0.77	2.12	5.18	5.45	10.63	2.63	3.03	6.02	3.12	8.51	7.63	7.17	2.86	2.1	1.64	0.99	0.76	2.14	2.58	2.14	2.5	3.23	1.1	7.36	6.14	3.17	8.09	3.6	2.05	5.38	2.37	2.98	7.69	0.64	3.48	1.08	3.15	2.6	2.82
FAM229A	1.41	4.04	5.16	4.85	2.47	1.72	1.8	5.81	3.33	7.59	1.14	1.76	6.91	2.47	4.97	9.81	7	5.15	2.21	3.91	2.12	1.36	2.35	4.86	2.39	1.05	2.25	1.54	2.2	3.23	1.74	2.39	3.42	0.57	0.64	1.96	1.2	5.01	4.4	2.21	1.58	2.16	1.42	3.2
BSDC1	17.96	25.73	28.61	7.35	20.17	11.26	15.47	19.3	30.9	26.38	14.66	29.38	31.66	11.24	45.27	24.2	26.08	17.1	21.29	20.33	21.96	19.71	29.64	17.04	20.23	37.14	31.77	37.76	35.65	28.34	32.15	44.36	43.47	40.04	45.01	32.51	32.56	48.5	37.38	39.62	29.51	50.64	34.22	51.03
AL033529.1	0	0	0	0	0	0	0	0.05	0	0	0	0	0.05	0.04	0.05	0.26	0	0.06	0.13	0	0	0	0	0	0	0	0	0	0	0	0.05	0	0	0	0	0	0	0	0	0	0	0	0	0
ZBTB8B	0	0	0	0	0	0	0	0	0	0	0	0	0	0	0	0	0	0	0	0	0	0	0	0	0	0	0	0	0	0	0	0	0	0	0	0	0	0	0	0	0	0	0	0
ZBTB8A	2.19	3.08	1.29	1.57	4.06	0.87	0.73	2.68	4.25	5.1	1.13	1.95	1.22	1.44	5.47	2.51	3.17	3.48	2.55	0.94	0.27	1.86	1.46	0.58	1.64	2.01	0.19	1.97	0.87	1.72	1.45	2.42	2.07	2.67	3.68	0.66	0.37	5.67	1.83	1.95	1.04	3.68	3.49	3.49
ZBTB8OS	25.33	29.65	28.37	24.53	18.97	34.22	22.78	24.67	24.49	31.83	19.83	28.28	34.17	27.66	34.4	34.88	23.39	35.14	25.41	13.49	10.87	18.97	27.29	14.51	16.71	15.55	11.48	14.55	16.37	25.75	27.4	15.62	16.51	16.12	23.94	8.07	10.14	28.95	15.18	19.13	9.49	23.44	20.48	22.42
RBBP4	89.98	99.69	62.26	39.62	81.73	64.33	39.44	80.46	77.83	74.95	50.31	85.9	103.41	62.93	150.85	56.78	54.28	106.81	87.19	53.85	49.62	70.06	76.65	56.06	58.31	71.19	45.45	74.69	67.12	79.21	66.3	133.33	100.6	92.28	91.48	55.36	69.56	129.6	109.32	78.36	50.07	76.87	94.52	108.87
SYNC	3.51	3.26	14.55	0.94	2.27	5.52	5.86	6.45	4.27	6.33	3.7	3.02	6.74	4.73	6.48	7.62	5.93	7.16	6.21	3.59	1.83	2.6	4.31	5.11	6.53	3.43	1.85	1.69	2.93	6.69	10.53	4.32	2.96	4.74	9.15	0.77	3.18	5.04	3.15	4.17	0.53	3.46	3.34	1.8
KIAA1522	6.61	10.11	1.71	2.07	7.89	2.97	5.41	5.61	13.26	7.93	4.01	13.52	11.53	2.61	21.72	13.17	8.29	4.57	5.33	5.26	7.75	8.08	13.27	5.42	8.77	24.46	14.41	19.27	26.04	10.75	19.88	27.13	30.17	9.03	21.78	24.12	10.49	37.41	15.24	25.11	11.69	26.85	17.89	49.38
YARS	36.35	18.94	36.68	26.08	51.86	43.87	15.13	33.82	37.48	36.7	26.96	112.29	39.24	51.38	71.65	19.25	21.99	22.42	37.52	43.1	28.53	73.56	67.05	36.27	38.45	43.98	69.02	79.58	78.19	80.87	64.59	49.86	104.25	50.75	77.61	61.21	47.95	135.36	89.4	45.72	50.69	51.04	71.17	179.24
S100PBP	5.28	3.13	10.28	3.88	8.49	5.35	4.06	10.02	6.27	10.29	3.91	8.73	8.36	6.04	15.82	5.88	6.69	5.72	7.91	4.96	4.34	4.89	7.33	5.16	8.45	4.46	4.09	9.65	4.39	7.35	5.8	7.63	7.36	7.96	13.79	5.05	5.47	11.96	8.81	7.18	5.37	8.68	6.58	8.75
FNDC5	0.94	0.36	2.46	0.24	0.32	0	0.11	0.22	0.5	0.12	0.34	0.38	1	0.49	0.23	0.12	0.27	0.4	0	0.53	0.42	0.16	0.1	0.45	0.36	0.21	0.18	0.18	0.35	1.28	1.62	0.18	0.34	0.8	0.38	0.17	0.61	0.14	0.37	0.11	0	0.59	0.49	0.11
HPCA	0.25	0.29	0	0.29	0	0	0	0	0.59	1.7	0.14	0.57	0.8	0	0.14	1.11	0.32	0.32	0	0	0.25	0.1	0.83	0.13	0	1.49	0.53	0.11	0.42	0.55	0	3.6	0.4	0.14	0.15	0	0.24	0.48	0	1.04	0	0.83	1.59	0
TMEM54	422.73	252.44	64.08	108.41	207.72	145.7	332.63	97.58	334.83	166.97	99.94	229.88	306.56	70.75	347.02	417.08	197.48	130.53	104.88	126.6	487.75	141.25	321.11	166.08	179.68	694.45	340.9	358.51	402.21	267.43	312.07	238.02	385.61	155.35	245.96	363.36	147.13	362.85	330.27	443.12	215.69	531.87	350.62	554.84
RNF19B	35.08	25.41	19.3	17.59	21.05	17.13	20.45	14.35	29.54	48.14	16.26	30.74	31.41	13.35	33.29	25.62	18.61	14.31	19.74	24.45	27.38	18.88	35.91	18.69	29.32	28.05	18.95	33.26	23.95	29.01	45.4	23.75	31.77	21.45	40.73	44.23	15.02	36.12	38.25	33.97	33.54	30.59	27.43	50.2
AK2	143.99	147.95	108.02	66.87	171.91	170.01	79.99	130.28	151.95	136.17	106.62	189.67	203.03	145.03	258.7	92.86	92.18	137.39	119.54	99.13	100.68	151.93	194.35	120.85	143.16	168.01	197.02	247.38	250.6	193.74	167.34	144.34	305.99	225.39	191.31	207.27	154.77	314.23	287.89	171.54	173.24	190.22	224.38	257.26
AZIN2	2.52	2.61	3.86	5.05	6.78	1.77	1.48	0.87	1.78	2.03	1.78	4.05	4.41	1.86	6.98	3.34	1.8	2.89	1.47	2.49	1.7	0.6	1.66	3.23	2.73	3.12	1.44	1.53	0.6	3.93	4.47	2.95	5.22	3.98	3.48	2.28	2.35	4.32	0.98	5.2	0.96	2.74	1.4	1.61
TRIM62	1.19	0.85	0.81	0	0.69	1.26	0.5	1.16	1.03	0.78	0.8	0.76	1.83	0.32	1.98	0.99	1.2	0.44	1.72	1.84	0.74	0.84	1.41	1.15	0.8	1.42	1.81	1.21	1.44	1.64	1.57	1.84	1.81	1.23	1.99	1.46	1.73	0.83	1.23	1.91	1.57	1.96	1.26	1.7
ZNF362	4.2	3.24	11.61	1.78	5.25	3.44	2.94	6.74	5.33	3.85	5.48	3.25	6.66	4.2	11.12	4.94	5.98	6.58	6.81	7.32	6	2.93	5.65	8.74	6.8	7.76	7.02	1.61	3.07	9.21	7.28	10.64	2.11	11.47	5.19	3.26	9.45	11.62	3.36	9.07	8.78	8.43	5.59	10.42
A3GALT2	0.28	0	0	0	0.07	0	0	0.08	0.07	0.08	0	0.06	0	0	0	0	0.09	0	0.25	0.07	0	0	0	0.08	0.24	0	0	0	0	0.19	0.16	0	0	0.23	0	0	0	0.09	0.25	0.22	0	0	0	0
PHC2	17.68	10.22	31.98	10.42	20.98	17.22	10	17.24	16.19	22.1	11.43	18.31	23.63	14.87	30.34	13.16	13.31	16.58	17.32	16.9	16.22	18.49	21.04	21.74	19.04	22.22	30.92	25.38	21.23	24.43	31.98	27.85	24.18	33.29	43.17	23.05	36.15	41.59	30.78	30.62	31.55	24.63	18.47	24.79
ZSCAN20	0.58	0.56	1.27	0.4	1.27	0.51	0.83	1.55	0.98	0.44	0.7	1.11	1.25	0.37	2.13	0.59	0.8	1	1.01	0.79	0.83	0.73	0.64	1.2	0.86	0.78	0.47	0.87	1.1	1.79	0.96	1.29	1.22	0.75	1.35	0.7	0.83	2.69	1.24	1.08	0.55	0.92	1.49	1.87
CSMD2	0.03	0.01	0.04	0.35	0.01	0.19	0.05	0.16	0.04	0.14	0.06	0.04	0.11	0.17	0.06	0.02	0.11	0.13	0.11	0.12	0.01	0.01	0.07	0.16	0.1	0.04	0.22	0.03	0.07	0.44	0.1	0.04	0.03	0.14	0.95	0.07	0.06	0.07	0.11	0.27	0.03	0.04	0.09	0.02
HMGB4	0	0	0	0	0	0	0	0	0	0	0	0	0	0	0	0	0	0.33	0	0	0	0	0	0	0	0	0	0	0	0	0	0	0	0	0	0	0	0	0	0	0	0	0	0
C1orf94	0	0	0	0.05	0.04	0	0	0	0	0	0	0	0	0	0.04	0	0	0	0	0.08	0	0.06	0	0	0.03	0	0	0	0	0	0	0	0	0	0	0	0	0	0	0.08	0.04	0.11	0	0
SMIM12	51.92	44.13	86.95	21.08	50.76	50.77	35.05	33.6	62.21	47.5	42.64	65.03	61.83	62.06	77.85	52.12	42.72	33.91	42.77	49.42	54.99	53.03	64.34	44.94	44.71	75.18	63.87	75.91	99.76	60.32	77.27	56.85	103.85	102.33	82.04	80.01	70.66	82.65	79.23	70.53	54.17	96.23	81.21	119.78
GJB5	0	15.23	0	0	0	0.43	0.09	1.6	0.92	0.2	0	0	0.09	1.41	0.19	1.58	0.34	0.67	0.16	0	0.44	0.34	1.26	2.63	0.42	0.79	2.56	1.32	0.81	2.32	19.07	8.1	0.76	2.2	0.65	31.8	0.52	2.97	21.36	0	0.79	3.18	0.1	0.72
GJB4	1.36	18.03	0.21	0.63	0.91	4.54	1.11	2.7	0.86	1.54	2.85	0.25	6.17	3.99	2.76	1.11	0.47	1.15	0.33	2.11	0.73	0.91	2.16	12.72	2.28	1.44	5.96	4.53	1.82	14.44	12.98	7.69	2.94	1.67	4.65	5.86	2.21	13.97	24.95	0.76	1.18	3.26	0.1	1.1
GJB3	11.81	16.43	0.42	0.72	8.51	4.58	7.13	5.71	13.01	11.87	6.19	4.23	8.45	6.78	17.37	10.37	9.41	2.61	2.32	11.92	3.95	6.55	19.84	19.17	15.61	17.81	27.6	15.12	19.23	28.13	42.88	15.61	30.31	8.13	14.5	26.66	9.13	87.23	42.99	5.69	21.57	22.06	22.02	30.74
GJA4	12.05	1.33	12.33	2.58	3.34	4.51	1.78	4.94	2.06	6.26	3.06	1.12	8.78	15.68	1.58	3.32	6.05	8.21	6.96	12.16	4.08	5.71	7.95	11.7	15.37	8.91	15.4	2.42	2.54	16.17	17.88	2.58	2.98	59.48	7.16	5.61	24.05	3.94	3.89	6.44	4.48	6.93	2.6	5.5
DLGAP3	0.22	0	0.41	0.11	0.12	0.09	0	0.16	0.02	0.11	0.13	0.09	0.03	0.07	0.21	0.25	0.16	0.22	0.11	0.12	0.2	0.06	0.07	0.08	0.03	0.1	0.11	0.06	0.14	0.28	0.16	0	0.4	0.19	0.24	0.12	0.05	0.03	0.12	0.21	0.17	0.33	0.26	0.2
AC114490.2	0	0	0	0	0	0	0	0	0	0.04	0	0	0	0	0	0	0	0	0	0	0	0	0	0	0	0	0	0	0	0	0	0	0	0	0	0	0	0	0	0	0	0	0	0
TMEM35B	47.87	28.73	69.28	20.64	34.93	43.87	26.86	54.73	46.24	46.13	29.1	27.6	55.92	38.03	49.21	41.48	40.73	28.62	38.39	33.62	42.5	17.72	26.5	35.68	47.45	45.54	30.53	35.61	35.18	48.64	58.12	48.77	38.99	71.96	38.49	27.42	32.82	56.03	30.14	40.64	21.51	54.37	30	59.28
ZMYM6	1.74	5.86	3.73	4.44	2.47	3.8	3.44	4.23	2.94	7.59	6.08	4.69	4.56	2.61	4.21	10.37	6.25	4.87	2.89	0.89	0.18	0.92	1.99	1.84	3.04	0.32	0.49	0.91	0.58	2	1.69	2.09	0.77	2	3.6	0.57	0.56	4.12	0.66	0.92	0.54	0.91	2.61	0.9
ZMYM1	1.02	5.92	1.91	2.68	3.57	1.91	1.65	4.94	2.26	5.58	4.57	5.4	4.12	2.14	4.97	4.94	4.19	3.07	3.02	0.51	0.13	0.78	2.14	0.63	2.15	0.17	0.61	0.65	0.6	1.93	1.17	2.8	0.71	1.26	4.52	0.41	0.66	4.09	1.67	1.28	1.2	0.78	4.07	0.96
SFPQ	86.59	99.07	54.75	86.53	114.07	82.87	55.73	105.4	110.9	87.84	103.6	87.49	90.27	95.11	142.69	59.84	70.32	125.15	129.17	78.76	31.06	130.62	112.97	42.49	80.62	65.72	55.44	108.31	74.66	80.33	57.21	82.11	112.35	67.15	107.46	33.7	74.41	125.97	120.46	49.22	101.96	85.05	146.57	99.1
ZMYM4	3.54	8.21	6.46	4.15	4.97	3.19	4.51	5.43	6	8.66	7.21	7.32	5.21	3.32	7.83	5.81	6	5.15	7.11	2.13	0.58	2.61	3.65	1.76	5.24	0.87	0.93	1.97	1.75	4.81	2.74	9.55	1.44	3.54	7.44	1.78	0.96	8.16	2.35	2.81	1.72	3.39	4.9	3.59
KIAA0319L	11.04	16.11	10.06	5.72	8.81	7.18	6.82	11.49	21.46	15.64	13.71	19.4	19.28	6.22	29.18	13.38	16.38	4.05	12.39	9.83	10.95	14.7	17.14	9.26	11.68	29.11	22.79	26.24	16.75	11.6	17.36	34.39	13.6	12.3	25.68	29.97	16.55	31.86	18.9	31.2	15.74	30.58	14.94	27.93
NCDN	2.93	3.36	8.92	1.57	3.84	2.1	1.33	2.59	3.87	3.58	3.52	4.97	3.9	4.5	7.06	2.28	2.46	1.36	3.73	5.28	4.14	4.06	5.6	4.52	4.39	5.57	8.34	6.43	7.31	6.56	9.26	7.49	9.72	8.59	9.51	5.31	7.42	16.23	10.79	4.55	6.03	4.55	8.08	7.82
TFAP2E	0.82	0.25	0.45	0.13	2.41	0.4	0.28	0.87	0.78	1.8	0.24	0.15	0.23	0.67	0.42	0.61	0.56	0.56	0.74	0.55	0.27	0.55	1.88	0.52	1.23	1.41	0.05	1.63	0.23	1.29	0.3	0.65	1	0.89	1.13	0.26	0.53	11.68	0.98	0.4	0.11	0.72	2.91	0.22
PSMB2	126.15	173.71	135.43	141.99	126.32	217.05	71.9	148.32	131.94	89.99	142	195.82	233.77	163.63	277.62	61.12	97.76	184.51	175.77	157.93	106.49	193.58	264.47	148.2	134.74	139.78	257.99	262.63	258.45	190.18	214.28	148.26	309.4	213.33	238.92	188.81	185.16	263.38	312.07	142.77	157.98	123.35	282.36	395.17
C1orf216	3.9	1.21	21.12	1.21	3.38	3.21	2.16	5.04	1.69	2.27	1.94	1.15	4.25	2.86	2.74	1.64	2.03	3.88	4.34	5	2.11	1.62	3.21	4.92	5.8	3.24	1.71	3.88	4.48	4.51	8.92	3.22	4.66	6.5	6.29	2.44	8.6	15.13	5.52	3.74	5.04	2.89	1.58	7.78
CLSPN	0.58	1.44	0.12	0.28	1.88	0.63	0.29	1.39	1.19	2.19	1.21	1.79	1.35	0.93	4.8	0.14	0.73	0.56	2.06	0.43	0.14	0.93	1.35	0.26	0.74	0.18	0.17	0.7	0.25	0.99	0.27	0.69	0.53	0.33	3.04	0.24	0.4	2.84	2.36	0.41	0.56	0.6	2.52	1.41
AGO4	2.28	2.71	6.89	1.65	2.45	2.26	1.93	4.76	4.09	3.6	2.43	2.43	3.4	1.24	4.79	3.38	3.03	2.82	3.98	1.87	0.96	2.02	2.3	2.06	4.89	1.75	1.22	1.95	1.34	3.1	3.28	5.53	1.82	3.08	5.24	1.82	1.67	6.44	2.31	4.34	1.06	2.23	2.92	2.19
AGO1	1.01	1.98	2.63	0.16	1.12	1.47	1.04	2.77	3.31	2.33	1.16	2.91	2.15	1.31	5.2	1.56	2.92	1.77	2.92	2.16	1.07	1.73	2.89	1.6	2.12	2.66	3.2	3.91	3.15	2.3	2.95	4.41	6.83	3.76	3.2	2.25	3.96	5.42	3.52	6.29	2.51	5.28	3.07	6.78
AGO3	1.14	1.88	2.05	2.14	2.23	1.87	1.08	2.16	1.94	3.91	2.41	1.95	1.77	1.61	4.13	1.33	1.86	1.48	2.07	0.87	0.56	1.31	1.91	0.71	1.93	0.69	0.59	1.41	1.65	2.62	1.25	2.17	2.64	2.32	2.37	0.64	1.05	3.78	1.59	0.9	1.08	1.76	2.12	2.08
TEKT2	0	0.12	0.89	0.44	0.22	0	0	0.58	0.05	0	0	0.05	0.17	0	0.82	0.12	0.07	0.34	0.05	0.05	0.11	0.17	0	0.06	0.11	0	0	0	0.05	0.33	0.12	0	4.44	1.41	0.66	0.04	0.11	0.14	0.52	0.11	0.11	0.31	0.19	0
ADPRHL2	21.12	17.43	21.31	10.09	17.41	19.74	10.49	16.93	18.68	16.85	18.15	21.69	28.19	17.5	24.5	11.21	14.18	14.72	13.3	17.68	15.69	13.5	21.94	18.44	15.46	24.93	32.81	28.11	31.74	27.17	23.65	25.28	31.26	22.5	18.99	27.02	16.44	50.56	30.74	18	17.32	26.49	26.86	38.03
COL8A2	0.41	0.08	2.26	0.16	0.17	0.67	0.53	1.03	0.46	0.51	0.3	0.16	1.39	1.45	0.67	0.27	0.62	0.26	2.44	3.37	1.1	0.56	1.11	2.23	1.57	1.98	1.79	0.18	0.32	3.31	3.29	0.53	0.22	4.55	4.11	0.63	1.54	0.67	0.78	1.69	2.64	1.04	0.72	1.18
TRAPPC3	97.83	81.53	158.24	57.59	67.19	84.67	59.02	86.4	93.9	81.41	85.22	88.1	112.58	86.8	100.72	68.13	64.52	82.82	58.19	66.53	68.87	68.75	81.98	74	75.71	91.93	100.33	95.34	116.66	96.23	136.65	89.19	108.32	110.04	107.78	89.99	98.24	129.25	103.84	100.31	65.06	106.57	82.32	138.84
MAP7D1	17.28	7.8	69.2	12.42	11.62	17.8	13.3	14.91	14.06	20.38	20.61	14.01	25.81	22.83	15.46	13.54	14.77	12.4	23.49	30.65	24.16	15.38	27.08	31.13	27.32	23.5	34.21	22.04	16.09	45.02	51.44	16.1	17.28	47.69	33.04	17.78	35.3	32.62	28.29	29.66	17.64	25.92	19.1	35.03
THRAP3	20.97	30.85	35.27	12.6	35.66	18.93	17.58	32.66	30.75	35.99	24.36	32.24	29.92	23.26	62.13	27.24	26.29	23.88	35.34	17.96	8.16	29.33	33.77	12.81	26.46	19.01	15.78	27.49	23.87	34.07	22.28	39.15	30.76	21.14	53.51	10.95	18.95	56.9	41.05	33.05	30.05	31.05	43.43	55.38
SH3D21	2.66	5.55	0.71	2.28	4.04	3.87	2.23	1.74	3.87	3.27	12.57	7.69	18.79	5.48	4.1	4.07	3.04	0.41	2.12	2.42	2.79	1.23	5.64	11.25	1.57	3.36	11.3	3.31	6.4	12.25	8.13	3.26	5.08	1.59	7.45	4.44	1.71	29.4	21.03	6.35	5.78	3.45	15.65	8.16
EVA1B	37.25	15.42	66.74	27.15	14.04	50.94	23.14	32.77	18.48	24.85	47.39	16.07	80.41	70.6	13.15	18.71	21.73	25.24	27.6	44.07	30.75	12.83	26.14	59.03	37.37	25.89	22.78	10.61	14.72	47.59	38.05	8.66	10.72	15.18	21.71	10.01	28.94	51.94	36.48	33.07	31.29	33.39	29.03	33.36
STK40	9.97	7.46	21.71	6.39	12.09	11.03	6.05	7.43	12	15.14	10.47	24.76	16.54	7.22	27.42	10.4	9.03	5.84	10.77	12.82	14.75	13.75	20.33	8.71	15.46	16.46	23.16	24.27	17.31	17.98	21.28	15.9	19.73	20.9	24.24	18.39	17.05	30.4	18.55	25.04	22.94	23.22	20.95	49.84
LSM10	61.2	42.64	126.01	42.63	36.81	69.62	33.78	52.19	52.07	47.68	52.44	55.12	75.29	67.28	53.03	37.69	35.61	52.41	44.66	62.35	64.49	47.31	54.53	48.95	53.48	62.93	78.99	73.44	89.42	78.22	66.2	37.77	77.85	72.6	63.84	62.64	64.96	75.6	57.67	62.63	59.62	81.08	53.09	94.65
OSCP1	3.73	5.49	8.37	2.59	1.16	3.52	1.93	2.18	3.03	2.5	3.24	6.5	5.01	2.21	3.59	2.34	2.49	2.8	2.45	3.76	2.79	3.6	1.5	3.06	2.74	4.37	2.33	5.2	4.86	3.21	3.18	3.65	2.44	7.96	3.71	3.72	2.6	5.36	3.25	2.52	3.72	2.58	4.79	8.6
MRPS15	79.88	93.19	107.03	74.08	78.2	101.3	42.94	66.66	67.09	65.02	73.17	97.51	111.15	110.1	97.36	54.87	55.57	104.59	66.75	48.65	46.63	76.47	94.45	70.38	68.56	62.35	61.11	123.34	113.82	96.7	71.8	44.59	122.39	124.61	94.45	68	64.36	185.43	94.67	57.76	62.64	71.01	113.47	151.47
CSF3R	3.05	1.14	6.67	5.41	2.51	3.16	3.75	2.18	3.08	13.7	5.71	3.21	3.2	3.71	6.26	1.68	1.63	1.2	5.51	5.77	1.08	1.35	3.62	7.12	2.98	3.36	1.63	3.71	3.62	20.49	7.53	8.59	4.74	6.04	35.83	1.07	7.25	1.92	57.04	16.15	1.5	1.99	1.62	1.01
GRIK3	0	0	0.88	0.06	0.05	0	0.05	0	0	0.03	0.06	0	0	0	0.06	0.23	0	0	0.23	0	0.16	0.04	0.1	0.11	0.14	0.05	0.09	0.02	0.04	0.09	0.23	0	0	0.34	0.03	0.06	0.28	0.07	0	0.19	0.15	0.54	0.18	0.26
ZC3H12A	19.47	14.24	8.58	9.78	22.46	7.2	4.28	16.02	21.32	46.38	16.37	44.7	15.23	5.42	100.08	17.03	9.3	3.28	8.54	8.75	32	10.6	29.78	10.31	16.54	13.1	21.34	49.71	62.08	26.58	8.59	42.12	42.99	19.3	23.27	23.62	12.82	9.86	17.07	20.32	41.41	14.76	20.08	20.06
MEAF6	92.16	106.02	143.61	88.31	68.92	100.28	69.71	91.94	91.12	98.78	118.5	102.63	140.43	75.22	128.73	72.34	89.1	97.77	91.15	66.26	45.3	77.03	73.55	72.57	80.32	51.64	60.64	76.16	63.75	77.18	85.88	89.98	107.53	94.16	67.26	32.64	80.3	127.91	67.55	62.24	47.54	91.04	107.22	86.41
SNIP1	8.39	9.1	8.41	4.18	6.26	6.28	5.32	6.83	10.44	6.69	6.13	7.26	7.98	4.22	13.06	6.58	6.68	6.03	8.08	6.66	5.16	6.69	10.19	4.97	6.28	12.09	9.02	9.02	9.01	9	8.33	12.06	12.86	11.78	13.96	6.82	10.01	14.74	8.19	11.83	9.22	7.76	10.96	16.61
DNALI1	5.44	0.69	11.22	5.64	0.26	1.79	2.38	2.29	2.2	7.05	1.21	0.78	2.56	1.13	0.94	3.27	5.53	3.95	2.4	2.52	3.11	1.33	4.27	1.74	1.05	4.19	6.84	7.1	0.5	2.26	1.9	0.58	11.92	7.1	4.31	6.26	3.52	6.02	0.41	8.01	7.48	9.94	1.2	0.78
GNL2	15.94	31.48	8.59	27.23	21.15	21.06	12.27	19.11	15.25	36.44	25.53	26.43	21.96	15.22	33.01	19.65	25.19	20.68	20.68	4.31	1.37	8.34	16.59	5.69	13.68	3.69	3.07	5.57	5	12.92	11.73	15.56	5.82	7.35	21.45	3.38	4.21	33.47	18.2	9.04	8.21	10.71	33.76	13.57
RSPO1	0.45	0	0.95	0	0	0.22	0.28	0.19	0.17	0.82	0	0.16	0	0	0.1	0.5	0	0.11	1.29	0.27	1	0.07	0.34	0.1	0.18	0.45	0	0	0	0.16	0	0.46	0	0.49	0.33	0	0.61	0.12	0	0.38	0.45	1.45	0	0.09
C1orf109	7.37	11.19	8.63	4.36	8.93	6.81	2.19	10.74	9.65	9.71	10.8	12	10.59	4.56	18.31	6.49	4.57	6.49	12.99	7.08	2.38	9.62	14.03	2.4	8.87	6.71	11.14	15.19	12.18	6.75	8.88	18.12	14.36	8.36	14.77	5.97	10.97	33.35	15.55	5.58	12.79	6.96	19.09	24.14
CDCA8	11.56	16.84	1.31	5.25	22.64	12.31	3.35	11.74	18.58	9.3	9.05	22.83	20.32	8.55	57.01	5	5.53	10.63	16.61	8.18	6.66	34.44	25.05	6.59	9.08	13.07	46.92	45.48	28.61	13.72	8.16	9.94	53.9	15.32	33.11	12.51	36.71	47.08	47.41	12.06	18.83	18.34	46.46	73.85
EPHA10	1.18	2.23	0.08	0.18	1.05	0.41	1.05	0.88	3.92	3.92	1.21	2.01	4.12	0.23	1.02	4.72	3.98	0.54	1	0.41	1.81	1.15	1.1	0.57	1.07	4.48	1.12	1.74	5.76	1.91	1.99	4.76	1.23	0.39	3.59	3.48	1.82	3.09	2.49	5.47	1.42	5.9	2.37	8.05
MANEAL	6.41	1.82	1.55	1.03	7.79	4.58	0.6	2.65	9.6	2.46	4.12	3.85	21.11	3.07	7.75	2.36	4.75	4.98	6.4	8.23	1.96	12.07	3.73	5.9	3.38	5.08	8.57	11.5	23.9	9.85	6.52	10.41	7.37	2.81	3.8	8.14	16.66	22.86	13.79	4.14	5.59	5.45	10.4	26.32
YRDC	16.8	13.62	10.25	7.05	14.57	13.2	6.46	11.69	15.13	12.57	14.14	20.4	21.59	11.74	32.69	8.1	9.89	13.09	13.26	14.77	11.72	18.75	25.3	14.33	12.64	13.46	21.77	34.04	24.67	16.87	16.37	15.11	24.2	19.87	15.51	15.32	28.85	35.72	39.75	15.36	26.57	19.96	27.31	43.93
C1orf122	83.88	55.15	168.92	42.36	55.77	67.12	41.75	46.46	62.09	57.48	66.38	71.11	126.28	72.71	89.1	59.63	46.23	62.99	41.67	59.73	73.14	46.96	71.52	84.11	60.19	79.38	79.12	52.59	79.69	86.24	83.32	29.61	49.97	72.59	49.49	51.52	66.2	82.47	82.87	62.45	45.27	80.88	69.91	89.84
MTF1	1.25	1.55	0.72	0.96	1.32	1.06	0.72	0.89	2.43	1.97	1.18	1.84	0.89	0.66	2.9	1.18	1.69	0.94	1.07	0.81	0.55	1.16	1.87	0.31	1.35	1.43	0.49	1.44	1.12	1.32	0.78	2.02	1.42	1.67	3.84	0.87	0.91	3.7	2.33	2.38	0.93	2.07	2.34	3.18
INPP5B	2.78	2	8.52	1.74	1.93	2.35	2.39	3.81	4.14	5.67	2.83	2.48	4.04	3.13	8.02	4.01	4.18	2.92	4.5	4.51	3.13	2.86	3.8	3.6	3.94	3.7	3.17	3.01	4.28	5.09	4.14	6.07	6.46	8.52	8.33	1.7	6.22	5.76	2.78	6.01	3.15	6.03	3.5	3.8
SF3A3	41.34	49.11	52.52	32.36	46.57	54.48	19.3	43.5	51.27	44.15	49.72	63.91	64.35	55.95	80.43	26.75	29.43	51.36	51.56	38.4	21.98	57.95	54.57	36.07	49.89	42.09	42.36	53.45	65.14	53.7	41.41	53.03	66.24	51.34	63.01	26.29	59.91	89.93	76.57	40.57	46.29	54.47	66.07	72.09
FHL3	7.85	1.29	37.1	5.64	5.27	9.15	6.26	7.25	2.93	5.28	6.07	1.65	12.91	11.29	3.74	3.08	5.09	9.76	9.04	16.63	7.53	6.45	4.35	17.66	11.54	10.34	10.44	4.84	1.15	22.31	22.95	8.77	3.63	15.78	17.13	2.96	23.39	18.97	16.83	8.1	8.34	9.86	4.98	7.24
UTP11	34.84	53.79	51.56	35.71	36.7	45.16	25.66	42.53	32.09	40.49	46.45	44.18	44.86	56.85	42.98	21.8	28.04	47.05	38.47	20.71	8.52	36.56	41.97	22.99	39.19	15.5	18.63	26.66	18.53	40.77	31.69	27.17	29.25	32.86	51.75	10.04	27.45	50.73	42.8	22.71	25.2	32.64	51.51	27.3
POU3F1	0	0	0	0	0.05	0	0	0	0.05	0	0	0	0	0	0	0.18	0	0	0	0	0	0	0	0.06	0	0	0	0	0	0	0.06	0	0	0.06	0	0	0	0	0	0.06	0	0.1	0	0.05
RRAGC	15.58	14.26	22.37	8.28	12.87	9.68	13.32	16.76	17.57	15.13	10.42	19.57	17.23	8.33	17.82	19.38	15.24	13.63	13.52	10.46	10.88	8.41	13.27	11.51	15.43	14.65	4.96	12.42	10.75	16.15	18.32	18.28	13.28	21.98	22.45	9.03	11.89	29.7	12.54	20.37	6.4	17.41	14.36	15.5
MYCBP	0	0	0	0	0.23	0	0	0	0	0	0	0	0	0	0	0	0	0.59	0.21	0	0	0	0	0	0	0	0	0.41	0	0	0	0	0	0	0	0	0	0	0	0	0	0	0	0
AL139260.3	0.15	1.02	0.14	0.44	0.39	0	0.67	0.78	0.51	0.66	0.21	0.25	0.21	0	0.34	0.91	0.45	0.15	0	0.08	0.04	0.09	0.18	0	0.26	0.15	0.03	0	0.1	0.17	0.38	0.79	0.13	0.46	0.19	0.19	0	0.15	0.05	0.16	0	0.22	0.22	0
GJA9	0	0	0	0	0	0	0	0	0.04	0	0.05	0	0	0	0	0.16	0	0.06	0	0	0	0	0.04	0	0	0	0	0	0	0	0	0	0.05	0	0	0	0	0	0	0.05	0	0	0.05	0
RHBDL2	29.38	36.82	0.74	3.1	13.76	1.16	24.92	9.37	44.54	35.31	0.77	14.01	15.75	0.67	17.92	35.12	29.33	7.67	4.98	1.68	17.83	2.2	16.02	3.79	14.87	36.8	6.02	1.18	12.5	11.51	23.74	27.99	16.54	9.2	23.89	25.5	3.01	44.25	2.36	28.75	2.29	59.85	25.32	20.14
AKIRIN1	32.91	36.05	56.96	15.28	32.83	19.3	14.9	33.26	43.78	42.03	24.18	37.93	24.79	21.5	56.42	28.83	25.94	20.75	29.82	22.82	18.39	29.62	30.85	17.99	30.35	19.53	14.35	33.33	26.89	22.71	27.34	27.67	21.28	25.02	40.86	22.12	26.6	37.2	28.69	29.89	19.15	29.43	28.3	69.57
NDUFS5	529.33	638.73	882.53	801.06	468.77	1041.65	326.59	367.23	551.88	546.15	718.73	603.97	863.89	577.55	474.21	366.59	338.61	1189.51	428.02	254.71	288.03	348.33	625.01	580.01	290.81	560.52	359	551.16	373.73	463.73	455.09	166.64	591.93	706.39	514.26	520.93	568.57	1119.55	397.79	427.47	417.45	735.2	841.21	670.23
MACF1	2.93	3.28	8.89	2.76	2.47	3.33	2.87	3.58	3.56	4.52	3.65	2.86	3.85	2.16	5.85	3.91	4.57	3.68	6.22	2.25	1.06	2.15	3.94	2.3	5.1	1.74	1.15	2.25	1.16	4.22	4.54	5.33	1.49	4.2	7.38	1.68	3.11	8.02	3.02	3.42	2.12	3.34	4.34	5.1
BMP8A	2.65	1.73	1.69	2.14	0.36	2.27	1.78	2.5	1.53	2.87	1.24	1.7	2.04	2.03	1.44	3.28	1.93	1.76	1.45	1.64	1.87	1.53	1.2	1.66	2.49	2.2	1.85	0.37	1.55	2.89	2.05	2.45	2.01	2.67	3.15	1.58	1.58	0.93	0.5	1.63	2.22	3.24	1.81	1.22
PABPC4	60.88	52.81	81.26	60.33	53.59	58.05	38.31	54.34	55.73	68.34	78.44	66.62	54.35	57.34	83.22	63.94	51.88	86.3	63.07	53.82	49.35	69.29	63.14	51.12	67.34	39.61	52.59	93.29	84.17	62.17	77.94	67.01	78.97	62.98	68.31	32.84	68.11	115.6	67.89	50.57	56.21	44.12	71.14	63.16
HEYL	4.57	0.51	6.3	1.01	3.47	2.07	0.98	2.9	1.11	3.51	1.35	0.8	2.74	3.38	3.28	0.74	3.5	1.5	3.3	7.58	2.29	4.66	3.86	4.46	6.75	4.67	4.84	1.55	1.29	5.92	12.15	1.75	3.5	18.59	4.94	2.94	13.67	3.24	4.47	2.69	8.15	8.28	2.38	5.51
NT5C1A	0.2	0	0	0	0	0	0	0	0	0	0	0	0	0	0.07	0	0	0	0.18	0	0.07	0	0	0	0	0	0	0	0	0	0.07	0	0	0.07	0	0.05	0.06	0	0	0	0	0	0	0
HPCAL4	0	0	0.15	0	0	0	0	0	0	0	0	0	0.13	0	0	0	0	0	0	0	0	0	0	0	0.09	0	0	0	0	0.11	0	0	0	0.14	0.15	0	0	0	0	0	0.25	0.12	0	0
PPIE	36.64	35.33	63.04	25.08	34.92	38.45	18.94	33.75	38.91	36.62	51.26	47.26	59.46	30.57	53.79	26.71	23.15	45.69	31.29	29.69	27.31	35.79	45.51	39.66	33.28	36.89	48.23	42.46	51.29	41.94	40.8	40.85	50.19	41.43	40.4	38.75	48.03	71.86	57.76	40.08	46.21	46.77	44.3	47.42
BMP8B	0.9	0.69	1.48	0.9	1.45	1.25	0.98	1.47	1.93	1.09	1.24	1.26	2.3	1.8	1.31	1.27	0.54	0.99	0.7	1.88	2.47	0.83	3.38	0.83	2.04	2.68	0.77	1.79	1	1.73	1.12	1.53	1.43	0.46	2.13	1.25	1.87	6.69	2.86	2.07	3.6	2.05	2.99	3.4
OXCT2	0.09	0.05	0.71	0.54	0.47	0.11	0.05	0.15	0.13	0.74	0.1	0.38	1.09	0.22	0.41	0.37	0.24	0.48	0.29	0.14	0.56	0.14	0.8	0.2	0.19	0.42	0.24	0.33	0.12	0.7	0.15	0.56	0.91	0.3	0.4	0.22	0.45	0.79	0.33	0.15	0.33	0.18	0.32	0.38
TRIT1	10.65	16.02	8.9	7.98	11.06	8.18	5.14	10.65	11.5	14.54	16.75	17	14.28	9.45	19.47	9.34	11.58	10.96	8.92	3.33	3.16	8.28	7.74	6.33	10.51	4.88	4.16	6.78	8.59	12.23	11.6	12.28	13.62	7.05	14.54	3.81	7.04	26.65	16.66	7.56	6.49	8.38	10.94	11.96
MYCL	5.66	3.89	0.39	1.66	3.34	2.1	1.65	2.54	6.66	2.2	7.99	2.58	3.18	0.83	5.84	3.03	4.13	7.62	2.98	4.37	3.73	3.81	5.34	2.24	6.86	7.81	12.45	3.79	6.71	2.76	2.75	13.92	8.21	3.07	4.87	7.21	12.57	17.02	4.56	8.57	9.63	7.5	7.63	3.53
MFSD2A	9.72	8.18	2.45	2.66	8.97	9.62	2.6	3.22	12.08	15.62	2.7	12.32	11.96	3.46	17.75	6.51	7.78	3.45	4.55	4.72	9.92	9.58	18.07	7.47	8.14	9.36	8.7	20.8	26.88	20.52	19.25	11.18	26.4	8.15	18.3	33.56	18.57	12.39	11.29	6.14	22.91	9.81	12.98	28.69
CAP1	143.44	136.04	177.56	55.58	146.54	131.92	100.18	113.48	179.76	142.82	97.11	164.35	176.58	98.59	228.94	146.99	104.93	114.54	157.21	108.86	136.44	122.02	202.07	125.46	174.16	199.09	97.11	241.95	170.1	220.23	319.72	204.72	163.29	178.97	322.79	171.33	189.21	382.01	202.28	259.95	146.62	187.11	159.9	410.55
PPT1	52.95	31.66	70.02	15.22	50.52	34.48	18.08	43.32	38.91	44.68	24.35	28.26	32.28	44.34	62.81	25.8	21.65	26.54	43.67	56.25	27.71	37.53	37.61	46.79	44.31	35.9	36.75	48.55	48.81	68.82	94.54	60.54	56.82	69.6	72.09	19.8	65.35	87.13	56.82	50.88	39.95	45.13	23.73	55.98
RLF	2.66	5.8	2.8	4.52	3.77	3.35	2.8	3.84	3.08	9.65	4.85	4.17	3.3	3.2	5.81	6.69	5.86	3.94	3.44	0.66	0.49	1.13	2.11	1.65	2.72	0.35	0.46	1.02	0.52	3.14	1.32	2.87	0.71	2.69	4.3	0.69	0.39	3.91	1.58	1.22	0.67	1.21	2.9	1.46
TMCO2	0	0	0	0	0	0.16	0	0	0.13	0	0	0	0	0	0.29	0	0	0	0	0	0	0.1	0	0	0.18	0	0.34	0	0	0	0	0	0	0	0	0	0	0	0	0.14	0	0	0.31	0
ZMPSTE24	33.62	54.95	21.49	15.2	31.47	22.79	19.63	29.03	44.06	42.41	33.38	54.24	24.37	21.34	42.61	32.41	29.99	19.35	24.45	9.3	4.03	20.76	32.53	10.32	25.72	12.16	2	20.56	14.3	24.47	28.11	31.16	13.58	19.9	43.81	6.86	8.91	40.04	17.81	18.71	10.3	21.65	28.37	28.77
COL9A2	4.65	8.07	1.05	3.01	4.04	1.47	5.57	3.48	7.88	24.55	1.94	5.99	2.01	1.42	35.53	14.63	8.14	3.99	1.7	1.43	5.11	1.59	4.59	1.68	4.45	10.34	3.06	7.24	3.36	9.58	2.8	27.04	3.35	2.46	5.17	5.63	5.06	0.4	0.78	10.47	4.53	10.78	2.35	0.24
SMAP2	33.9	14.2	48.45	11.49	17.93	22.57	15.94	17.87	26.41	78.16	15.67	17.06	15.9	12.89	39.89	38.5	22.45	16.74	35.32	19.44	70.14	20.85	42.42	28.71	17.51	38.9	16.33	24.22	39.22	25.66	33.23	61.97	24.97	50.37	47.25	26.66	42.66	25.5	39.97	89.7	30.67	36.73	19.01	24.09
ZFP69B	0.41	1.56	0.37	2.55	1.54	1.11	1.07	1.35	1.2	2.11	3.82	2.93	1.87	0.72	2.16	0.81	1.1	2.13	1.3	0.09	0	0.49	0.73	0.24	1.26	0.27	0.04	0.28	0.15	0.55	0.05	1.23	0.2	0.69	2.15	0.04	0.13	1.58	0.22	0.52	0.36	0.98	1.78	1.24
ZFP69	2.85	4.86	2.8	5.65	4.15	2.86	3.1	4.26	2.35	4.02	3.23	3.77	3.66	3.14	4.04	4.77	3.84	3.27	3.63	0.93	0.32	1.77	1.88	1.66	2.69	0.5	0.35	0.89	0.61	2.01	1.31	3.51	0.79	1.89	2.91	0.7	0.76	2.91	0.49	1.2	1.19	0.39	2.66	1.81
EXO5	5.7	8.18	8.58	3.57	4.87	8.14	2.65	7.45	6.12	3.75	6.45	6.84	8.18	4.79	9.42	4.84	4.16	5.44	5.81	5.1	4.61	3.15	4.32	5.85	5.37	5.59	2.93	4.43	6.97	7.7	6.27	7.25	6.44	7.65	8.37	3.62	11.71	15.17	6.94	4.8	4.33	5.14	6.67	10.87
ZNF684	1.21	3.98	1.42	2.85	1.1	1.55	2.36	1.97	2.56	6.16	2.25	1.94	1.53	1.35	3.13	5.28	3.48	1.91	1.45	0.29	0.58	0.49	1.1	0.74	1.73	0.8	0.59	0.3	0.82	0.96	0.95	2.15	0.81	1.13	2.74	0.37	0.22	1.05	0.48	0.66	0.4	0.55	2.54	1.52
RIMS3	0.16	0.27	2.39	0.18	0.24	2.1	0.88	0.17	0.59	1.6	0.59	2.14	1.08	0.88	0.34	0.09	0.4	0.3	0.49	0.63	1.34	0.18	0.9	0.33	0.53	2.1	0.07	1.44	5.42	1.71	1.04	1.86	2.71	0.76	2.96	3.44	2.36	1.12	1.21	1.96	0	0.67	1	3.25
NFYC	19.61	21.73	26.27	17.05	16.1	20.27	14.4	23.79	27.67	18.7	21.4	21.29	24.21	20.07	39.11	21.04	18.88	27.73	18.38	20.43	23.75	20.73	24.4	19.79	17.37	32.07	35.28	27.44	29.65	27.3	24.69	29.47	29.27	32.65	28.63	24.83	29.61	29.63	31.51	34.55	25.68	37.35	27	47.6
KCNQ4	0.14	0.51	3.26	0	0.61	0.12	0.17	0.07	0.38	0.69	0.11	0.03	0.11	0.06	0.11	0.34	0.13	0.13	0.27	0.31	0.27	0.31	0.13	0.22	0.48	0.44	0.06	0.06	2.63	2.4	2.24	0.92	2.6	1.91	1.45	1.41	1.19	6.09	0.24	0.21	0.24	0.77	0.24	0.14
CITED4	6.42	10.23	50.52	7.07	1.31	6.39	1.34	8.92	6.56	6.54	8.22	6.67	8.62	5.64	2.84	1.31	4.03	3.83	3.76	6.74	2.89	9.69	6.11	13.21	5.43	0.52	0	0.23	0.22	2.06	4.03	0	0	0.43	0.32	0.1	0	36.94	19.8	3.69	1.96	7.18	19.69	2.78
CTPS1	12.12	17.11	34.31	6.81	20.87	13.68	6.7	12.11	17.02	16.03	16.08	27.19	20.42	17.19	36.7	2.87	7.04	13.74	17.68	13.93	5.99	32.98	21.6	13.51	19.74	10.22	25.69	38.73	35.99	24.29	30.98	17.63	48.83	25.71	33.38	15.53	36.68	43.43	53.92	8.63	17.79	9.75	25.03	42.13
SLFNL1	0.12	0.2	0.77	0.34	0.65	0.22	0.12	0.51	0.28	0.4	0.9	0.27	0.25	0.11	0.77	0.07	0.08	0.3	0.27	0.12	0.06	0.32	0.4	0.32	0.28	0.18	0.35	0.31	0.5	0.73	0.52	0.2	3.85	0.58	0.36	0.28	0.29	0.38	0.49	0.06	0.36	0.34	0.62	0.6
SCMH1	8.99	8.05	36.33	4.86	11.68	6.22	4.76	8.31	11.25	11.66	8.64	14.68	11.42	3.54	18.98	9.75	7.08	10.01	9.39	9.25	7.38	8.59	10.91	9.65	8.15	11.69	14.65	9.06	10.82	11.16	21.22	23.71	13.97	14.58	14	11.23	17.71	18.32	10.53	11.48	10.59	14.86	11.83	25.4
FOXO6	0.15	0.17	0.52	0.4	0.25	0.18	0	0.47	0.14	0.11	0.53	0.4	0.21	0.14	1.55	0.22	0.25	0.44	0.13	0.4	0.44	0.42	0.33	0.26	0.2	0.1	0.55	0.26	0.04	0.65	0	0.17	0.21	0.05	0.18	0.12	0.19	0.25	0.18	0.1	0.05	0.88	1.42	1.54
EDN2	2.3	0.47	0	0.16	1.09	0	4.29	0	2.05	0.31	0.44	0.49	1.29	0	0.15	3.17	3.47	0.69	0	0.68	7.06	0.21	0.52	0	0.37	2.55	0.58	0.83	0.11	16.56	0.45	2.75	0.44	0	0.66	4.97	0.53	0.88	0.81	5.37	0.94	4.86	1.1	0.14
HIVEP3	0.17	0.21	0.15	0.05	0.19	0.27	0.07	0.24	0.23	0.45	0.24	0.19	0.22	0.37	0.32	0.22	0.18	0.1	0.6	0.46	0.27	0.3	0.4	0.16	0.3	0.24	0.32	0.41	0.34	0.74	0.28	0.51	0.29	0.58	0.96	0.29	0.37	0.16	0.36	0.54	0.09	0.45	0.22	0.72
GUCA2B	14.38	11.33	0.5	0	0.43	0	70.4	0	47.62	0.73	0.46	0	0.68	0.8	0.93	148.22	29.45	0	1.54	1.52	214.45	0	8.78	0.23	0.15	84.56	0.18	0	0.18	16.87	1.18	0.36	0	0	42.6	3.08	0.21	0	0.51	92.91	0	59.79	21.82	0
GUCA2A	229.5	133.86	2.69	20.39	41.23	7.9	745.64	14.45	544.39	27.26	30.51	3.04	5.1	24.62	11.79	1306.23	319.04	2.92	23.21	11.18	1862.94	43.81	189.39	10.64	7.09	675.99	145.71	22.88	0.52	62.8	10.34	2.48	6.99	2.94	252.58	14.99	47.92	1.08	6.46	1020.01	17.49	630.58	167.84	1.9
FOXJ3	4.07	8.47	6.75	2.76	7.09	3.35	3.85	7.37	9.74	7.69	6.6	8.97	6.79	3.38	14.66	6.42	7.73	5.98	6.44	4.56	2.38	5.8	8.06	2.68	7.56	6.86	2.95	6.59	5.24	6.05	7.08	10.84	7.76	7.87	13.58	3.78	7.1	17.72	10.16	11.9	6.53	8.29	8.74	13.35
RIMKLA	5.38	3.83	4.42	3.69	5.39	2.19	6.89	0.92	9.05	1.82	3.34	1.97	8.2	0.52	4.09	11.16	4.44	2.44	2.33	1.75	5.21	2.91	3.06	1.18	1.43	7.47	1	4.06	8.04	3.3	4.15	1.89	2.54	1.07	2.56	7.1	1.62	10.08	2.43	7.87	2.59	7.01	4.29	33.69
ZMYND12	0.73	2.13	4.58	0.68	0.8	0.32	1.08	0.56	1.88	1.65	1	1.02	1.97	0.43	1.44	2.51	2.46	1.01	1.01	0.53	2.52	0.41	0.76	0.84	0.4	3.28	0.9	0.75	0.88	1.39	0.8	2.02	1.22	2.22	1.21	2.96	0.84	0.51	0.79	4.49	0.92	2.32	0.92	0.74
PPCS	82.07	78.56	72.08	37.67	51.27	59.13	56.19	47.56	83.34	65.42	67.18	80.12	82.51	41.61	67.23	84.31	66.84	81.12	43.43	28.8	32.61	33.3	45.8	37.86	48.14	53.01	19.64	53.8	46.54	60.38	57.44	69.02	37.54	48.74	66.13	49.32	34.45	94.64	46.12	60.57	21.16	79.59	64.38	68.41
CCDC30	0	0.98	0.48	0.17	0.06	0.32	0.6	0.47	0.03	0.63	0.79	0.48	0.47	0.11	0.32	0.46	0.11	0.11	0.34	0.06	0.03	0.05	0.11	0.06	0.16	0.03	0	0.05	0	0.44	0.06	0.45	0.06	0.06	0.21	0	0.11	0.61	0.07	0.06	0.09	0.14	0.07	0.03
PPIH	35.19	51.24	29.7	60.45	49.63	86.85	16.92	43.35	38.59	42.59	46.95	46.71	63.61	38.47	74.4	22.24	28.63	58.76	41.17	30.25	23.23	52.91	49.6	33.91	36.98	30.91	46.67	52.75	51.29	41.23	30.47	32.21	84.91	42.08	47.24	31.66	58.62	85.74	42.75	28.42	49.1	42.44	94.42	54.67
YBX1	815.53	760.96	1065.9	509.27	501.61	721.53	368.4	546.64	717.9	663.72	850.16	661.95	710.5	766.94	882.71	451.84	465.47	1017.11	626.73	459.18	341.75	681.76	812.66	522.95	554.58	482.18	473.95	703.33	850.62	717.96	638.9	498.91	848.88	559.62	583.28	315.06	599.35	1591.81	678.8	518.88	408.08	696.08	923.66	806.53
CLDN19	0	0	0	0	0	0	0	0.29	0	0	0	0	0	0	0	0	0	0	0	0	0.55	0	0	0	0	0.09	0	0	0	0	0	0	0	0.1	0	0	0	0	0	0	0	0	0	0
P3H1	7.98	3.63	17.93	8.31	5.13	10.79	5.23	8.22	5.53	8.83	6.71	6.86	16.15	17.95	4.99	5.01	6.92	7.72	13.2	14.15	7.04	7.93	12.13	15.51	8.58	11.65	13.48	6.18	10.34	21.43	18.08	8.95	7.58	16.27	27.34	7.96	17.25	8.1	10.33	15.15	9.2	13.5	5.7	14.7
C1orf50	7.76	10.85	12.93	13.49	7.28	12.12	4.96	7.09	8.7	7.01	8.52	7.06	13.25	6.69	9.21	8.24	6.22	13.09	5.75	5.38	8.87	5.32	6.23	6.3	7.49	5.76	9.71	7.11	9.69	9.85	7.86	8.83	7.19	10.76	7.97	8.79	8.13	21.63	7.79	9.74	8.46	4.58	8.4	11.52
AC098484.3	0	0.22	0	0	0	0	0	0.41	0.18	0.22	0	0.17	0	0	0	0	0	0	0	0.39	0	0	0	0.2	0	0	0	0.17	0	0	0	0	0.41	0	0	0	0	0	0	0	0	0	0	0
TMEM269	0	0.11	0.35	0.11	0.2	0	0	0.84	0.28	0.22	0	0.18	0.1	0.09	0.32	0.44	0	0.25	0.26	0.1	0	0.23	0	0	0.07	0	0.08	0.26	0	0.26	0.11	0	0.11	0	0	0.24	0.1	0.38	0	0.1	0	0.28	0	0
SVBP	71.29	51.09	116.6	62.7	39.13	93.99	42.54	59.26	54.34	66.9	66.14	43.11	64.49	59.89	51.82	62.5	51.06	64.82	45.7	47.47	60.58	43.5	50.98	76.77	58.21	46.23	29.92	36.75	41.9	71.44	75.19	50.89	56.62	78.34	50.26	30.28	37.97	89.84	31.85	50.22	36.78	80.67	42.65	46.08
ERMAP	3.21	5.67	7.58	2.57	3.26	1.86	3.38	3.68	6.69	4.91	3.47	4.49	4.86	3	7.18	6.41	4.44	3.56	4.88	4.93	4.24	1.88	5.33	4.11	5.63	8.22	4.47	4.55	2.59	4.98	5.77	10.7	5.55	6.23	7.01	4.51	5.44	12.38	6.06	6.43	2.74	8.52	5.65	8.9
ZNF691	3.1	5.66	10.74	4.37	4.73	3.95	3.1	5.77	6.12	4.64	5.56	3.91	8.82	6.06	8.18	5.18	4.34	4.12	6	5.26	4.03	4.51	3.49	5.53	5.41	5.58	6.85	5.62	8.63	7.39	6.59	12.54	7.15	7.02	8.33	4.44	7.19	13.12	6.45	7.13	6.74	7.99	5.86	7.48
SLC2A1	39.52	25.75	6.48	12.22	34.13	23.98	18.25	10.94	41.73	17.89	27.89	33.22	41.34	104.32	40.27	19.24	19.18	6.1	42.78	60.77	18.58	24.06	146.61	184.22	25.99	30.2	81.3	139.08	131.26	295.3	98.54	45.84	50.95	23.79	80.38	117.19	29.45	598.77	297.7	30.83	78.84	35.19	35.92	69.24
FAM183A	0.14	0.98	0.5	2.3	0	0	1.75	3.34	0.4	0.49	5.41	1.3	0.45	0	0	1.91	2.57	4.9	0	1.73	0.14	0.55	0.82	0	0.29	0.28	0	0	0.12	1.75	0.47	2.18	0.15	0.15	0.52	0	0.69	4.8	0	0.3	0	0	0.33	0.58
EBNA1BP2	63.63	86.17	43.63	62.25	72.57	93.59	29.44	54.41	73.81	49.68	83.37	106.71	87.82	83.73	104.71	33.88	49.74	77.18	57.11	47.44	21.89	85.67	86.38	58.33	55.5	46.1	46.12	85.09	90.77	71.31	62.14	51.52	112.09	55.68	79.06	40.03	63.89	188.54	121.64	42.98	71.47	55.04	118.48	86.23
CFAP57	0.04	0.02	0.04	0	0.02	0	0.05	0.04	0.02	0.02	0.04	0.05	0.02	0.02	0.02	0.06	0.02	0.18	0.03	0.05	0	0.01	0.05	0.09	0.04	0.02	0.05	0.03	0.03	0.08	0.04	0.06	0	0.08	0.09	0.06	0	0.12	0.11	0.06	0.05	0.02	0.02	0
TMEM125	19.73	30.86	0.39	12.9	9.05	7.79	5.86	15.24	22.79	18.25	17.88	18.74	36.71	4.74	24.27	23.45	15.13	7.7	7.3	14.57	13.26	8.75	12.9	11.69	11	43.65	27.52	15.83	26.35	16.85	21.81	33.43	31.16	10.38	20.41	40.49	15.84	26.65	13.89	23.57	9.88	33.73	16.04	24.17
C1orf210	71.67	56.63	4.24	12.2	23.21	16.6	53.26	36.64	86.77	34.5	36.8	60.73	81.45	7.95	47.53	77.49	47.74	12.43	15.43	18.67	63.11	16.39	61.34	24.14	26.13	138.58	87.73	56.98	61.3	34.37	44.42	75.32	62.42	23.71	84.2	120.67	52.27	93.5	28.84	139.14	26.7	131.58	41.78	106.82
TIE1	3.6	1.07	15.57	1.71	1.16	4.11	2.16	3.48	1.45	3.22	2.06	0.68	4.76	9.25	1.5	2.1	4.72	4.94	3.98	6.58	2.53	2.47	2.42	4.98	10.28	6.48	8.59	1.09	1.76	12.51	18.52	4.35	2.77	36.09	8.39	3.23	16.18	2.94	3.17	7.67	4.04	7.06	1.36	3.37
MPL	0	0.13	0.13	0.22	0	0.05	0.04	0	0.25	0	0	0.07	0.08	0.11	0.12	0.13	0.2	0.15	0.07	0.04	0.15	0.09	0.04	0	0.05	0	0	0	0.13	0.23	0.04	0.39	0.25	0.33	0.09	0	0.15	0.15	0.32	0.08	0.23	0.11	0.26	0
CDC20	25.89	44.58	4.94	15.63	34.86	37.13	7.98	24.03	33.25	17.49	21.55	33.73	29.53	39.81	73.7	4.27	11.51	27.23	29.1	28.23	14.15	47.68	72.97	16.1	15.83	26.89	88.98	89.88	82.12	34.14	22.87	13.89	126.88	38.53	58.13	25.54	50.78	100.57	109.41	18.27	39.04	35.41	98.39	77.23
ELOVL1	112.66	103.36	81.88	55.94	99.11	87	56.47	73.67	103.53	69.54	96.83	131.27	176.27	78.94	146.36	88.18	76.42	55.56	70.42	106.95	106.16	104.95	147.69	123.45	94.44	171.93	190.55	189.24	260.75	175.93	229.12	135.87	250.96	169.09	189.87	198.79	179.25	329.63	200.42	146.64	123.89	135.12	194.9	307.75
MED8	46.36	40.18	46.17	37.6	29.85	40.45	29.33	31.7	46.88	40.07	35.79	42.23	58.59	36.17	61.57	35.98	30.04	30.97	29.07	28.87	32.77	31.29	41.77	36.88	32.11	47.65	45.51	51.51	55.6	50.83	41.3	34.81	50.45	47.15	58.33	42.93	47.6	62.74	61.6	49.12	36.71	49.91	48.76	59.69
SZT2	1.23	1.53	2.72	0.82	1.44	1	0.8	2.1	2.91	2.54	1.92	2.37	2.79	1.51	4.54	2.31	2.53	0.91	1.77	1.76	1.41	1.13	1.91	2.05	1.8	3.04	3.96	1.63	3.44	2.89	2.84	4.62	3.5	3.38	4.55	1.89	3.88	4.97	2.89	4.29	2.91	3.85	2.76	4.21
HYI	20.37	20.81	50.7	35.8	17.72	19.11	19.79	28.42	24.69	34	42.57	23.06	61.6	12.63	31.03	32.35	30.2	19.09	22.06	19.24	24.69	25.38	29.15	33.41	21.32	30.33	30.1	20.87	23.28	34.51	28.82	22.89	20.03	26.74	23.05	17.44	27.44	36.15	13.75	42.21	21.73	39.91	34.8	40.66
PTPRF	12.72	19.84	10.89	3.91	18.5	5.85	9.19	10.34	25.22	14.57	17.32	28.14	36.72	4.81	52.67	20.46	19.77	7.86	13.18	14.17	18.75	23.74	26.61	18.19	17.32	51.82	46.56	42.3	50.72	30.47	37.75	72.08	56.34	33.33	43.01	44.78	44.11	102.98	31.02	64.05	28.53	57.43	24.07	96
KDM4A	9.63	10.16	9.82	4.41	12.06	7.41	5.24	8.96	16.7	9.55	10.59	14.06	12.73	8	23.56	12.2	9.49	9.17	10.95	11.51	9.65	12.49	15.88	9.76	10.1	18.6	13.29	15.23	23.93	12.27	15.09	21.8	23.26	14.32	16.17	15.31	18.09	26.99	14.27	23.83	12.16	23.68	20.31	34.26
ST3GAL3	1.81	0.99	15.67	1.39	0.78	1.63	1.19	1.42	1.34	1.71	1.21	1.41	1.97	1.69	2.81	2.5	1.6	2.25	1.97	2.44	3.72	1.76	1.89	2.75	2.11	2.44	1.84	1.25	2.19	3.81	4.17	2.7	1.44	9.11	3	1.17	4.07	2.73	1.33	2.93	2.58	3.38	1.99	2.53
ARTN	1.12	1.39	1.2	2.99	1.96	1.81	0.67	1.29	0.79	0.95	0.91	1.86	0.89	0.78	0.61	1.35	0.24	0.59	0.33	0.84	1.31	0.5	1.24	1.68	1.77	0.74	2.93	0.57	4.96	2.44	1.12	0.63	0.4	0.6	0.57	1.85	0.54	3.25	1.11	0.58	1.95	1.49	3.12	0.19
IPO13	5.91	6.78	13.61	6.92	5.22	6.24	4.37	6.73	7.7	8.21	7.03	10.7	10.46	7.67	9.49	6.88	5.74	6.06	6.44	8.95	8.32	6.82	9.93	7.94	8.45	11.21	15.04	12.1	18.53	12.54	12.31	9.09	15.92	12.79	12.71	10.58	14.26	21.92	9.82	9.21	8.96	12.07	10.45	16.51
DPH2	9.82	10.76	7.45	4.19	16.43	12.75	3.69	10.3	14.77	13.49	20.37	22.62	19.74	10.24	36.62	5.27	8.56	11.34	12.63	11.87	6.55	19.06	21.96	12.76	13.06	17.14	28.69	28.45	41.93	15.04	15.65	25.43	42.35	20.78	22.67	16.45	39.14	43.41	34.52	12.56	25.95	13.11	25.41	30.01
ATP6V0B	102.45	81.64	65.31	67.49	78.19	117.82	49.32	75.29	99.84	109.75	94.94	121.52	150.7	111.43	163.78	102.22	76.22	49.73	53.4	70.56	88.61	71.77	141.58	82.98	78.98	139.88	262.22	150.52	208.47	160.56	196.26	96.6	133.43	112.41	185.69	166.95	161.34	224.62	130.68	133.08	92.81	164.14	156.41	228.62
B4GALT2	21.05	16.06	53.57	14.39	23.25	17.72	10.42	21.17	24.21	22.16	24.13	21.99	32.69	26.39	38.15	10.95	13	14.87	15.83	22.4	14.39	21.75	26.75	24.57	29.1	32.13	39.12	47.53	48.83	27.92	42.37	29.23	50.7	48.44	40.56	31.05	48.28	88.91	33.43	29.64	24.88	28.14	29.55	55.04
CCDC24	4.58	9.5	5.68	6.1	7.21	3.36	3.78	12.09	11.76	9.77	16.3	11.56	13.78	5.1	27.59	9.37	6.99	4.53	4.16	3.94	3.51	3.68	8.33	8.71	5.21	9.13	8.14	10.02	12.05	9.4	8.65	14.25	12.85	5.83	9.84	8.47	5.56	20.79	7.28	7.79	7.44	8.07	10.73	12.1
SLC6A9	1.94	1.18	1.49	0.92	3.75	2.33	1.62	1.06	3.48	1.92	3.3	9.15	2.21	2.59	3.52	2.94	3.09	0.85	2.04	2.99	4.23	5.34	5.2	1.76	2.28	5.85	2.58	3.96	6.44	4.26	3.38	1.46	2.54	2.82	5.84	4.11	3.1	5.99	4.42	6.28	2.4	6.6	3.27	14.68
KLF17	0	0	0	0.21	0	0	0.13	0	0	0	0.07	0	0	0.06	0	0	0	0.08	0	0	0	0	0	0.13	0.08	0	0	0	0	0.05	0.14	0	0	0	0.15	0	0	0	0	0	0	0.06	0	0
KLF18	0	0	0	0	0	0.06	0	0	0	0	0	0	0	0	0	0	0	0	0	0	0	0	0	0	0	0	0	0	0	0	0	0	0	0	0	0	0	0	0	0	0	0.02	0	0.02
DMAP1	8.98	13.35	21.28	14.19	10.17	14.42	9.33	15.55	15.06	16.26	21.76	15.44	20.41	13.63	21.99	21.27	18.13	18.71	13.58	14.02	15.15	12.29	13.31	18.27	13.19	24.2	26.14	17.32	20.11	22.21	23.85	23.04	10.8	18.01	20.27	13.85	24.46	26.46	14.94	20.54	15.5	25.45	21.32	28.17
ERI3	26.29	29.5	45	20.13	26.96	22.1	11.8	26.22	27.41	22.41	32.46	35.46	41.42	29.21	47.61	15.26	20.78	28.36	21.51	30.11	16.94	32.47	31.06	30.23	21.04	35.9	45.1	39.45	50.78	30.24	29.73	35.95	53.96	46.43	32.09	68.41	39.63	57.43	50.12	31.5	35.31	33.53	36.5	51.53
RNF220	23.54	21.76	32.2	16.15	28.42	23.51	15.68	23.35	25.17	19.18	25.54	27.93	32.49	20.79	47.86	17.97	19.12	21.94	21.33	26.06	21.06	26.76	27.69	23.13	28.15	26.23	38	30.24	39.47	26.17	26.31	28.12	40.84	26.84	26.94	22.68	36.73	54.24	33.67	34.1	34.33	37.5	38.04	60.08
TMEM53	10.8	9.34	3.71	4.3	6.85	7.73	6.77	6.74	8.57	4.25	9.81	15.06	16.35	8.55	14.84	10.19	6.84	3.66	5.81	6.9	13	10.77	13.37	7.79	6.26	16.55	12.95	18.29	17.7	12.83	16.15	14.52	12.43	10.68	14.39	18.59	13.78	19.09	8.74	15.55	11.19	17.07	12.98	16.74
C1orf228	0.22	0.57	1.48	0.13	0.28	0.74	0.06	0.7	0.52	1.43	0.59	0.15	0.47	0.46	0.3	0.86	0.28	1.05	0.34	0.61	0.5	0.25	0.52	0.7	0.56	0.71	0.66	0.19	0.18	2.31	1.27	0.37	0	0.18	0.94	0.39	0.21	0.07	0.72	0.4	0.11	0.88	0.32	0.22
KIF2C	10.62	13.1	1.9	5.91	18.02	10.12	2.11	12.74	11.92	7.28	9.28	11.39	17.4	12.96	34.21	2.13	4.49	9.25	12.04	8.6	3.12	19.13	21.73	5.36	6.26	8.12	33.79	24.13	15.17	12.3	6.22	4.31	45.59	11.32	22.19	7.17	16.49	32.06	32.14	6.87	10.42	12.82	40.04	42.76
RPS8	2267.16	2785.67	3477.57	3626.72	1247.94	2991.07	1471.24	2663.66	2008.67	2750.13	3568.45	2424.1	2294.71	2750.88	1899.41	1790.43	1661.25	3930.68	1825.13	1506.52	1702.09	2957.36	2156.41	2183.56	2363.65	2023	3021.81	2696.87	4007.96	2411.02	1919.52	1605.58	2304.81	2250.61	1675.21	1866.7	2467.64	5105.23	1958.86	2322.74	1894.36	3155.25	2568.19	3596.15
BEST4	0.51	2.17	0.18	0.76	0.05	0.62	0.21	0.27	4.4	0.17	0.77	0.51	1.25	0	0.39	15.84	1.71	0.45	1.24	0.15	35.13	0.91	0.54	0.49	0.03	5.88	0.61	0.18	0.43	5.99	0.11	0.35	0.17	0.11	15.45	1.92	1.04	0.6	0.12	7.63	0.51	3.77	0.83	0
PLK3	11.2	7.1	11.94	12.86	6.9	9.87	2.95	5.98	6.05	15.77	10.42	11.28	13	7.11	7.85	5.05	6.83	4.81	5.1	8.77	4.32	7.22	16.69	14.71	9.72	5.27	13.54	8.43	6.49	27.17	10.13	5.91	8.09	19.96	13.47	9.82	10.52	8.82	16.67	6.88	17.36	5.66	7.19	4.24
TCTEX1D4	0.44	0.13	0.38	0.75	0	0.13	0	0.46	0.1	0.37	0.12	0.4	0.23	0.1	0.24	0.85	0.14	0.28	0.1	0	0.11	0	0.1	0.58	0.22	0.32	0.56	0	0.18	1.05	0.84	0	0	0.12	0.4	0.44	0.11	0	0.13	0.46	0.22	0.21	0.13	0
BTBD19	1.08	0.8	2.81	1.95	1.63	3.11	1.58	2.79	2.48	5.09	2.26	0.84	3.53	2.89	1.34	1.81	2.78	0.29	2.22	2.81	0.54	0.48	1.69	2.54	2.78	1.53	1.91	0.74	0.77	7.9	4.93	1.05	1.25	3.68	10.08	0.37	3.6	2.7	2.21	1.94	0.85	0.8	0.54	0.86
PTCH2	0.47	0.25	0.65	0.59	0.04	0.48	0.06	1.05	0.54	0.85	0.83	0.22	1.82	0.42	0.53	0.33	0.73	0.2	1.22	0.87	0.34	0.41	0.38	0.94	0.74	0.33	0.62	0.07	0.2	0.86	1.15	0.33	0.4	1.15	0.82	0.08	0.61	0.59	0.4	0.23	1.39	0.91	0.25	0.04
EIF2B3	14.07	18.09	23.3	11.01	10.7	26.37	7.78	14.86	13.24	16.8	15.91	25	15.77	16.6	17.15	8.25	11.1	16.04	13.94	9.18	6.08	19.35	20.16	12.45	13.26	12.36	9.19	16.54	20.75	19.59	21.75	11.54	26.5	26.26	19.81	14.02	18.93	26.36	21.29	11.21	12.68	16.01	23.15	15.93
HECTD3	14.85	15.88	12.59	5.53	7.77	9.06	11.74	12.12	20.68	13.27	15.65	22.28	26.98	8.61	17.22	21.13	14.73	8.25	10.95	12.5	21.07	10.09	27	11.95	12.26	42.72	22.17	24.88	38.72	19.41	34.38	21.45	33.09	19.61	32.02	32.19	28.33	37.92	19.85	35.03	15.02	37.95	22.74	28.47
UROD	27.21	25.48	96.81	26.84	16.36	34.79	20.47	24.38	28	27.8	30.78	38.23	51.3	37.02	25.37	29.36	22.56	40.18	20.95	33.51	33.82	25.38	34.36	53.61	30.41	45.93	41.38	30	38.47	45.58	60.91	31.48	39.81	62.05	46.15	31.71	44.03	42.09	31.27	43.31	28.88	44.87	29.16	51.27
ZSWIM5	1.62	1.81	0.81	0.8	1.39	0.35	0.94	0.63	3.03	1.41	1.83	2.49	1.8	0.31	2.71	1.18	1.57	1.09	1.9	1.05	1.21	1.01	1.95	0.89	1.53	3.22	1.22	2.7	2.4	0.7	1.62	4.68	3.33	1.13	1.64	2.96	2.68	7.51	1.9	3.16	2.42	5.14	4.2	2.77
HPDL	3.65	8.83	0.53	9.57	3.46	5.56	1.8	2.77	14.16	1.77	8.74	9.25	11.89	11.21	14.35	3.34	1.34	6.96	2.22	0.53	4.31	8.69	7.75	6.36	2.61	11.17	3.22	19.35	23.35	8.08	7.45	8.84	34.39	6.56	15.48	5.56	12.16	47.28	12.95	5.44	4.09	8.19	28.99	12.58
MUTYH	4.91	11.81	7.9	10.92	8.68	8.02	6.2	17.07	9.27	10.75	18.19	14.32	18.84	9.54	14.96	8.47	9.58	13.5	10.21	8.36	5.52	12.1	7.84	10.51	6.87	11.92	27.07	5.83	14.19	12.53	11.21	13.38	16.4	10.4	10.56	7.69	12.48	15.18	21.22	10.82	17.14	14.96	14.99	14.8
TOE1	8.49	8.33	9.45	6.42	13.26	6.6	5.82	8.98	10.08	6.24	8.47	8.07	11.12	7.76	14.1	8.62	7.73	8.98	8.37	5.36	7.37	9.91	6.64	7.8	8.5	11.32	12.78	9.64	9.25	8.33	8.66	11.74	8.96	8.68	12.37	6.05	16.41	25.28	16.76	10.45	10.45	11.25	12.44	18.36
TESK2	5.26	2.97	3.92	1.51	3.14	2.07	3.34	4.51	8.77	4.81	4.22	1.54	3.6	2.58	6.3	8.5	5.87	2.8	2.92	2.65	5.06	1.5	3.71	1.71	3.94	6.3	4.23	4.34	3.35	2.96	3.54	8.83	4.12	3.35	5.78	3.61	4.08	11.78	4.18	8.27	3.76	6.85	4.02	5.53
CCDC163	1.18	0	1.39	0.34	0.3	1.62	0.3	1.41	1.26	0.67	1.12	1.34	1.88	1.8	2.89	0.49	1.9	0.38	1.99	0.9	1.93	0.46	1.55	0	0.8	0.88	3.02	1.42	4.56	2.2	0.16	0.5	4.47	0.32	0.9	0.35	2.59	4.4	2.46	1.39	1.03	2.93	3.25	2.39
MMACHC	3.34	4.42	1.2	1.28	4.89	3.03	0.7	2.1	3.64	1.65	4.08	4.75	2.36	4.81	4.37	0.86	2.42	6.64	3.07	4.06	1.29	6.4	5.54	1.36	2.97	4.24	6.86	7.73	11.7	4.12	2.64	6.82	10.82	4.17	5.01	4.44	7.49	16.84	7.44	5.36	5.21	5.5	5.64	13.33
PRDX1	769.81	704.17	666.76	560.85	708.19	1084.41	349.32	643.28	632.18	495.69	821.21	869.38	1281.23	919.15	830.8	317.82	451.11	758.83	648.2	612.11	437.74	742.06	1037.42	936.83	640.11	604.92	743.88	888.11	895.51	806.13	1163.4	536.75	1458.61	920	868.06	687.33	746.98	1143.05	1343.38	661.81	647.43	623.61	1038.91	978.94
AKR1A1	116.18	124.93	115.14	103.18	84.96	143.61	74.57	99.48	113.07	119.02	119.6	143.5	168.7	153.31	135.64	94.46	95.63	158.19	102.56	120.15	121.92	100.42	132.32	125.08	108.97	199.07	222.62	166.49	248.7	152.47	207.11	180.14	168	130.23	187.46	243.98	207.89	200.2	149.04	162.61	92.34	199.47	137.17	203.8
NASP	37.88	48.65	36.83	47.13	49.27	47.65	22.28	50.08	37.82	45.1	46.8	47.94	48.72	43.34	86.15	31.4	31.21	64.43	49.69	26.97	11.67	39.04	39.07	22.39	35	20.34	28.15	28.4	19.53	34.93	20.38	36.39	38.84	25.87	53.79	15.48	32.39	67.13	51.53	22.98	24.9	23.6	72.44	30.67
CCDC17	0	0.47	0.87	0.56	0.67	0.36	0.46	3.37	1.37	1.02	1.65	0.61	2.73	0.87	1.62	2.83	1.53	2.65	0.9	0.15	0.79	0.34	0.57	1.03	0.35	0.78	1.21	0.26	1.27	1.43	1.07	1.96	1.33	1.57	2.14	0.59	0.91	5.84	1.11	1.71	0.15	2.47	1.85	0.9
GPBP1L1	59.67	67.66	54.19	41.88	50.4	43.94	50.71	56.61	77.8	74.74	72.37	66.7	79.32	33.36	98.02	93.33	68.62	62.9	49.19	31.88	38.99	35.4	53.2	34.27	50.3	66.22	27.84	48.13	43.54	52.03	62.9	96.35	58.44	50.39	62.8	37.71	38.53	100.78	44.99	73.29	32.65	77.29	65.7	62.77
TMEM69	36.47	31.31	38.6	37.13	34.36	37.07	20.69	44.81	36.65	37.26	50.33	43.65	38.58	37.2	57.7	22.44	32.73	66.95	35.55	28.51	21.07	25.01	40.66	32.56	35.83	29.43	26.66	46.22	52.04	35.35	37.62	48.04	52.53	35.13	39.3	28.12	36.47	100.25	56.16	33.97	26.59	28.26	64.61	48.41
IPP	3.45	7.03	6.39	3.15	2.52	3.25	3.97	4.51	6.01	4.54	4.54	5.68	5.7	1.95	8.09	4.5	4.83	5.78	4.32	2.61	1.89	3.45	3.47	1.92	3.36	3.65	1.54	2.61	2.26	3.29	3.06	5.79	3.01	3.44	4.93	2.38	3.51	6.7	3.5	5.41	2.31	4.15	5.62	5.51
MAST2	8.24	12.74	15.07	9.35	7.82	11.92	10.77	13.29	16.39	15.9	8.23	15.88	20.05	10.03	14.55	23.27	15.73	7.54	10.87	9.29	13.28	10.13	13.52	12.27	14.5	21.22	21.17	15.39	20.78	25.22	29.22	20.84	16.09	12.32	21.48	18.56	17.16	32.98	15.85	24.11	11.64	17.44	20.62	32.75
PIK3R3	0.26	0.18	0.43	0.06	0.37	0.26	0.11	0.5	0.25	0.18	0.11	0.29	0.28	0.29	0.68	0.35	0.4	0.6	0.61	0.21	0.11	0.16	0.2	0.28	0.5	0.16	0.36	0.18	0.22	0.18	0.58	0.27	0.34	1.42	0.96	0.33	0.41	0.61	0.12	0.44	0.1	0.2	0.24	1.01
AL358075.4	0	0	0	0	0	0	0	0	0	0	0	0	0	0	0	0	0	0	0	0	0	0	0	0	0	0	0	0	0	0	0	0	0	0	0	0	0	0	0	0	0	0	0	0
TSPAN1	851.31	553.44	13.85	131.05	449.85	110.68	1189.81	55.93	1124.5	331.82	68.91	373.74	459.13	64.36	269.67	1813.08	619.82	163.94	201.09	132.13	2125.53	54.5	763.54	156.65	443.2	1841.39	104.94	518.18	483.88	493.13	770.84	526.27	177.18	97.17	1073.79	2197.91	187.55	748.14	401.93	1722.28	143.25	1181.98	477.86	786.97
AL672043.1	0	0	0	0	0	0	0	0	0	0	0	0	0	0	0	0	0	0	0	0	0	0	0	0	0	0	0	0	0	0	0	0	0	0	0	0	0	0	0	0	0	0	0	0
POMGNT1	21.22	16.6	28.76	13.7	20.09	22.63	8.7	19.7	20.31	23.34	20.56	29.77	39.85	20.5	43.19	18.47	17.49	16.63	17.74	16.63	13.35	21.11	27.05	22.98	17.09	22.28	45.93	22.56	42.38	31.28	25.15	43.16	38.02	39.11	30.09	22.8	52.44	39.47	34.22	25.58	19.51	24.82	29.17	102.51
LURAP1	0.61	1.62	6.04	0.23	0.2	1.72	1.34	1.72	0.1	0.92	0.55	0	1.39	1.32	0.22	0.56	0	0.9	0.45	0.61	1.82	0.23	0.29	1.29	1.51	0.3	0.86	0.44	0.08	1.85	3.55	0	0.22	3.83	0.86	0.08	1.28	0.65	0.36	1.26	0.6	2.48	0.23	0.31
RAD54L	4.22	4.99	0.87	3.95	10.87	5.7	1.65	7.57	5.81	6.03	6.17	8.26	12.03	6.87	19.43	1.62	2.93	4.79	6.61	4.13	1.42	8.59	8.52	4.2	5.18	4.08	12.19	11.11	6.25	10.83	1.63	3.55	26.42	6.63	13.07	3.21	8.32	15.08	14.64	2.45	7.09	3.8	17.61	10.71
LRRC41	23.17	18.16	30.68	12.84	16.23	19.59	11.04	15.44	17.67	18.67	20.82	28.15	33.96	16.33	23.97	14.54	16.52	16.77	18.1	19.79	18.05	21.76	24.55	20.6	20.53	31.04	47.25	35.6	45.76	34.53	27.57	30.29	39.35	33.14	33.71	30.7	40.37	34.36	28.46	27.16	21.84	32.76	32	46.06
UQCRH	526.03	821.92	516.59	426.03	427.24	559.57	266.99	475.87	545.93	567	418.51	600.43	546.6	714.57	702.85	494.73	378.71	782.74	337.13	225.52	369.56	476.66	607.18	309.86	375.63	444.94	341.23	744.99	705.86	474.62	478.3	259.66	683.16	583.52	394.31	524.55	405.64	1168.17	395.2	505.05	278.03	834.91	777.39	881.87
NSUN4	3.12	4.11	3.14	2.32	2.88	2.52	2.14	4.05	3.51	3.57	3.26	4.52	4.04	2.22	5.44	2.08	1.83	3.41	3.31	3.37	2.4	2.86	3.79	2.61	3.75	3.48	6.62	5.41	6.47	3.21	4.33	4.88	7.57	5.09	4.96	4.7	5.7	9.47	6.75	3.83	4.21	4.78	3.73	11.02
FAAH	15.01	18.81	4.21	33.72	27.29	26.1	11.15	19.43	29.84	27.03	49.23	37.14	67.94	13.76	43.72	31.9	28.79	30.59	15.76	10.29	13.75	20.68	31.39	20.53	21.9	30.8	65.23	30.93	35.66	27.71	11.53	41.44	33.87	19.05	29.79	29.05	39.67	67.35	16.01	31.14	37.32	38.38	40.33	60.45
DMBX1	0	0.65	0	0	0.38	0.08	0	0	0	0	0	0	0.47	0.36	0.14	0	0	0	0.06	0	0	0.59	0.12	0.47	0.04	0	0.97	0.39	0.32	0.94	0	0	2.46	0.07	0.08	0	0	0.9	0.75	0	0.13	0.6	1.46	0.06
AL136373.1	0	0	0	0	0	0	0	0	0	0	0	0	0	0	0	0	0	0	0	0	0	0	0	0	0	0	0	0	0	0	0	0	0	0	0	0	0	0	0	0	0	0	0	0
KNCN	0	0	0.23	0	0	0	0	0	0	0	0	0	0	0	0	0	0	0	0	0	0	0	0	0	0	0	0	0	0	0	0	0	0	0	0	0	0	0	0	0	0	0	1.12	0
MKNK1	9.05	8.5	18.23	4.23	4.96	9.43	6.49	11.53	11.71	14.62	6.95	9.16	11.38	7.16	17.63	15.6	10.34	6.66	8.03	9	7.1	5.68	10.87	8.42	11.5	9.53	11.72	8.92	14.83	15.7	13.05	12.76	12.15	11.74	20.1	4.83	10.9	17.84	13.44	13.03	7.18	12.02	11.02	17.58
MOB3C	8.38	4.76	15.31	2.9	9.12	5.5	4.61	6.33	9.62	11.45	7.9	7.7	12.33	4.55	13.69	7.73	7.05	4.35	6.86	6.37	6.32	3.4	6.95	4.02	7.95	10.35	10.91	6.94	12.24	8.27	9.81	17.56	15.17	16.98	19.11	9.77	13.92	13.05	11.15	13.26	10.06	16.86	9.58	14.3
ATPAF1	41.81	35.79	51.78	14.93	28.2	21.31	19.41	25.47	33.13	27.81	36.17	37.96	37.75	20.34	63.97	29.98	22.1	38.98	24.66	19.41	16.89	28.39	23.93	20.27	25.26	23.91	21.38	29.89	30.63	24	18.24	34.3	40.84	55.66	27.57	20.79	24.37	50.48	31.18	29.85	23.05	35.04	40.46	48.22
TEX38	0	0	0	0.38	0	0	0	0.23	0	0	0.12	0.1	0	0	0.24	0	0.28	0.28	0.2	0	0.33	0	0	0.23	0	0	0	0	0.09	0	0	0.19	0.12	0.71	0	0.09	0	0.14	0	0.23	0	0	0.13	0.11
EFCAB14	27.64	30.75	21.06	9.42	27.72	21.29	16.21	26.9	30.58	27.57	19.89	24.79	20.51	11.8	42.1	22.33	25.1	18.3	25.76	11.93	8.42	16.05	23.9	10.75	22.61	16.03	9.48	19.68	26.19	17.5	20.27	40.79	19.6	25.14	34.7	12.38	17.73	37.68	23.83	29.13	14.45	23.49	22.94	58.42
CYP4B1	0.13	0.05	7.53	0.05	0	0	0.18	0.19	0	0	0.05	0.77	1.08	0	0.29	0.1	0	0.17	0.08	0	1.11	0.03	0.13	0.42	0	0	0.15	0.12	0.33	0.5	0.1	1.95	0.67	2.83	0.11	0.21	0.04	0.34	0	0.32	0	0.13	0	0.58
CYP4A11	0	0	0	0	0	0	0	0.05	0	0	0.1	0	0	0	0	0	0	0	0	0	0	0	0	0	0	0	0.04	0	0	0	0	0	0	0.1	0	0	0	0.06	0.05	0	0.04	0	0	0
CYP4X1	2.85	1.64	1.34	2.29	0.29	0.52	0.39	0.35	0.72	1.51	6.22	1.64	1.92	0.58	18.36	0.9	2.13	18.84	1.06	4.32	0.19	0.66	4.52	0.45	0.45	0.52	0.36	2.46	22.69	6.48	1.52	15.79	4.51	7.87	1.85	2.8	15.33	0.74	0.17	0.94	0.19	0.54	0.71	0.43
CYP4Z1	0.05	0.05	0	0.05	0	0	0	0.05	0	0	0.1	0	0.1	0	0.62	0	0	0.61	0.04	0	0	0	0.14	0	0	0	0	0	0.2	0.08	0	0	0	0	0.06	0	0.28	0	0	0.15	0	0.05	0	0.1
CYP4A22	0	0	0.11	0	0	0	0	0	0	0	0	0	0	0	0.05	0	0	0	0	0	0	0	0	0.1	0	0	0	0	0	0	0	0.08	0	0	0	0	0	0	0	0	0	0	0.05	0
PDZK1IP1	355.04	517.11	11.86	128.7	189.79	115.43	156.89	219.71	257.24	221.67	119.02	473.19	433.21	3.55	547.12	212.59	112.5	131.51	132.18	120.2	463.07	72.29	281.74	161.7	354.29	399.18	525.03	410.18	953.79	208.65	672.35	570.52	205.65	118.44	192.11	911.59	126.57	400.2	240.48	432.05	202.08	339.34	371.98	471.7
TAL1	0.29	0.08	1.37	0	0.73	0.09	0.15	0.47	0.14	0.33	0	0.2	0.23	0.55	0	0.49	0.28	0.19	0.33	0.29	0.15	0.28	0.63	0.08	0.25	0.43	0.37	0.19	0	0.83	1.04	0.25	0	2.45	0.71	0.06	1.21	0.28	0	0.84	0.22	1.38	0	0.15
STIL	3.26	8.19	0.46	1.21	10.95	2.01	1.18	4.38	5.31	4.25	3.19	6.93	4.5	2.17	16.49	2.58	3	3.72	4.93	0.94	0.28	3.66	3.18	0.59	2.55	0.92	0.71	3.46	2.04	2.59	1.16	3.64	3.44	1.65	7.34	0.34	1.19	10.88	3.62	1.63	1.55	2.01	6.68	8.19
CMPK1	173.29	340.43	129.25	67.8	128.43	92.79	144.73	111.95	207.76	230.36	133.94	261.24	139.06	65.75	199.27	195.77	159	197.08	137.91	44.16	38.51	73.03	141.56	60.01	131	89.18	23.7	99.8	67.32	119.27	134.3	163.26	75.77	98.05	181.95	63.73	57.4	266.14	62.17	113.68	40.99	129.68	119.21	163.13
FOXE3	0.08	0	0.44	0.35	0.53	0	0	0	0.14	0	0.25	0.14	0.24	0	0	0	0	0	0	0.46	0	0.18	0	0	0.05	0	0	0	0	0.6	0	0	0.08	0	0.28	0	0.22	0.2	0.09	0	0.15	0.07	0.26	0.61
FOXD2	2.49	2.24	0	0.39	7.2	0.66	0.7	1.25	6.46	2.72	2.43	3.07	3.32	1.46	5.46	3.92	2.07	0.62	1.09	2.22	2.74	1.17	3.4	0.99	1.36	6	0.54	5.61	2.81	1.32	0.48	1.91	3.38	0.42	1.07	0.08	1.04	7.77	1.74	6.89	1.9	10.62	4.29	4.54
TRABD2B	1.26	0.27	5.76	0.27	0.66	1.26	0.72	1.1	0.31	1.96	0.3	0.04	0.79	2.45	0.1	0.68	0.54	0.24	1.47	0.99	1.83	1.7	0.67	1.24	0.64	1.3	1.12	0.08	0.78	2.09	0.67	0.71	0.2	3.9	1.65	0.04	1.73	0.79	0.28	0.49	0.7	2.92	0.27	6.1
SLC5A9	1.12	0.23	0.85	0.27	0.17	0.89	0.47	5.21	0.84	2.18	3.33	1.44	3.4	0.84	1.65	1.44	2.21	0.34	2.52	0.6	0.83	1.58	0.85	0.74	1.8	0.82	1.66	3.24	2.2	0.92	0.95	1.35	0.29	0.93	1.13	2	3.41	0.34	0.08	1.14	0.1	0.84	0.88	0.4
SPATA6	1.67	3.73	4.08	1.71	1.86	1.3	2.95	1.63	1.89	5.22	2.46	4.02	1.73	0.7	3.83	2.95	3.7	1.71	2	0.66	0.42	1.07	1.95	1.48	1.04	0.97	0.04	1.26	1.24	1.83	2.76	3.47	1.6	1.86	2.55	1.26	0.59	0.72	0.17	1.79	0.74	2.11	0.97	1.41
AGBL4	0.18	0.1	0.16	0	0.44	0	0.09	0.33	0	0.1	0.05	0	0	0	0.14	0.1	0.23	0	0.32	0	0	0.14	0.25	0	0	0.22	0	0.12	0.04	0	0.1	0.45	0.14	0.1	0.27	0.64	0.13	0	0	0.05	0.09	0.08	0.05	0
BEND5	0.57	0.46	14.27	0.73	0.29	0.91	1.7	0.86	0.54	1.5	0.56	0	1.65	0.27	0.12	1.79	0.96	1.46	0.93	1.04	2.3	0.49	0.44	1.65	0.97	0.57	0.29	0.1	0.1	1.76	1.83	0.58	0	2.3	0.35	0.05	1.67	0.07	0	0.96	0.29	2.88	0.07	0
ELAVL4	0	0.06	0.39	0	0.06	0	0	0.06	0.05	0.13	0.12	0	0.06	0.26	0	0.12	0	0.14	0.35	0.11	0	0	0.16	0.18	0.04	0	0	0.05	0.05	0.1	0.85	0.28	0	0.06	0.2	0	0	0	0	0.12	0.11	0.05	0	0
DMRTA2	0	0	0	0	0	0.44	0.09	0	0.04	0	0	0	0	0	0	0	0	0.11	0	0.09	0	0	0	0	0.55	0	0	1.21	0.04	1.4	0.64	0.98	0.58	0.19	0.38	0	0	0.06	2.12	0	0	0	0	3.38
FAF1	30.56	31.23	30.44	31.75	23.57	29.61	14.18	29.31	28.36	26.54	31.11	36.88	32.31	24.81	54.64	16.12	18.06	37.12	28.99	17.73	16.59	36.74	29.12	20.44	23.64	22.93	23.25	31.52	34.54	28.55	25.37	34.09	45.77	35.76	26.91	22.19	29.07	38.38	29.84	26.96	22.65	28.57	33.23	40.51
CDKN2C	24.82	12.18	92.79	18.6	14.94	36.91	11.29	19.07	17.48	18.22	10.24	14.87	23.59	13.41	33.62	21.74	15.09	24.24	24.16	17.08	27.04	26.53	15.7	15.37	18.5	22.87	13.33	14.45	8.84	18.67	16.56	10.45	18.27	186.2	18	11.43	23.27	9.65	5.29	26.8	16.15	23.44	20.72	26.82
C1orf185	0	0	0	0	0	0	0	0	0	0	0	0	0	0	0	0	0	0	0	0	0	0	0	0	0	0	0	0	0	0	0	0	0	0	0	0	0	0	0	0	0	0	0	0
RNF11	41.14	31.78	85.78	19.03	21.46	26.7	32.46	30.77	39.59	38.32	16.58	25.46	26.05	17.99	43.1	39.39	46.35	33.98	24.38	21.31	21.95	16.51	32.16	30.03	36.1	26.33	13.86	28.21	21.37	35.39	48.66	41.08	24.64	59.26	39.83	18.7	30.24	36	26.79	35.25	12.78	39.45	23.86	26.87
TTC39A	17.94	12.09	1.27	12.45	9.9	7.9	8.62	4.12	21.19	17.01	10.36	47.35	27.25	3.48	22.29	20.82	15.94	9.73	6.38	4.66	17.34	9.36	21.47	6.9	7.95	42.35	14.47	20.19	20.55	12.21	18.23	12.13	19.26	7.58	30.88	36.4	15.08	20.4	10.58	28.13	6.02	40.19	14.25	62.64
EPS15	9.03	10.95	10.39	6.51	8.58	8.9	7.98	10.75	10.7	18.61	9.62	11.68	8.03	4.02	14.4	11.96	11.58	6.94	12.64	3.35	1.73	6.35	7.23	3.87	9.54	2.28	1.34	4.24	2.45	6.16	5.5	10.95	3.7	8.98	13.8	2.41	2.44	8.84	4.92	7.9	3.39	6.41	8.99	4.4
OSBPL9	22.4	23.64	20.15	21.45	12.72	17.51	14.54	17.39	18.53	31.05	18.42	18.99	20.04	15.37	27.44	27.9	23.61	18.1	20.64	7.97	4.03	10.72	10.99	10.38	20.33	8.52	1.84	8.79	3.42	16.15	13.38	22.14	9.4	13.42	20.23	5.55	6.5	19.95	12.27	17.6	5.4	15.21	17.05	10.51
NRDC	31.93	55.53	49.38	39.64	26.36	45.98	23.84	46.97	36.01	57.19	43.23	53.17	41.77	38.31	48.41	41.9	37.69	41.98	36.59	19.91	10.56	30.1	37.52	22.4	33.01	18.2	12.53	22.27	22.52	35.47	32.83	30.97	26.15	33.83	49.71	13.55	17.56	35.48	28.07	26	15.92	26.54	43.13	37.93
RAB3B	0.66	0.63	0.13	0	0.44	0.13	0.68	0	0.31	0	0.36	0	0.12	0.41	0.36	1.47	0.71	0.28	0.3	0.11	1.1	0.59	0.52	0.58	0.15	1.75	0.09	0.39	0	2.21	0.24	0.19	0.24	0	2.55	1.23	0.21	0.29	4.06	1.03	0	0.42	0.25	6.68
TXNDC12	120.38	142.01	64.63	54.36	78.08	102.27	51.72	116.88	130.28	124.66	106.96	133.39	142.5	92.6	138.02	86.87	77.98	68.37	85.34	69.87	41.44	102.37	113.81	71.46	85.16	85.45	80.52	117.5	101.73	101.4	130.56	149.85	118.3	91.66	141.25	56.79	100.12	103.6	106.62	120.84	87.98	132.21	108.54	181.99
KTI12	10.18	5.33	5.68	5.72	10.26	7.25	2.58	3.34	11.48	8.06	7.46	6.89	8.62	7.15	11.11	5.78	7.53	5.29	6.73	6.75	5.48	7.74	5.72	6.16	7.6	9.87	8.67	11.54	11.78	7.52	8.11	15.28	7.59	9.83	11.4	8.6	14.46	11.57	10.72	10.76	14.22	8.39	9.86	15.87
BTF3L4	49.67	57.43	67.21	50.27	51.08	56.85	34.68	65.54	44.95	54.82	62.03	48.83	53.99	51.35	63.69	30.19	33.34	55.66	39.79	33.74	23.37	32.26	43.56	44.15	47.87	29.73	28.19	42.21	27.65	52.23	53.13	42.39	43.59	53.11	51.44	23.24	35.92	59.18	36.58	35.4	26.39	40	38.78	54.63
ZFYVE9	3.77	7.08	7.79	2.67	4.38	3.9	4.59	6.22	7.37	8	5.72	5.67	4.58	2.99	3.95	7.27	5.43	4.62	4.08	2.95	2.03	3.6	2.78	2.43	3.99	2.49	0.55	2.13	2.65	4.54	3.35	6.83	4.27	5.04	5.18	2.36	1.34	5.74	3.09	5.07	1.91	5.89	6.25	12.87
CC2D1B	8.25	6.39	8.2	5.91	6.32	6.24	5.26	7.24	8.36	8.35	6.53	11.48	14.47	6.37	16.24	9.16	9.51	6.75	7.51	7.43	7.32	7.98	9.69	5.9	7.74	10.69	13.35	10.15	12.66	12.93	10.62	12.05	12.75	10.79	16.49	10.48	13.2	13.42	10.67	13.34	8.22	11.9	11.32	16.42
ORC1	3.01	3.1	0.49	1.9	5.18	3.29	1.32	5.32	5.76	2.84	2.49	4.14	5.4	3.87	14.37	0.6	1.8	4.11	5.16	3.12	1.44	8.84	7.92	1.55	3.72	3.26	6.4	9.16	5.76	3.19	1.05	2.57	13.17	3.87	8.87	2.89	9.29	7.24	15.09	3.64	4.12	4.49	12.64	14.92
PRPF38A	51.13	61.52	30.68	37.95	43.2	45.9	27.48	48.6	51.79	46.92	50.26	58.89	68.37	37.95	88.07	33.75	33.88	36.61	36.98	27.04	27.02	40.89	45.27	31.06	29.97	42.19	47.33	56.97	46.78	45.6	29.21	51.06	66.95	47.37	50.39	37.04	52.3	68.71	63.02	43.57	56.65	44.92	71.78	112.41
ZCCHC11	2.53	4.76	3.53	4.07	3.18	2.51	2.78	6.11	2.83	8.58	5.09	4.78	4.13	2.83	4.41	5.85	6.39	3.33	5.43	1.6	0.63	1.99	2.48	2.06	2.75	0.85	0.12	1.41	0.34	3.28	1.85	6.05	1.07	2.58	4.74	1	1.29	4.49	1.47	1.77	1.55	2.04	2.41	4.08
GPX7	9.93	1.78	30.37	9.77	4	8.49	4.09	11.52	10.47	13.31	1.95	1.76	8.62	12.3	5.04	6.32	7.94	11.31	13.17	17.05	7.37	11.13	8.84	12.31	7.26	6.9	8.9	2.03	2.58	19.04	12.19	3.06	5.57	14.38	40.38	3.7	10.4	8.17	3.07	6.06	9.64	9.99	4.02	7.17
FAM159A	0.13	0.44	0.3	0.58	0.13	0.77	0.26	0.54	0	1.44	0.14	0.12	0.13	0	0.14	0.99	0.16	0.32	1.25	0.77	1.65	0	0	1.21	0.17	0.38	0.87	0.11	0	1	0.28	0.86	0.27	0	0.62	0	0.49	0.98	0.75	1.06	0	0.24	0	0.51
COA7	9.61	16.07	7.47	7.31	11.62	10.58	6.2	8.78	14.51	7.47	11.08	17.3	12.97	15.15	12.93	5.36	10.72	11.15	9.08	6.22	3.35	13.69	12.14	7.76	9.08	8.18	8.73	13.27	15.93	9.22	12.18	11.69	18.27	12.56	15.15	7.41	17.36	20.41	20.88	7.09	12.7	11.25	19.56	17.53
ZYG11B	1.85	1.56	2.36	0.63	1.98	0.91	1.49	2.07	2.73	2.28	0.81	2.48	1.34	0.73	3.45	2.1	2.33	1.36	1.48	0.82	0.49	0.95	1.54	0.52	1.78	0.64	0.66	1.02	0.41	1.05	1.21	1.15	0.91	1.05	2.77	0.67	0.28	2.18	1.58	1.66	0.36	1.38	1.8	2.1
ZYG11A	0.13	0.04	0	0	0.93	0.04	0	0	0.3	0.04	0	0	0	0	0.03	0.04	0.37	0	0.03	0.03	0.06	0	0.09	0.07	0	0	0	0	0	0	0	0.05	0.07	0.03	0.04	0	0	0.04	0	0	0	0	1.29	0
ECHDC2	25.3	35.61	66.08	38.89	21.74	25.25	35.89	56.47	34.85	55.76	37.9	30.11	46.14	18.36	49.13	64.36	67.01	42.33	34.59	24.59	31.39	18.72	31.17	27.44	25.14	40.24	24.8	24.16	18.39	40.06	30.49	47.84	34.33	38.01	45.05	32.09	25.48	28.35	20.46	35.67	21.56	42.24	36.18	28.39
SCP2	70.93	118.82	48.2	44.19	40.29	39.06	75.8	57.99	67.19	109.09	66.63	99.22	60.67	26.78	77.42	124.58	95.72	52.97	49.38	10.92	8.69	24.58	54.89	17.76	38.9	19.01	5.45	20.11	14.74	37.43	43.43	59.44	16.77	37.83	77.57	18.34	10.39	39.53	19.87	45.97	14.12	47.53	74.91	37.53
PODN	5.95	1.45	63.6	1.32	3.03	7.25	4.13	10.62	2.76	4.01	2.53	1.9	5.47	6.44	3.32	6.59	4.3	1.69	15.85	10.84	13.3	5.53	8.23	11.47	10.2	11.53	4.39	1.17	1.26	15.68	13.08	6.47	1.17	46.66	15.24	4.39	12.15	4.85	2.27	12.03	12.64	18.62	3.71	3.1
SLC1A7	0.23	1.52	3.09	6.75	0.11	1.15	0.23	0.32	0.14	1.16	1.67	0.41	12.41	0.21	8.96	0.25	0.34	0.14	1.42	2.02	0.3	2.06	6.5	7.52	1.08	0.26	10.61	2.64	0.44	3.69	0.25	0.26	5.7	2.7	3.08	4.87	2.97	1.22	0	0.28	9.51	0.43	0.7	0.04
CPT2	17.11	15.64	11	6.35	11.35	7.12	10.86	9.48	19.96	11.85	15.77	25.71	21.05	6.9	32.9	19.4	16.47	12.15	11.22	10.3	21.91	10.97	25.81	12.21	12.01	38.35	14.64	24.31	16.3	15.6	18.47	23.78	20.74	20.96	26.71	27.32	17.61	26.85	21.53	40.48	9.53	37.61	32.35	42.76
C1orf123	45.18	44.94	159.16	38.19	36.64	53.25	30.63	53.81	40.39	45.09	50.81	48.21	70.29	50.13	54.4	51.01	36.9	63.52	37.9	48.32	43.63	44.44	50.45	56.87	49.47	58.01	45.05	56.04	47.92	66.43	74.99	51.8	37.05	100.58	60.91	40.32	55.74	61.14	49.97	56.57	46.21	68.85	35.84	66.35
MAGOH	71.42	120.21	68.41	107.68	104.38	166.32	67.27	102.25	83.8	98.78	125.39	119.09	122.12	90.83	117.2	68.36	83.57	111.48	103.41	43.1	22.32	94.94	69.39	57.21	76.34	46.39	40.2	86.65	55.78	86.15	63.46	32.14	84.18	75.88	91.62	35.62	52.71	119.22	87.69	52.83	58.01	81.79	129.21	76.5
LRP8	1.91	2.68	0.25	1.7	6.18	1.95	0.27	1.88	3.22	2.05	2.55	5.2	1.01	2.34	5.74	0.24	1.41	1.85	2.92	1.42	0.29	2.97	5.33	1.59	2.51	0.64	1.69	5.4	8.3	6.02	2.2	1.53	5.68	1.68	6.79	1.5	2.18	5.15	4.17	1.02	2.33	0.95	3.17	0.36
DMRTB1	0	0	0	0	0	0	0	0	0	0	0	0	0	0	0	0	0	0	0	0	0	0	0	0	0	0	0	0	0	0	0	0	0	0	0	0	0	0	0	0	0	0	0.08	0
GLIS1	0.12	0	0.57	0.07	0.12	0.56	0.56	0.68	0.14	1.55	0.07	0.08	0.23	0.48	0.07	0.88	0.43	0.12	0.3	0.18	0.27	0.14	0.61	0.13	0.14	1	1.69	0.03	0.2	0.05	0.37	0.05	0.07	0.56	1.34	0.07	0.65	0.12	0.14	0.67	0.09	0.63	0	0.15
NDC1	15.55	19.5	3.28	4.74	14.82	9.37	3.93	14.93	14.55	14.22	11.85	18.36	12.15	16.46	28.8	7.32	7.83	10.31	14.44	7.72	3.24	15.53	17.5	4.42	8.61	8.61	4.71	20.44	24.33	11.11	7.46	10.16	25.31	11.59	18.68	7.7	9.53	28.98	18.07	9.56	5.94	12.38	20.29	23.09
YIPF1	30.17	30.73	22.49	14.05	14.08	19.07	20.42	15.87	32	25.62	19.9	25.21	22.96	17.72	32.82	22.44	22.19	18.26	18.25	28.53	30.8	18.68	26.38	19.35	18.55	41.68	24.23	32.15	35.72	32.77	35.94	41.62	21.56	24.53	40.79	44.05	36.44	16.24	18.88	39.8	21.88	36.93	14.14	28.57
DIO1	0.1	0	0.23	0.11	0	0	0.3	0.1	0	0.22	0	0	0.1	0.09	0.42	0.11	0.12	0.74	0.09	0	0	0.15	0	0	0	0	0	0	0	0.17	0.11	0.16	0.21	0.1	0.35	0	0	0	0	0	0	0	0	0.1
HSPB11	34.15	41.07	38.42	33.36	16.6	42.3	24.72	29.09	26.26	33.6	24.78	27.02	58.9	31.08	31.74	29.17	35.55	37.4	28.31	23.67	16.89	22.82	28.02	34.59	27.73	17.22	14.74	16.34	23.09	34.97	26.79	11.51	32.94	29.51	28.69	9.74	18.39	15.69	17.78	21.55	10.92	26.95	30.46	16.57
LRRC42	26.39	23.94	22.45	20.3	17.43	17.57	10.63	17.55	19.59	19.49	18.03	21.53	38.97	23.73	30.9	18.89	13.48	27.14	14.17	17.34	19.04	19.73	22.32	20.14	15.99	19.48	26.35	26.08	48.44	40.33	39.89	27.01	32.2	21.17	26.16	21.3	23.99	33.4	34.28	18.69	11.99	21.89	22.72	38.15
LDLRAD1	0	0	0	0	0	0	0.11	0	0	0	0.12	0.1	0.11	0.3	0	0.48	0.55	0.27	0	0	0	0	0	0.34	0.07	0.21	0.36	0	0.53	0.28	0.23	0.9	0	0	0.26	0.34	0.21	0.69	0	0.11	0	0	0	0.86
TMEM59	575.34	507.25	374.79	230.3	209.54	320.09	447.78	356.94	822.22	651.08	364.62	317.61	520.53	217.39	459.52	940.45	587.25	322.74	203.4	179.69	464.71	196.06	330.67	248.37	258.94	661.12	199.31	252.05	179.89	323.88	418.06	575.12	250.79	317.74	377.08	352.51	258.93	390.53	169.12	833.64	191.74	870.3	304.1	329.38
TCEANC2	3.15	6.09	3.3	1.5	2.95	2.88	1.74	1.18	3.84	3.27	4.46	4.47	5.49	2.21	6.82	1.68	3.03	3.83	2.41	1.92	1.91	1.92	3.37	2.5	2.71	2.27	3.52	3.5	4.37	2.18	2.16	5.55	5.23	2.77	3.83	3.34	4.58	4.32	3.82	3.56	3.46	3.03	5.15	5.17
AL357673.1	0	0	0	0	0	0	0	0	0	0	0	0	0	0	0	0	0	0	0	0	0	0	0	0	0	0	0	0	0	0	0.25	0	0	0	0.27	0	0	0	0	0	0	0	0	0
CDCP2	0	0	0.32	0.18	0	0	0.12	0.08	0.07	0.18	0.13	0	0	0.15	0.13	0.13	0.2	0.2	0.11	0.04	0	0.06	0	0	0.08	0	0.1	0	0	0.1	0.3	0	0	0.08	0.14	0	0.23	0	0.05	0.12	0.39	0.19	0	0.08
CYB5RL	0.34	1.26	0.8	1.02	0.69	0.5	0.35	0.58	0.97	1.32	0.74	2.12	1.09	0.38	3.12	0.69	0.79	0.7	0.61	0.69	0.27	1.27	0.65	0.73	0.56	0.75	1.28	1.14	0.8	0.84	0.3	1.51	1.03	1.04	1.67	0.16	2.13	0.71	1.95	1.14	0.95	0.9	0.63	2.14
MRPL37	56.11	57.72	50.24	45.58	59.59	57.23	23.82	42.11	56.74	40	57	78.92	84.85	55.87	100.99	27.52	36.04	74.77	46.73	52.52	30.83	65.74	95.39	45.66	49.09	66.43	94.8	119.99	121.11	69.9	61.68	62.8	131.78	75.54	80.28	77.71	98.79	91.46	104.97	51.88	64.96	64.95	107.37	136.25
SSBP3	24.48	25.14	34.17	22.38	24.16	24.42	21.67	24.23	38	20.39	32.93	32.75	39.08	18.56	46.13	25.38	23.96	19.72	25.75	22.93	34.7	38.18	44.26	18.76	24.36	40.6	71.57	43.64	38.54	34.53	36.7	75.72	31.03	33.91	35.31	40.32	38.63	38.17	26.61	49.5	35.54	53.71	47.03	34.74
ACOT11	7.82	4.47	2.37	3.16	7.87	5.69	5.18	6.09	11.8	6.25	5.28	19.18	10.91	3.98	24.91	10.31	7.54	5.55	4.21	4.82	9.02	7.42	16.29	7.21	5.61	18.88	17	16.6	21.11	7.41	12.36	14.07	26.91	8.27	15.8	15.25	16.27	21.28	20.1	19.2	10.32	19.71	19.65	17.08
FAM151A	9.72	5.37	2.81	6.08	7.04	6.81	6.56	6.51	9.81	6.8	5.95	12.57	10.05	5.3	17.78	15.12	8.76	6.73	4.78	4.34	13.11	7.36	12.6	8.95	4.97	15.53	15.87	13.66	17.75	7.52	10.05	11.57	20.18	8.6	12.25	12.17	15.11	13.7	12.75	12.78	7.96	19.07	21.8	8.95
MROH7	0.09	0.34	0.27	0.38	0.03	0.02	0.3	0.19	0.03	0.22	0.06	0.06	0.39	0.03	0.04	0.29	0.22	0.11	0	0.02	0.11	0.04	0.05	0.24	0.11	0.12	0.25	0	0.19	0.18	0.13	0.27	0.04	0	0.09	0.03	0.03	0.23	0	0.05	0.02	0.1	0.18	0.04
MROH7-TTC4	0	0.04	0.08	0.06	0	0.04	0.09	0.04	0	0.08	0	0	0.06	0	0.08	0.08	0	0	0	0.02	0	0	0	0.04	0	0	0.02	0	0.04	0.09	0.02	0.06	0	0.02	0	0.03	0	0.09	0	0.02	0.04	0	0	0
TTC4	11.31	15.06	15.45	8.32	12.89	10.06	6.64	11.3	14.28	12.33	14.53	14.66	16.57	11.74	17.29	10.03	9.62	9.84	10.63	8.76	7.33	14.11	10.71	11.2	10.48	13.55	12.25	13.3	17.91	15.5	12.36	20.65	23.73	16.17	13.63	10.66	16.27	14.46	19.62	10.76	12.95	12.93	17.18	18.31
PARS2	4.38	3.8	1.61	1.64	3.72	2.05	1.15	3.25	5.1	1.1	4.02	5.37	3.78	2.19	9.89	2.1	1.57	2.85	2.51	2.21	1.94	3.57	3.83	1.95	3.18	4.84	5.82	6.29	4.92	2.67	2.52	7.77	7.53	3.25	4.78	3.53	7.67	6.98	5.94	6.01	4.72	3.51	4.3	7.72
TTC22	6.87	3.92	0.39	1.41	3.27	1.72	4.97	3.95	8.84	3.87	4.14	3.78	5.79	1.28	3.18	7.86	5.33	1.37	4.26	4.01	15.04	3.32	7.7	3.19	1.71	12.98	6.36	6.57	7.45	5.77	7.51	6.23	8.85	2.33	7.15	7.84	5.99	11.91	5.96	15.34	2.15	16.66	7.16	7.2
LEXM	0.17	0	0	0.06	0.11	0	0.45	0.12	0.42	0.06	0.06	0	0	0.05	0.06	0.31	0.21	0.14	0.1	0	0.06	0.09	0.21	0.76	0	0.22	0.05	0.39	0.14	0.39	0.06	0	0.3	0	0.34	0.09	0.05	0.57	0.13	0.12	0	0.57	0.13	0.17
DHCR24	28.75	20.45	2.09	4.14	46.96	11.15	7.72	4.44	28.57	8.78	9.33	27.47	28.85	19.21	84.91	12.91	10.89	4.77	22.22	16.89	25.53	39.75	51.87	13.38	14.51	29.49	29.1	85.04	118.6	31.38	30.31	30.2	89.11	65.79	46.56	58.07	50.48	75.25	68.94	43.21	29.86	36.81	54.57	71.32
TMEM61	4.94	1.85	0	2.24	1.15	0	4.23	0.24	5.53	5.21	0.25	0.52	1.83	0	0.25	7.3	8.99	1.46	0.31	1.28	8.41	1.95	3.72	1.58	0.62	14.57	0.1	2.82	1.44	2.51	1.14	2.92	2.6	1.12	9.1	20.51	2.01	3.42	0.14	9.83	0	11.51	0.13	0.12
BSND	0	0	0	0	0	0	0.15	0	0	0.17	0	0	0.16	0	0	0	0.29	0	0	0	0	0.06	0	0.16	0	0	0	0	0	0	0	0	0.57	0	0	0	0	0	0	0	0.08	0	0.26	0
PCSK9	4.79	10.04	1.11	4.42	42.39	6.66	0.82	1.53	7.07	2.74	3.22	0.48	9.65	18.02	33.44	0.82	0.94	2.71	5.86	6.04	1.05	16.2	22.01	1	4.77	5.23	20.04	42.58	40.22	18.24	6.65	2.73	57.08	18.03	7.71	11.1	12.47	39.31	50.6	6.57	11.19	5.95	18.6	0.21
USP24	2.92	5.29	2.67	2.26	6.56	3.89	1.64	5.24	5.1	7.13	4.86	6.46	3.64	2.88	9.88	3.52	5.3	3.24	4.27	1.56	0.34	2.56	4.65	1.32	3.27	0.81	0.64	2.01	1.96	2.92	1.76	4.36	3.32	2.66	6.19	0.91	0.79	8.09	3.3	3.29	1.9	2.83	6.9	5.57
AC119674.2	0	0	0.38	0	0	0	0.11	0	0.1	0.12	0	0.2	0	0.2	0.35	0	0	0.14	0.1	0	0.11	0	0.31	0.11	0.22	0	0.09	0.19	0	0.28	0.48	0	0	0.12	0	0.17	0	0	0.13	0	0	0.41	0	0
PLPP3	2.56	1.61	16.3	1.52	2.41	1.42	1.91	4.55	2.42	4.76	3.61	3.32	3.13	2.18	3.37	5.63	3.49	2.96	7.73	4.63	6.93	2.16	3.62	2.47	6.7	6.39	3.91	1.56	2.85	4.34	7	4.87	1.09	9.84	6.15	0.68	7.55	2.81	3.33	6	4.34	10.35	3.86	3.85
PRKAA2	0.48	0.35	0.97	0	0.17	0	0.18	0.19	0.21	1.34	0.09	0.08	0.09	0.04	0.19	0.83	1.23	0.11	0.51	0.09	0.26	0.07	0.42	0.37	0.24	0.22	0.04	0	0	0.08	0.24	0	0	0.14	0.96	0	0.13	1.47	0.62	0.55	0.04	0.41	0.2	0.79
FYB2	0.07	0.08	0	0.08	0	0.08	0.24	0.04	0	0.41	0.04	0.06	0.07	0	0.04	0.48	1.11	0.08	0	0	0	0	0.03	0	0	0	0	0	0.03	0.03	0	0.06	0	0	0.45	0	0.06	0	0	0.24	0	0	0.15	0.24
C8A	0	0	0	0	0	0	0	0	0	0	0	0	0	0	0	0	0	0	0	0	0	0	0	0	0	0	0	0	0	0	0	0	0	0	0	0	0.08	0.05	0	0	0	0	0	0.59
C8B	0	0	0	0.09	0	0	0	0	0	0	0.04	0	0	0	0	0.04	0	0.05	0	0	0	0.06	0	0.29	0	0	0.03	0	0	0.14	0	0	0	0	0.05	0	0	0.05	0	0	0	0	0	0.56
DAB1	0.24	0.51	0.66	0.55	0.12	2.59	0.21	0.09	0.38	0.46	0.22	0.07	1.41	1.65	0.04	0.04	0.15	0.31	0.54	0.16	0	0.19	2.18	0.6	0.25	0.04	0.21	0.56	0.07	0	0.13	0.14	0.13	0.65	1.08	0	0.51	0.26	0.1	0.25	0.04	0	1.11	0
OMA1	13.71	28.68	13.97	12.84	14.65	10.93	8.41	12.22	15.91	19.55	18.83	22.68	15.01	8.1	19.13	22.16	19.21	17.59	10.99	3.65	3.1	5.63	10.27	5.73	11.85	4.7	1.93	7.66	5.37	8.25	9.04	15.12	5.59	8.62	11.82	4.06	2.54	12.66	11.34	10.08	7.33	12.79	13.18	10.91
TACSTD2	3.82	5.5	2.54	2.32	11.76	0.64	12.85	24.11	0.28	3.06	0.57	1.22	9.05	0.98	1.54	0.33	2.69	3.14	1.88	4.23	1.2	4.27	2.85	70.09	53.94	8.15	22.9	0.26	2.12	160.21	168.72	8.88	15.99	6.48	8.11	4.89	11.05	36	136.98	2.34	9.84	3.11	8.73	0.53
MYSM1	0.64	4.46	0.72	3.39	2.2	1.5	1.11	2.74	2.02	5.64	2.21	4.92	1.33	1.45	4.7	2.74	5.25	3.08	1.62	0.27	0.03	0.68	1.75	1.09	0.89	0.26	0.35	0.28	0.44	1.02	0.35	1.64	0.69	0.6	3.78	0.35	0.31	2.46	0.73	1.22	0.79	0.58	3.35	1.33
JUN	392.53	85.75	194.41	306.19	264.21	71.77	164.68	263.89	237.24	433.7	325.38	116.42	220.86	86.04	590.96	163.39	201.31	108.65	111.45	174.72	125.41	133.08	314.87	250.45	148.49	111.59	178.81	337.68	155.61	167.51	226.47	258.87	168	518.4	98.3	128.49	163.24	407.47	108.31	92.66	388.2	456.3	213.73	102.8
FGGY	7.06	10.92	7.84	17.09	3.16	11.21	4.28	6.19	9.8	18.05	238.86	150.39	51.87	19.68	18.2	7.31	12.68	23.56	9.55	16.31	5.35	5.18	9.68	10.05	4.79	13.04	331.24	10.06	11.86	8.42	6.63	17.52	12.22	12.21	5.8	10.79	20.01	7.96	9.91	12.16	12.63	8.99	62.29	8.62
HOOK1	2	12.29	0.12	2.63	5.16	2.03	3.2	4.07	5.15	10.26	3.49	9.59	2.15	1.34	9.42	5.93	7.04	2.87	3.31	0.17	0.1	0.69	3.51	0.74	1.31	0.2	0.11	0.44	0.11	0.81	0.88	2.31	0.61	0.43	4.86	0.29	0.19	3.91	1.7	1.53	0.6	1.38	6.07	5.31
CYP2J2	25.64	31.26	1.41	16.87	26.4	10.23	18.72	32.7	37.42	22.63	11.52	33.75	22.75	7.93	27.04	40.06	28.44	23.27	10.97	9.05	19.38	11.92	20.32	7.21	19.01	31.65	7.27	28.61	37.46	10.19	15.15	42.96	20.91	7.36	20.2	25.81	10.4	29.79	27.75	23.94	15.13	31.37	29.91	90.21
C1orf87	0	0	0	0.05	0	0	0.09	0	0	0.1	0	0	0	0	0	0	0	0	0	0.09	0	0.07	0	0	0	0	0	0	0	0	0	0	0	0	0	0	0	0.06	0	0	0.04	0	0	0.04
NFIA	1.84	2.44	2.37	0.76	1.65	1.25	1.35	1.37	1.94	2.29	1.55	2.6	2.22	0.27	2.79	1.64	2.68	1.45	2.27	1	0.48	1.78	1.92	0.78	1.45	0.91	0.66	2.03	0.83	0.99	1.21	3.98	1.51	3.02	2.28	1.02	2.43	1.33	1.14	1.76	1.61	2.91	2.67	1.56
TM2D1	36.94	26.91	49.07	22	19.53	26.8	14.61	30.83	25.74	32.35	19.14	32.5	40.39	27.04	42.1	30.29	31.44	23.76	21.06	16.31	11.18	16.68	22.12	19.41	24.84	11.64	11.95	16.55	19.31	23.74	21.88	27.5	20.25	28.41	26.36	11.44	19.27	25.74	13.27	17.49	10.18	18.49	16.67	24.77
PATJ	5.9	10.07	2.01	7.06	6.08	5.58	4.04	15.59	9.4	11.84	7.34	11.06	9.2	4	11.54	7.6	8.14	3.18	7.39	2.63	1.29	4.54	7.13	2.89	6.15	3.75	1.95	5.17	6.13	5.29	4.19	10.52	4.91	2.39	8.76	2.82	2.85	11.68	7.34	6.91	5.19	7.3	7.83	12.93
L1TD1	0.08	1.09	0.03	1.41	0.17	0.44	1	0.51	1.69	2.79	0.06	0.59	0.65	0.29	0.85	0.47	4.85	0.75	0.3	0	0.11	0.09	1.52	0.06	4.01	0.58	0	0.15	0	2.27	0.09	3.32	0.09	0.06	7.37	2.99	0.57	0.62	0	3.1	0	0.32	0.29	0
KANK4	0.15	0.03	0.37	0.11	0.02	0	0.87	0.36	0.18	0.22	0.05	0	0.21	0.07	0.16	0.33	0	0	0.02	0.27	0.07	0.13	0.12	0.54	0.05	0.27	1.29	0	0.02	1.21	1.02	0.49	0.05	1.66	0.44	0.02	0.43	0.66	0.26	0.41	0.17	0.46	0	0.05
USP1	14.46	31.14	8.16	17.23	21.71	12.82	14.12	17.97	16.31	30.08	21.14	25.88	14.88	11.47	33.62	17.9	14.44	17.63	20.3	2.68	0.83	7.86	13.82	3.07	13.79	1.25	1.08	3.27	1.23	8.03	4.51	10.29	2.4	6.44	21.03	1.72	2.97	14.95	6.27	3.47	2.21	4.4	23.76	5.23
DOCK7	4.63	6.96	6.22	3.24	4.31	3.39	3.4	7.06	5.37	7.22	3.79	7.98	6.53	3.43	8.23	6.73	5.41	3.12	4.89	1.31	0.66	2.68	4.38	2.27	4.66	1.01	0.69	1.66	1.26	4.34	2.99	5.3	1.57	3.11	5.8	1.25	1.15	4.76	2.24	3.12	1.35	3.86	4.68	4.78
ANGPTL3	0	0.12	0	0.6	0.37	0.26	0.11	0.28	0	0.6	0.17	0.19	0.11	0.2	0.4	0.12	0.34	0.2	0	0.05	0	0.08	0.15	0.17	0	0	0.04	0.14	0	0.18	0	0.18	0	0.17	0	0	0	0	0.06	0	0.05	0.05	0.12	0.32
ATG4C	6.65	11.12	7.36	4.63	6.08	7.15	7.17	9.8	6.78	11.46	5.66	7.38	7.05	6.66	4.77	11.38	7.39	10.18	7.13	2.54	0.84	2.62	8.32	2.44	7.36	0.73	0.45	2.38	1.44	4.76	5.18	6.39	1.75	4.76	6.51	0.96	1.58	6.23	2.87	4.1	2.03	3.56	6.41	2.54
FOXD3	0	0.06	0.71	0	0	0	0.16	0.05	0	0	0.22	0	0.27	0.09	0.05	0	0	0.32	0.05	0.26	0.36	0	0.05	0.43	0.38	0.1	0	0	0	0.62	1.11	0.17	0.27	0.55	0.06	0	0.15	0	0.12	0.69	0.05	0.67	0	0
ALG6	12.03	22.61	6.08	8.48	8.37	13.21	7.42	14.01	14.57	18.02	11.32	21	12.86	12.71	11.96	12.48	9.48	11.26	12.13	6.12	3.68	9.41	11.8	4.92	8.1	6.78	3.37	10.29	5.09	10.19	6.87	11.67	7.83	8.75	14.1	4.9	5.09	7.6	9.34	8.82	4.71	8.63	15.81	10.21
ITGB3BP	11.55	38.92	11.91	20.01	18.21	26.22	12.68	17.4	13.23	23.78	13.53	28.89	17.47	18.8	24.83	17.88	19.48	33.84	22.03	9.71	2.14	15	22.3	9.08	16.7	3.07	6.02	6.84	4.28	9.44	5.41	7.43	12.23	8.8	14.72	2.13	5.51	18.67	12.34	4.24	3.09	5.86	20.89	5.19
EFCAB7	3	6.14	3.25	4.15	2.81	3.75	3.34	3.03	2.83	3.97	3.29	2.87	3.47	2.77	2.71	4.42	4.05	4.6	3.83	1.09	0.08	1.81	2.34	1.51	2.69	0.11	0.49	0.78	0.32	2.02	1.31	3	0.5	1.46	2.72	0.06	0.19	2.29	2.11	0.72	0.5	0.47	3.47	1.05
PGM1	37.34	27.58	64.4	8.18	24.64	21.4	17.87	28.58	24.45	28.08	9.21	26.47	51.87	12.45	61.93	31.09	24.16	16.96	21.72	19.26	38.38	9.3	45.28	27.47	17.87	66.85	8.94	25.81	114.87	37.76	81.21	48.7	198.32	97.65	44.37	71.8	50.09	86.91	33.14	64.79	12.28	78.58	61.01	56.61
ROR1	0.23	0.3	2.45	0	0.13	0.19	0.18	0.19	0.49	0.44	0.14	0.21	0.08	0	0.03	0.89	0.46	0.07	0.53	0.29	0.36	0.24	0.17	0.46	0.49	0.28	0.11	0.02	0	0.23	0.71	0.13	0.11	0.78	0.44	0.39	0.23	0.03	0.21	0.48	0.13	0.78	0.15	0.16
UBE2U	0	0	0	0	0	0	0	0	0	0	0	0	0	0	0	0	0	0	0	0	0	0	0	0.08	0	0	0	0	0	0	0	0	0.08	0	0.18	0	0	0	0	0	0.07	0	0	0
CACHD1	0.65	0.2	2	0.48	1.96	0.87	1.13	0.88	0.37	0.54	1.14	1.1	1.22	1.32	0.8	1.43	0.84	1.03	1.33	0.6	1.31	1.31	2.51	0.76	0.97	0.67	3.55	0.49	2.13	0.8	1.63	2.85	0.58	3.86	1.11	0.58	1.92	1.02	0.33	0.52	0.63	0.86	0.64	0.14
RAVER2	10.3	15.44	4.11	4.38	14.35	4.66	8.56	7.75	15.39	12.28	6.02	16.28	9.22	3.01	17.45	19.91	14.43	7.61	5.49	2.69	2.53	6.61	9.04	2.6	5.28	5.24	1.28	8.9	3.85	3.31	4.85	18.34	6.24	4.93	12.63	5.33	4.77	13.41	6.92	9.61	5.1	8.94	15.55	5.17
JAK1	27.27	28.53	36.85	11.87	20.56	21.5	21.09	25.65	34.73	42.17	17.57	32.7	26.77	14.5	63.84	36.32	33.9	20.67	38.2	19.8	13.83	22.37	32.73	12.47	32.64	21.24	9.91	23.82	20.18	24.4	25.38	53.07	17.3	27.4	57.21	14.5	22.29	30.73	28.94	46.92	17.65	32	28.38	37.04
AK4	8.23	18.63	12.05	6.33	22.98	17.29	2.43	2.88	16.25	6.51	12.88	11.12	31.35	10.63	11.16	3.98	5	2.75	12.89	10.05	5.53	11.18	12.47	12.06	7.71	10.18	1.38	26.44	26.42	13.9	2.26	7.89	37.37	22.03	21.1	8.63	6.31	33.03	20.6	7.57	14.99	10.33	21.89	2.52
DNAJC6	1	0.14	0.87	0.33	1.65	0.64	0.07	0.18	1.51	0.92	0.88	1.67	0.81	0.16	2.04	0.29	0.55	0.27	1.03	0.34	0.1	0.62	1.61	0.15	0.32	0.38	0	1	0.81	0.58	0.58	1.25	0.44	0.8	0.99	0.46	0.28	3.42	0.45	0.6	0.83	0.74	1.52	0.1
LEPROT	45.4	26.24	45.62	10.46	25.22	27.88	23.03	39.29	37.08	33.45	22.22	36.61	35.33	19.67	48.53	31.01	38.04	24	29.83	21.57	12.79	15.96	23.81	20.04	40.82	19.52	8.9	18.42	14.35	31.69	53	44.64	15.73	58.65	66.61	12.54	22.53	31.71	23.06	38.03	15.02	35.53	22.97	24.78
LEPR	1.04	2.13	4.07	0.47	0.27	0.87	1.01	1.07	0.6	2.17	1.11	0.88	1.8	0.67	1.51	1.76	1.88	0.91	1.37	0.39	0.19	0.36	1.03	0.76	1.59	0.13	0.05	0.03	0.05	1.18	0.66	1.11	0.29	2.76	1.98	0.11	0.09	0.52	0.34	0.42	0.02	0.29	0.38	0.08
PDE4B	4.13	1.07	5.22	3.17	1.94	1.97	3.05	2.88	2.97	13.43	2.04	5.07	2.52	1.53	3.59	2.53	3.4	2.22	3.41	3.45	1.29	1.2	4.79	1.48	4.14	2.09	0.75	1.75	1.57	4.71	3.28	2.6	1.06	4.92	12.43	1	2.05	0.96	7	5.51	0.74	2.66	1.26	0.61
SGIP1	1.82	0.33	1.09	4.14	0.86	5.38	2.2	2.68	0.27	5.09	1.01	0.87	2.12	1.41	0.84	1.24	2.46	1.55	2.39	0.6	0.16	0.52	1.01	1.29	1.02	0.62	0.75	0.05	0.13	1.43	1.34	0.26	0.28	0.96	3.26	0.31	0.96	0.44	0.52	0.54	0.65	0.54	1.26	0.16
TCTEX1D1	0.26	1.04	2.44	1.04	0.26	0.32	1.86	0.69	0.61	2.95	2.95	0.35	2.07	1.46	0.28	1.59	2	2.48	1.28	0.39	0	0	0.62	1.24	2.12	0.26	0.44	0.23	0	1.82	2.71	0.22	0	1.41	1.58	0	1.01	0	0.46	1.22	0	1.1	0.15	0.39
INSL5	68.1	29.67	0.84	0.41	2.14	0	55.95	0.57	150.51	329.39	5.59	2.11	0	1.5	12.38	511.68	39.79	2.26	11.18	0.54	228.94	1.65	9.67	0.19	0.6	31.25	0.15	0.16	0	1.09	0	0.3	0	0.39	26.06	0	0	0	0	21.76	0	399.6	1.65	0.54
WDR78	0.83	3.48	0.76	1.43	0.42	1.14	1.19	1.82	1.66	1.35	0.62	2.57	0.99	0.63	1.43	3.84	2.36	2.34	0.3	0.16	0.26	0.12	0.81	0.3	0.81	0.36	0.33	0.07	0.19	0.32	0.28	0.66	0.45	0.62	1.77	0.25	0.18	0.84	0.99	1.7	0.44	0.91	2.16	0.55
MIER1	14.72	24.55	11.41	7.79	11.2	10.15	18.18	9.81	15.24	28.49	9.76	18.21	9.54	7.74	20.19	31.18	26.38	22.19	15.57	2.93	1.61	5.14	10.39	4.21	14.6	2.64	1.41	3.33	2.22	7.41	7.98	13.64	5.04	9.35	18.89	2.06	2.78	7.46	3.5	6.02	2.74	4.63	16.28	4.92
SLC35D1	11.99	9.85	3.35	2.42	7.77	5.15	6.2	2.39	19.3	8.57	2.14	9.79	7.15	3.31	17.22	13.51	11.62	2.86	7.75	3.78	7.1	5.77	11.73	3.4	6.93	16.12	4.41	16.94	5.22	4.28	6.74	11.08	13.01	6.19	20.08	11.61	10.85	11.45	8.26	18.33	9.3	16.92	9.99	13.56
C1orf141	0	0	0	0	0	0	0	0	0.05	0	0	0	0	0	0	0	0	0	0	0	0	0	0	0	0	0	0	0	0	0	0	0	0	0	0.19	0.04	0	0	0	0.05	0	0	0	0
IL23R	0.68	1.3	0.04	0.48	0.23	0.65	0.54	0.56	0.96	1.16	0.41	1.55	0.64	0.11	0.7	0.97	1.02	0.62	0.47	0.11	0	0.2	0.36	0.08	0.67	0.15	0.03	0.5	0	0.07	0.37	0.26	0.04	0.16	0.69	0.12	0.26	0.05	0.04	0.47	0.08	0.43	0.44	0.27
IL12RB2	0.39	0.32	0.45	0.28	0.36	0.2	0.25	0.65	0.18	0.59	0.33	0.58	0.41	0.72	0.3	0.31	0.35	0.35	0.84	0.89	0.69	0.38	0.29	0.29	0.56	0.25	0.02	0.1	0.46	0.41	0.18	0.28	0.12	0.57	1.14	0.07	0.05	0.07	0.59	0.66	0.14	0.16	0.54	0.11
SERBP1	200.43	260.11	166.77	112.57	176.77	176.01	105.62	198.32	239.49	206.89	157.38	242.43	180.79	199.15	373.2	112.68	128.66	241.15	170.59	97.08	53.19	176.5	206.28	86.09	170.75	99.91	91.39	128	150.66	177.03	134.18	175.88	223.62	155.22	216.79	71.38	122.54	305.31	208.56	136.88	122.68	162.61	280.35	236.8
GADD45A	86.03	24.14	98.92	77.43	39.93	73.38	58.82	65.08	57.1	134.35	44.54	54.72	71.12	38.51	43.1	68.84	66.32	68.47	49.45	42.59	39.09	54.02	73.82	51.13	50.16	35.15	37.72	30.69	35.04	76.67	51.86	63.6	20.65	74.94	55.51	23.51	41.71	40.42	49.51	46.18	66.22	60.7	50.29	141.55
GNG12	63.77	82.34	56.43	16.77	50.22	51.84	68.24	57.57	85.63	76.1	29.09	90.01	50.73	22.67	135.12	88.81	104.8	48.95	51.76	23.12	17.98	44.02	64.17	31.36	68.75	29.93	13.02	50.6	22.13	51.35	58.78	83.29	32.25	63.27	125.83	21.17	30.97	91.05	35.95	92.88	31.77	82.82	106.68	96.33
DIRAS3	0.42	0.97	3.46	0.48	0.32	1.29	0.11	1.01	0.7	0.84	1.14	0.1	0.67	0.39	0.57	3.76	0.95	0.67	0.85	0.85	0.95	0.16	0.1	0.78	0.5	0.1	0	0.28	0.09	1.2	2.09	1.96	0.34	1.71	1.8	0.08	0.61	0.82	0.25	0.33	0.32	1.1	0.37	0.32
WLS	46.76	31.01	137.35	13.75	27.24	22.84	23.12	50.28	35.63	27.13	30.07	28.85	51.39	22.82	57.25	42.66	30.11	28.87	38.27	42.25	50.88	34.42	30.09	33.57	25.94	50.08	69.31	4.51	32.8	42.61	42.09	64.25	44.98	49.08	56.65	47.11	57.43	33.83	19.66	52.1	43.25	66.41	31.05	111.97
RPE65	0.23	0.21	0	0.05	0	0	0.37	0.29	0.04	0.57	0	0.08	0	0	0	0.2	0.12	0	0	0	0.09	0.1	0	0	0	0.09	0	0	0	0	0.1	0.15	0.1	0	0.22	0	0	0	0.05	0.05	0.05	0.13	0.05	0
DEPDC1	1.33	6.76	0.17	0.74	4.25	1.26	1.02	1.97	1.56	3.48	1.82	5.14	1.53	1.27	5.34	0.66	1.28	1.61	2.82	0.15	0.03	0.66	3.59	0.13	0.6	0.06	0.2	0.59	0.15	1.16	0.19	0.2	0.16	0.54	4.95	0.09	0.37	1.79	1.54	0.46	0.09	0.39	5.58	0.83
LRRC7	0	0.02	0.32	0	0	0	0	0.11	0.01	0.02	0.03	0	0	0	0	0.05	0	0	0.04	0.03	0.08	0	0	0	0.01	0.02	0	0	0	0.04	0.03	0	0	0.05	0.02	0	0	0	0	0.05	0.02	0.03	0	0
LRRC40	3.26	10.15	3.67	3.09	3.42	3.48	5.01	5.17	4.02	10.81	3.91	8.85	3.67	3.12	6.89	7.62	6.5	4.96	5.8	1.26	0.28	1.46	4.17	2.47	3.93	0.16	0.27	1.06	0.5	3.79	2.83	2.93	0.65	3.87	6.56	0.54	0.66	2.55	1.39	1.68	0.48	1.56	6.41	1.99
SRSF11	26.67	63.19	23.8	30.25	41.59	23.4	36.62	66.09	42.85	111.18	60.76	67.56	42.5	26.35	82.43	89.66	68.3	32.61	38.05	10.12	2.77	14.02	33.2	9.54	31.56	5.09	5.41	12.18	10.08	26.31	18.39	31.78	12.96	16.05	67.71	11.47	8.82	37.61	20.2	14.48	14.47	18.86	50.83	21.71
ANKRD13C	5.28	9.6	6.29	4.82	6.9	4.75	6.4	8.09	8.87	12.58	6.24	9.76	5.03	4.14	11.45	9.92	8.21	8.81	7.77	2.62	1.48	3.17	6.81	2.42	7.59	2.04	1.56	2.43	2.94	4.65	3.34	7.66	4.39	7.21	9.48	1.57	3.87	8.91	3.83	5.55	2.18	4.35	10.6	4.7
HHLA3	5.47	16.79	14.26	13.96	7.39	10	6.01	12.79	6.2	7.91	4.44	10.69	11.6	4.86	20.32	11.43	7.37	9.55	6.86	10.48	13.57	5.9	8.46	16.53	5.47	12.32	30.88	2.75	7.18	13.14	10.52	6.95	14.31	16.58	9.83	20.48	5.58	7.78	21.79	12.84	15.12	20.79	14.69	10.78
CTH	10.33	6.37	1.68	2.4	4.19	12.16	3.66	4.89	7.56	4.4	2.39	12.44	8.17	4.41	13.09	6.12	6.66	7.97	3.21	3.31	3.65	1.84	4.83	2.53	3.73	7.81	4.68	1.67	6.57	6.1	3.09	7.79	8.12	6.14	5.67	7.47	3.77	15.44	7.32	7.54	3.51	6.88	14.35	11.77
PTGER3	0.41	0.35	6.62	0.22	0.41	2.2	2.77	2.56	0.57	1.11	0.61	0	2.84	2.39	0.16	0.17	1.16	1.39	1.42	4.18	1.02	0.46	0.36	4.63	2.68	0.71	0.67	0.07	0.09	3.22	2.15	0.26	0.28	20.62	1.93	0	2.08	0.92	0.49	0.98	1.35	0.85	0.22	0.46
ZRANB2	22.73	49.67	24.65	24.54	43.26	27.29	31.49	43.08	32.1	77.36	33.93	45.73	27.27	29.01	65.39	55.79	55.51	28.07	33.11	6.65	2.34	14.84	30.87	8.04	25.04	4.14	5.37	10.17	5.84	19.61	15.49	23.64	10.09	21.47	59.62	3.95	7.22	29.49	18.53	12.19	10.94	9.9	49.84	18.11
NEGR1	1.57	1.25	19.77	1.96	1.64	3.83	4.47	3.34	2.19	4.57	1.4	0.81	2.97	2.17	1.85	6.16	4.73	4.16	2.2	1.86	2.26	0.89	2.28	3.04	1.67	1.15	0.52	0.42	0.23	1.61	2.7	1.16	0.22	3.84	4.24	0.6	0.73	0.71	0.32	1.57	2.04	2.97	0.39	0.21
LRRIQ3	0.04	0.29	0.04	0.12	0.46	0.13	0.11	0.23	0.17	0.16	0.12	0.16	0.83	0.07	0.19	0.08	0.59	0.32	0.16	0.14	0.07	0.08	0.61	0.34	0.1	0	0.03	0.16	0.03	0.37	0.12	0.18	0.38	0.46	0.13	0.06	0.07	0.41	0.34	0.3	0.04	0.24	0.37	0.14
FPGT	5.86	8.6	2.83	2.43	3.23	3.35	5.65	5.6	6.62	5.47	5.22	8.67	5	2.74	7.37	6.28	6.95	4.57	4.12	1.35	0.86	2.2	2.9	1.73	4.99	1.47	0.51	1.66	1.3	2.72	2.33	4.21	1.96	3.13	5.33	1.18	1.37	3.36	3.88	2.52	0.85	2.17	4.89	2.1
FPGT-TNNI3K	0	0	0.03	0	0	0	0	0	0	0	0	0	0	0	0	0.05	0	0.06	0	0	0	0	0	0	0	0	0	0	0	0	0	0.08	0.03	0	0	0	0	0	0	0	0	0	0.03	0
TNNI3K	0.08	0.06	0.13	0	0	0	0	0	0.05	0	0	0	0	0	0	0.09	0.17	0	0	0.03	0	0	0	0.09	0	0	0	0	0	0	0	0	0.03	0.03	0.13	0	0	0	0	0.03	0	0	0	0
LRRC53	0	0.02	0	0	0	0	0	0	0	0.22	0	0	0	0	0.02	0.09	0	0	0.02	0	0	0	0	0	0	0	0	0	0	0	0	0.03	0	0	0	0	0	0.03	0	0	0	0.06	0	0
ERICH3	0	0.02	0	0	0	0	0	0.02	0.01	0.02	0	0	0	0	0	0.02	0	0	0	0	0	0	0	0	0	0	0	0	0.01	0.03	0.02	0	0	0	0.11	0	0.03	0	0	0.05	0	0	0	0
CRYZ	24.03	24.12	28.58	13.32	15.08	40.49	20.2	38.21	38.3	45.58	23.04	41.16	36.86	22.05	33.88	16.37	22.9	23.71	23.69	5.93	3.46	14.95	22.66	12.55	20.29	6.26	3.69	22	10.22	18.55	43.53	36.97	13.4	21.87	20.76	6.44	9.71	22.8	21.23	12.19	5.2	17.49	15.45	32
TYW3	6.53	16.8	14.2	9.95	7.94	15.58	9.63	10.81	13.83	16.29	13.11	15.18	9.79	12.38	13.46	11.33	11.72	15.28	10.69	4.8	1.22	5.17	8.43	5.94	10.76	3.51	2.15	4.82	4.35	9.61	5.74	8.37	6.14	7.97	10.91	2.08	4.44	10.25	6.54	4.18	2.97	5.37	7	7.35
LHX8	0	0	0	0	0	0	0	0	0	0	0	0	0	0	0	0	0	0	0	0	0	0	0	0	0	0	0	0	0	0	0	0	0	0	0	0	0	0	0	0	0	0	0	0
SLC44A5	0.48	0	0.04	0.07	0.77	0.31	0.03	0.92	0	0	0.66	0	1.12	0.3	0	0.07	0	0	0.06	0.16	0	0.45	0.31	0	0.04	0	0	0	0	0	0	0	0.42	0.1	0.08	0	0.03	0.25	0	0	0.45	1.09	0	0
ACADM	28.09	27.42	28.88	10.98	13.99	14.13	18.16	32.73	24.57	46.79	25.13	23.29	27.33	15.05	42.39	41.62	32.53	25.27	23.8	6.08	2.28	7.84	22.31	7.36	19.31	4.91	2.67	6.56	3.58	12.03	15.36	21.27	7.59	26.13	24.05	4.6	3.84	24.61	9.39	21.55	3.68	20.51	19.59	16.42
RABGGTB	74.77	130.68	59.08	105.05	70.66	80.93	58.69	98.84	72.32	151.28	84.18	136.43	82.8	89.33	80.88	91.87	86.66	118.27	74.92	29.64	21.1	60.47	77.42	41.55	81.55	25.97	19.79	43.91	49.58	69.89	42.52	37.09	40.15	45.57	73.87	24.41	32.27	102.19	45.17	33.28	24.04	35.28	68.45	33.85
MSH4	0	0.06	0.09	0.24	0.13	0	0.03	0.74	0.02	0.12	0.14	0	0	0.02	0.08	0.12	0.1	0.03	0	0.03	0	0	0	0	0.04	0	0	0.02	0	0.07	0	0.04	0	0	0	0	0	0.33	0	0	0.03	0.02	0.03	0
ASB17	0	0	0	0	0	0	0	0	0	0	0	0	0	0	0	0	0	0	0	0	0	0	0	0	0	0	0	0	0	0	0	0	0	0	0	0	0	0	0	0	0	0	0	0
ST6GALNAC3	2.44	0.63	4.15	0.09	0.31	0.58	0.8	1.59	0.74	1.61	0.68	0.43	0.25	0.81	0.34	1.84	0.81	1.4	1.13	0.56	0.39	0.73	0.6	0.67	1.39	0.23	0.13	0.14	0.26	1.31	1.82	1.07	0.25	2.21	2.2	0.13	0.92	0	0.37	0.82	0.08	1.11	0.36	0.16
ST6GALNAC5	0.65	0.33	3.54	1.57	0.22	0.79	1.47	1.84	0.48	3.59	0.62	0.07	2.21	2.56	0.39	0.8	1.11	0.37	2.9	2.47	0.29	1	0.48	0.84	2	0.28	0.31	0	0.3	1.07	1.74	0.37	0.47	1.09	2.8	0.06	0.91	0.09	0.51	0.75	0.5	1.5	0.5	0.44
PIGK	18.96	32.11	23.91	7.37	16.31	16.25	12.07	20.74	17.56	26.24	13.62	20.82	16.19	11.89	22.01	20.92	15.07	15.62	11.34	7.03	3.04	10.41	15.97	7.39	14.06	3.84	1.29	5.99	5.8	11.9	13.52	15.29	7.71	18.29	21.62	2.17	5.88	13.23	5.98	8.34	5.31	8.35	9.24	8.08
AK5	0.39	0.1	6.81	0.59	0.17	1.31	0.88	0.09	0.2	0.2	0.28	3.99	3.7	0.64	0.09	1.06	0.72	0.27	0.5	0.43	1.3	0.1	0.25	0.55	0.56	0.34	0.11	0.3	0.07	1.28	0.38	0.07	0.09	1.35	0.79	0	0.38	0.11	0.56	0.99	0.3	0.28	0.05	0.26
ZZZ3	5.69	13.52	3.96	3.54	7.4	4.8	4.87	8.26	7.06	14.81	6.47	10.16	4.77	4.15	12.32	6.16	7.1	5.34	6.55	1.34	0.24	2.38	3.75	1.72	4.58	0.37	0.61	1.07	1	3.02	2.6	5.99	1.35	2.76	7.68	0.68	0.65	5.98	2.91	2.28	1.62	2.64	7.68	2.02
USP33	12.11	22.83	13.89	7.78	10.13	10.71	9.58	15.36	16.3	24.07	11.6	21.47	14.86	7.66	25.39	20.97	18.36	10.86	14.33	4.31	1.8	8.15	10.77	4.37	11.12	2.31	1.46	5.58	4.22	9.37	8.16	15.75	5.22	11.06	17.15	2.43	3.46	11.22	5.69	7.43	3.75	5.85	14.26	6.34
MIGA1	1.45	5.93	1.93	1.14	1.61	1.63	1.88	2.07	2.78	4.12	1.7	3.1	1.42	1.18	3.24	2.43	3.34	1.8	1.78	0.5	0.38	1.24	1.82	0.45	0.91	0.38	0.23	0.87	0.22	1.2	1.35	2.59	0.83	1.74	3.68	0.55	0.56	2.52	1.23	1.2	0.38	0.58	2.47	1.39
NEXN	1.75	1.92	19.62	3.76	1.68	3.47	8.96	6.14	0.87	8.36	8.13	1	4.46	2.36	1.66	9.17	6.63	6.56	6.67	0.97	0.36	0.38	2.03	2.3	2.3	0.28	0.52	0.19	0	1.49	3.92	1.15	0	3.24	6.99	0.48	1.21	3.09	0.85	1.71	1.38	1.65	1.85	0.32
FUBP1	17.14	50.43	20.29	22.56	39.9	27.43	22.67	36.83	42.23	40.91	27.73	42.57	38.38	35.95	80.47	26.9	27.15	44.89	40.89	23.26	16.34	47.85	38.66	19.41	33.93	24.18	29.28	25.24	25.82	49.17	33.38	47.84	53.23	30.45	48.89	24.12	37.18	39.36	49.35	36.07	35.17	36.91	52.67	38.47
DNAJB4	9.83	17.37	28.83	18.44	10.13	8.22	13.27	15.94	7.65	37.51	10.63	8.87	8.67	7.44	11.13	15.03	14.54	11.3	8.87	2.97	0.93	2.05	5.12	2.28	11.73	0.43	0.18	1.19	0.72	5.14	4.89	8.39	0.77	22.21	15.12	0.63	1.18	5.19	3.33	2.25	2.86	4.13	6.13	0.36
GIPC2	25.01	39.1	5.39	7.04	16.13	13.75	14.43	26.44	23.69	29.24	15.18	37.54	26.05	10.9	38.62	22.48	20.08	25.64	17.66	5.57	4.31	13.83	18.48	3.58	14.74	7.14	4.58	17.47	12.08	15.41	10.54	26.91	26.58	14.78	21.03	8.25	8.5	16.77	15.06	14.01	3.67	13.91	27.48	14.42
PTGFR	0.19	0.5	1.3	0.35	0.06	0.6	0.82	1.32	0.58	2.17	0.54	0.51	0.13	0.12	0.74	0.48	0.32	0.47	2.05	0.31	0.06	0.14	0.94	0.07	0.71	0.18	0	0.16	0.15	0.49	0.07	0.21	0.13	1.07	7.46	0	0.3	0	0.07	0.06	0.06	0.47	0.21	0
IFI44L	10.57	2.44	12.5	6	37.56	2.46	5.08	4.46	24.17	7.7	4.76	1.41	1.76	1.89	1.41	4.44	7.51	3.95	5.38	2.51	0.78	0.32	0.69	0.93	3.8	0.05	0.13	0.32	0.26	1.22	2.62	5	0.28	7.57	3.79	0.29	0.96	18.56	31.43	2.54	1.45	8.32	1.68	0.26
IFI44	21.76	10.09	26.92	26.36	40.45	12.91	20.29	16.44	36.34	28.46	16.72	4.24	10.22	13.02	10.91	21.29	26.21	25.76	16.17	6.52	1.43	1.84	4.99	5.9	11.32	1.78	0.95	1.81	1.19	8.14	9.72	8.7	1.2	9.4	17.8	1.31	2.31	33.47	21.16	5.63	3.43	11	6.24	2.35
ADGRL4	6.91	3.59	9.63	5.31	3.95	8.23	5.43	8.91	2.43	13.95	7.27	3	4.98	11.96	4.46	3.23	10.21	15.25	6.92	2.14	0.36	2.19	3.1	2.66	13.75	0.74	0.72	0.77	0.71	8.03	7.71	1.88	0.74	21.08	9.54	0.62	1.9	3.21	1.71	3.1	1.27	2.25	1.85	1.05
ADGRL2	4.23	1.9	8.94	1.08	1.25	3.97	4.76	5.06	3.5	11.8	3.12	1.52	2.4	3.67	2.09	6.19	7.59	4.78	6.23	1.88	1.23	1.38	3.55	1.4	4.09	1	0.24	0.31	0.93	2.87	3.12	2.03	0.41	5.87	7.87	0.44	2.09	1.42	1.46	2.83	1.65	3.54	0.92	1.73
TTLL7	0.35	0.43	1.34	0.18	0.43	0.13	0.81	0.62	0.28	1.39	0.14	0.12	0.14	0.32	0.29	1.69	0.89	0.37	0.21	0.05	0.03	0.02	0.25	0.2	0.61	0	0	0.09	0	0.35	0.38	0.09	0.03	0.6	0.58	0.15	0.13	1.55	0.06	0.17	0.29	0.2	0.68	0
PRKACB	12.74	27.41	6.86	3.15	8.82	4.49	23.94	5.01	25.83	30.67	10.03	4.15	5.94	1.5	27.26	28.98	24.39	9.68	9	0.63	1.25	1.28	7.89	2.42	13.33	1.74	0.4	0.95	0.04	3.71	7.57	17.64	0.67	3.87	15.59	2.02	1.16	44.08	2.71	8	1.7	7.14	40.76	0.16
SAMD13	17.12	25.78	2.76	5.23	11.33	3.83	12.53	7.35	29.97	17.28	23.78	9.43	12.17	1.62	36.81	30.46	18.14	12.37	5.35	3.01	5.98	2.42	10.77	2.67	11.09	13.85	6.16	6.33	0.26	4.39	5.53	22.36	11.7	4.76	10.53	4.38	5.95	36.56	6.35	19.51	4.85	21.66	34.49	3.49
DNASE2B	0.54	0.77	0.55	0.31	0.27	0.16	0.27	0.85	1.08	0.3	0.07	0.24	0.36	0.31	0.22	1.49	1.03	0.17	0.12	0	0.94	0.1	0.32	0.78	0.27	0.46	0.11	0.29	0	0.53	4.27	0.57	0.29	0	0.57	0.37	0	0.61	0.16	0.49	0.13	0.63	0.7	0.2
RPF1	44.9	57.05	45.31	33.42	35.81	60.37	30.04	44.36	46.62	63.83	48.56	44.9	57.76	45.59	73.55	46.33	43.09	54.46	41	22.28	12.63	35.54	41.71	26.51	40.03	21.33	12.47	32.26	22.57	35.2	26.95	48.54	36.32	32.26	43.31	10.74	23.09	62.35	36.81	23.89	22.34	33.84	73.09	24.09
GNG5	591.04	587.2	476.36	400.77	445.45	691.12	528.36	542.19	634.47	476.67	397.86	583.17	944.92	653.49	806.65	638.55	476.42	489.72	446.27	412	626.31	595.94	782.27	567.69	577.13	639.56	517.19	764.54	521.88	624.9	603.75	351.29	874.69	620.36	647.22	766.66	580.29	771.5	502.77	687.46	406.48	701.65	761.66	664.37
SPATA1	0.11	0.73	0.99	0.91	0.11	0.45	1.02	0.39	0.4	0.72	0.46	0.62	0.56	0.59	0.63	1.88	1.42	0.6	0.8	0.11	0	0.12	0.15	0.06	0.14	0.1	0.04	0.14	0	0	0.12	0.36	0.17	0.11	0.26	0	0.05	0.07	0.38	0.22	0.11	0.3	0.61	0
CTBS	17.06	24.74	23.08	6.87	8.93	15.04	21.23	15.28	17.3	22.75	7.9	19.16	14.92	10.41	20.65	26.35	18.58	16.12	17.1	7.49	9.78	8.35	15.78	10.73	13.85	13.04	7.5	10.8	7.18	18.25	14.15	16.23	8.4	13.35	18.82	10.16	7.97	17.11	11.25	19.86	5.79	15.15	10.93	15.49
SSX2IP	3.6	10.07	3.62	2.72	6.81	7.68	2.46	6.01	5.91	10.81	5.87	6.94	7.17	4.81	8.31	3.21	5.58	4.75	7.93	0.83	0.25	2.99	5.85	1.34	4.1	0.21	0.4	1.57	0.66	3.3	2.93	4.02	1.47	2.41	6.4	0.66	1.26	7.58	4.54	0.56	0.5	1.36	10.06	1.49
LPAR3	0.14	0.24	0	0	0.21	0.08	0.28	0.58	1.16	0.31	0	0.06	0.29	1.47	0.59	0.38	0.26	0.09	0.67	0.41	0.41	0.26	2.35	0.07	0.19	0.07	0.06	0.3	0	0	0.15	0	0.67	0.22	0.33	0.93	0.07	3.63	8.23	0.5	0.14	0.58	0.16	0.07
MCOLN2	9.45	1.82	1.2	0.93	5.01	1.98	4.68	7.14	15.1	14.07	3.47	1.24	1.04	2.44	2.32	40.5	17.77	0.71	4.98	1.64	3.9	0.59	8.91	3.22	3.95	5.34	0.15	2.43	0.28	1.34	0.56	6.74	0.97	1.25	3.18	4.09	0.29	1	1.47	10.71	4.47	4.16	2.17	0.26
WDR63	0	0.12	0.28	0.21	0	0.03	0.08	0.28	0.18	0.12	0	0	0	0.12	0	0.3	0	0	0.02	0	0	0.04	0.08	0.03	0.13	0.03	0	0	0	0	0	0	0	0	0.1	0.04	0	0.03	0	0	0	0.05	0.12	0
MCOLN3	1.27	0.39	0.45	0.1	0.34	0.26	0.22	6.01	0.08	0.87	0.37	0.12	0.18	1.47	0.05	0.95	0.54	0.11	0.34	0.04	0	1.37	0.48	1.04	0.32	0	0.07	0.19	0.28	1.04	0.47	0.5	0	0.64	0.26	0.07	0	0.05	0.25	0.44	0.13	0.16	0	0
SYDE2	0.57	1.7	2.09	0.95	0.83	0.4	0.66	0.69	0.4	1.1	1.38	1.68	0.56	0.63	1.67	0.9	1.22	1.62	0.76	0.16	0.12	0.55	0.56	0.41	0.61	0.18	0.17	0.28	0.12	0.55	0.49	0.83	0.2	0.26	1.24	0.31	0.55	1.26	0.29	0.32	0.12	0.1	0.96	0.76
C1orf52	22.15	35.1	34.95	36.53	21.42	35.29	20.58	33.46	30.07	50.53	36.61	32.16	34.44	24.83	35.63	39.96	36.96	25.9	26.71	14.48	7.7	15.32	24.55	16.95	31.26	10.59	11.58	17.52	12.37	24.73	18.68	21.96	16.97	26.56	29.43	7.12	19.19	23.59	17.96	12.61	15.17	16.17	27.19	17.68
BCL10	62.89	52.8	16.51	21.88	45.55	22.99	46.5	40.55	66.83	86.5	20.51	81.32	43.31	12.01	61.94	80.35	57.15	26.99	24.31	18.4	26.28	18.44	55.52	15.39	41.07	38.07	8.65	46	20.8	31.5	25.4	56.71	25.04	29.16	65.89	34.76	19.53	40.6	23.91	39.14	31.38	36.99	36.27	58.53
DDAH1	21.12	33.84	4.65	6.98	19.63	17.1	12.18	22.73	34.7	24.72	11.51	39.64	24.38	5.29	57.47	13.27	17.55	21.14	19.14	11.08	4.4	22.78	41.57	7.71	14.62	20.24	7.13	17.68	12.74	11.44	11.89	24.62	25.25	14.81	28.2	13.8	12.64	26.11	18.49	23.62	15.49	29.84	28.21	34.06
CYR61	96.6	15.95	234.71	54.33	42.07	28.71	66.82	53.25	32.01	89.12	22.24	14.49	35.35	42.37	25.82	65.48	14.82	22.9	32.8	34.39	24.43	27.24	114.66	106.98	41.1	38.59	46.09	24.34	16.6	73.9	16.54	43.02	26.98	446.57	80.57	27.67	23.61	30.69	17.74	33.25	44.77	90.71	15.33	14.05
ZNHIT6	6.59	11.76	5.61	7.91	13.4	5.71	4.84	10.67	8.31	15.36	10.47	14.75	7.59	5.05	16.14	3.56	8.85	4.51	9.36	2.96	0.88	7.22	7.01	2.35	5.55	1.48	1.89	4.06	3.73	5.8	2.83	5.41	3.61	4.85	9.03	2.5	2.4	8.79	8.63	3.65	4.15	3.89	10.17	4.11
COL24A1	0.14	0.06	0.81	0.38	0.12	0.26	0.53	0.54	0.14	0.42	0.07	0.08	0.4	0.28	0.09	0.31	0.13	0.42	0.05	0.07	0.03	0.03	0.09	0.24	0.24	0.09	0	0.11	0.02	0.41	0.12	0.11	0.1	0.16	1.51	0.01	0.03	0.22	0.17	0.27	0.01	0.17	0.06	0.01
ODF2L	3.12	13.9	3.81	10.78	4.4	9.37	8.75	13.99	3.61	17.73	8.6	10.13	9	4.77	10.45	19.03	15.71	5.75	6.07	1.86	0.54	0.59	5.01	2.21	3.37	0.86	0.26	0.85	1.29	4.34	2.62	6.77	0.65	2.76	10.26	1.52	0.62	5.73	1.88	2.1	1.24	0.86	6.32	1.46
CLCA2	0.03	0.18	0.09	0	0	0	0	0	0.17	0.44	0	0.07	0	0	0.14	0.14	0.3	0.03	0	0	0.03	0	0	0.03	0.02	0.05	0	0	0.04	0.27	0	0.17	0	0.17	0.25	0.04	0	0.07	0	0.78	0	0.32	0	0
CLCA1	19.56	68.73	0.99	1.64	0.5	0.65	20.02	4.54	470.32	841.32	4.79	17.01	0.53	0.45	9.4	105.78	318.78	18.31	2.21	38.05	68.93	0.35	11.1	2.14	0.85	360.3	0.34	6.73	0.29	485.37	0.67	938.35	0.43	19.19	232.9	109.69	72.31	0.14	0.19	689.42	21.89	412.8	18.68	0.03
CLCA4	18.9	21.38	0.34	3.39	10.16	0.58	118.37	0.28	11.77	2	0.83	4.27	0.2	0.15	2.26	372.06	61.42	0.13	23.11	1.09	19.58	0.06	47.88	0.17	0.09	5.38	0.02	0.05	0.31	3.13	0.03	0.4	0	0.09	77.53	1.05	0.03	0	0.91	237.26	0.05	3.93	14.56	0.61
SH3GLB1	88.2	73.47	54.28	63.85	56.51	58.54	71.34	51.44	68.29	81.54	56.86	96.51	71.16	59.8	63.7	102.09	67.14	57.4	49.68	21.25	34.08	33.01	50.45	42.38	61.25	33.24	12.87	45.72	32.93	74.52	45.1	56.17	27.72	56.85	71.24	26.27	27.06	66.28	45.37	46.7	19.72	47.17	62.98	57.51
SELENOF	261.78	230.7	180.03	88.36	155.93	186.16	130.61	199.34	205.84	250.82	203.78	224.08	227.46	188.97	243.22	198.94	176.27	131.79	168.22	93.1	50.04	141.43	219.77	106.55	170.3	88.46	52.73	161.14	125.14	218.64	176.15	216.72	146.56	165.39	223.01	42.21	112.51	192.05	165.48	160.96	87.67	187.67	179.08	188.81
HS2ST1	7.65	9.63	2.22	3.26	3.59	3.63	2.7	6.62	4.79	5.83	4.98	8.74	5.31	2.91	6.46	4.3	5.21	4.3	4.67	1.98	0.41	2.71	4.31	2.3	4.04	1.68	0.46	2.43	2.25	3.84	2.9	5.96	2.41	3.81	7.09	1.02	2.23	6.12	2.58	2.89	1.75	3.13	6.1	6.7
AC093155.3	1.36	0.73	5.05	1.19	0.24	0.39	2.12	0.42	0.6	1	0.43	0	0.08	0.3	0.17	2.31	0.92	0.41	1	0.16	1.76	0.25	0.84	2.12	0.97	0.55	0.2	0.35	0	1.18	0.7	1.62	0	7.6	2.04	0.19	1.7	0.1	0.28	1.75	0.16	1.96	0.46	0
LMO4	33.89	33.19	151.63	33.02	17.4	51.47	37.03	129.69	30.48	48.37	29.06	37.46	36.72	36.74	36.6	50.29	38.97	51.77	45.79	32.42	35.43	22.4	31.83	37.65	49.46	30.52	21.41	23.4	46.35	61.62	70	57.91	3.78	80.31	63.88	43.3	34.9	23.8	14.59	42.37	24.59	79.19	23.29	71.88
PKN2	4.22	14.3	2.11	2.93	5.91	3.68	5.1	8.04	7.41	15.33	7.17	10.39	4.57	1.84	11.46	12.34	11.05	4.31	5.16	0.45	0.35	1.79	4.37	1.44	4.66	0.44	0.3	0.96	0.53	2.62	2.52	6.07	0.48	2.53	9.98	1.32	0.59	6.9	2.79	3.27	1.33	2.79	8.96	4.19
GTF2B	45.05	49.95	34.95	27.47	25.27	53.07	33.38	46.85	45.72	55.09	42.93	37.98	38.86	32.61	43.98	46.78	41.01	45.96	29.32	15.36	15.26	23.22	30.65	24.75	31.46	19.47	10.95	19.82	11.91	28.13	26.23	36.16	20.3	31.87	30	16.33	18.35	30.46	19.19	27.69	18.59	34.1	38.62	30.84
KYAT3	17.11	45.26	20.73	16.81	25.51	26.19	16.94	22.84	25.26	29.86	27.89	53.98	33.92	13.95	60.47	38.71	24.13	26.61	26.77	14.52	8.81	11.13	16.08	9.84	23.25	14.35	6.59	8.58	12.74	13.78	16.99	23.66	11.1	18	28.17	6.54	9.89	17.64	11.34	19.96	12.9	16.01	23.58	9.48
RBMXL1	2.36	3.42	4.07	2.99	4.78	3.7	1.84	3.82	4.39	3.94	3.42	3.67	4.74	1.91	5.85	3.18	3.34	4.49	5.05	2.13	0.93	2.58	3.42	1.05	3.79	1.72	1.64	2.55	2.27	2.71	1.98	4.94	4.15	5.24	4	1.14	2.71	2.25	3.98	3.04	2.22	2.34	3.01	2.32
GBP3	13.56	23.69	7.71	11.17	16.34	9.34	46.08	22.07	32.37	35.71	11.96	45.36	23.95	10.17	17.43	79.65	45.3	8.68	10.41	3.39	2.55	5.1	17.84	4.14	23	5.31	0.76	3.54	1.52	14.88	9.83	13.46	1.24	3.29	36.96	1	1.74	9.76	6.98	9.44	3.14	12.4	3.39	4.63
GBP1	18.6	8.68	30.23	8.21	14.53	19.89	18.43	10.13	24.02	18.18	21.8	24.06	16.26	28.25	27.9	15.35	10.65	26.39	34.39	18.4	4.22	7.21	8.33	4.81	31.36	2.19	3.45	8.73	4.6	11	9.44	14.2	1.24	16.51	27.19	5.02	3.57	7.51	21.15	14.85	5.01	8.5	10.53	6.28
GBP2	44.36	44.89	164.31	43.05	19.77	60.43	52.71	34.62	54.65	49.94	45.66	47.34	68.38	43.43	36.43	51.66	37.3	90.9	59.86	57.94	40.65	16.76	31.22	37.1	83.11	27.7	12.81	30.52	22.11	43.29	55.2	62.25	7.78	38.04	45.85	25.75	26.02	43.9	24.21	54.36	15.02	40.97	31.99	21.27
GBP7	0.04	0	0.04	0.17	0	0.46	0.19	1.65	0	0.04	1.44	0.1	2.41	0.11	0.21	0	0	0.1	0.31	0.04	0.04	0.12	0.87	0.04	0.15	0	0	0.56	0	0.17	0.75	0	0.74	0.41	0	1.15	0.48	0.39	0	0	0	0	0	0.15
GBP4	5.41	2	6.78	0.3	4.55	6.04	2.55	3.54	7.47	3.3	4.54	2.75	2.53	5.23	4.6	1.94	2.67	5.62	12.33	11.3	3.07	1.72	2.95	2.21	13.3	2.66	3.48	5.23	3.21	3.11	4.32	10.9	1.06	9.01	7.56	3.89	3.71	1.96	8.23	8.25	3.28	4.36	4.02	3.33
GBP5	6.2	1.71	8.61	5.73	3.56	10.17	4.43	4.35	8.97	16.63	13	9.28	5.83	13.09	7.62	5.84	3.23	7.19	19.09	10.54	1.04	2.9	3.93	2.37	12.59	1.64	1.55	4.34	2.44	3.1	4.63	3.29	0.67	2.19	10.42	1.05	1.16	1.28	7.57	11.46	0.82	1.91	2.72	1.34
GBP6	0	0	0.13	0.18	0	0	0	0	0.11	0	0	0.03	0	0.04	0.04	0.04	0	0.05	0.03	0.15	0	0	0	0	0.05	0	0	0	0.06	0.03	0	0	0	0	0.14	0	0	0.1	0.05	0	0.08	0	0	0
LRRC8B	2.32	5.33	0.92	0.48	2.51	1.4	0.92	1.38	3.08	5.4	1.5	4.58	1.02	0.73	6.35	1.44	3.33	2.34	1.59	0.79	0.36	1.53	1.84	0.38	1.96	0.45	0.15	1.56	0.85	1.4	0.5	2.91	1.33	1.4	3.86	0.48	0.91	3.08	2.47	1.23	1.38	1.28	2.65	3.72
LRRC8C	4.04	1.77	5.22	1.06	1.04	3.29	2	2.84	1.79	6.8	1.44	1.3	1.42	2.41	2.9	2.28	3.12	1.62	4.33	1.2	0.77	1.62	3.25	2.14	2.86	0.88	0.43	0.55	0.72	2.98	1.92	2.21	0.42	5.62	3.65	0.26	1.33	0.69	0.64	3.41	0.95	1.79	0.82	0.57
AC093423.3	2.29	4.2	1.07	0.52	0	3.35	0.47	1.95	3.02	4.67	3.46	3.74	4.85	0.86	3.47	1.53	3.52	4.65	4.1	0.92	0	1.41	2.61	0.97	1.55	0.91	0.39	0.8	1.91	0	1.01	0.78	3.46	0.5	6.13	1.09	0.44	7.1	4.9	2.86	1.82	6.48	4.23	9.25
LRRC8D	13.58	26.43	5.82	12.14	16.17	14.01	12.98	14.68	20.12	16.26	18.59	27.18	18.71	9.55	23.36	19.53	15.42	11.98	12.69	8.83	6	12.16	11.9	7.58	12.36	7.18	2.79	11.91	11.43	13.49	10.95	17.31	11.33	7.36	22.14	5.89	6.22	16.79	11.98	12.99	7.68	9.46	17.84	17.66
ZNF326	7.45	36.87	6.56	20.09	21.16	13.25	18.47	22.3	16.19	30.86	39.26	27.12	17.04	12.87	22.53	21.84	25.45	13.09	17.59	3.94	1.49	7.44	16.7	5.72	11.15	2.39	1.96	7.89	2.72	9.28	4.38	10.23	4.34	4.71	17.85	3.62	2.58	15.15	12.97	6.22	6.74	5.59	24.46	9.11
BARHL2	0	0	0	0	0	0	0	0	0	0	0	0	0	0	0.2	0	0	0	0	0	0	0	0	0	0	0	0	0	0	0	0	0	0	0	0	0	0	0	0	0	0	0	0	0
ZNF644	1.99	10.96	1.6	2.41	4.81	2.52	5.71	5.01	3.57	12.11	6.54	6.26	3.49	1.38	7.72	8.42	7.99	4.06	3.53	0.31	0.07	0.45	2.87	0.62	1.92	0.18	0.17	0.3	0.26	1.18	0.7	3.9	0.35	1.28	6.43	0.48	0.18	4.93	1.11	1.05	0.75	1.03	7.13	1.86
HFM1	0	0.02	0.28	0.06	0	0	0.05	0.23	0.05	0.08	0.05	0	0.02	0.06	0	0.39	0.04	0	0.08	0.03	0	0	0	0.04	0.1	0.02	0	0	0	0.04	0	0	0	0.15	0	0	0	0.02	0	0.05	0	0	0	0.02
CDC7	3.67	7.02	1.28	1.45	6.59	2.06	2.2	6.37	2.47	7.17	2.74	7.29	3	3.43	10.43	2.16	2.65	9.54	5.32	0.89	0.13	3.54	3.13	0.45	3.92	0.42	0.29	1.33	1.12	2.54	1.48	2.14	1.87	1.46	7.4	0.3	0.7	2.94	3.36	1.06	1.01	1.39	5.65	1.87
TGFBR3	0.52	1.85	8.01	0.03	0.14	0.66	1.03	1.83	0.77	3.25	0.74	1.07	1.39	0.41	1.39	1.49	1.85	1.21	1.95	0.82	1.01	1.22	0.62	0.95	2.33	0.78	0.44	0.43	0.7	1.62	2.28	2.63	0.12	3.78	3.12	0.24	0.93	3.38	1.04	1.79	1.09	2.34	0.57	1.49
BRDT	0	0.03	0	0.18	0	0	0	0	0	0.06	0	0	0	0.02	0	0	0.07	0.06	0.05	0	0	0	0	0.03	0	0	0	0	0	0	0	0	0	0	0	0	0	0	0	0	0	0.02	0.03	0
EPHX4	8.68	15.56	2.9	12.11	8.23	16.21	1.09	3.55	7.25	3.94	11.12	0.43	13.18	6	14.85	0.37	6	18.84	7.36	6.67	0.27	4.43	11.44	7.16	12.87	2.78	2.28	15.97	16.13	11.32	3.16	9.96	16.86	5.28	4.88	1.01	12.78	29.28	18.35	1.53	8.12	1.32	6.79	0.27
SETSIP	0.08	0.09	0	0	0	0.1	0.08	0	0	0	0	0.07	0.08	0	0.09	0	0	0.1	0.07	0	0	0	0	0	0	0	0.07	0	0	0	0	0.14	0	0	0	0	0	0	0	0.08	0	0.08	0	0
AC104836.1	0	0	0	0	0	0	0	0	0	0	0	0	0	0	0.01	0	0	0	0	0	0	0	0	0	0	0	0	0	0	0	0	0.02	0	0	0.07	0	0	0	0	0	0	0	0	0
BTBD8	0	0	0	0	0	0	0	0	0	0	0	0	0	0	0	0	0	0	0	0	0	0	0	0	0	0	0	0	0	0	0	0	0	0	0	0	0	0	0	0	0	0	0	0
KIAA1107	0	0	0	0	0	0	0	0	0	0	0	0	0	0	0	0	0	0	0	0	0	0	0	0	0	0	0	0	0	0	0	0	0	0	0	0	0	0	0	0	0	0	0	0
C1orf146	0	0	0	0	0	0	0	0	0	0.15	0	0	0	0.25	0.29	0.3	0.52	0.51	0.12	0	0	0	0	0	0	0	0	0	0	0.23	0	0.23	0	0	0	0	0	0	0	0	0.13	0	0	0
GLMN	4.83	11.89	4.08	7.58	6.69	6.75	3.92	5.51	3.29	9.29	7.06	7.48	4.41	5.7	6.44	5.51	7.41	10.6	7.23	1.44	0.52	2.77	3.73	2.69	4.64	0.31	0.37	1.32	1.71	4.46	2.91	5.29	0.73	2.23	4.58	0.85	1.58	4.71	2.82	1.32	1.89	1.23	5.94	2.2
RPAP2	4.94	11.3	3.24	6.58	5.31	8.78	5.01	7.65	4.63	11.08	12.92	10.47	5.54	6.8	6.01	5.91	8.02	9.2	6.09	1.64	0.67	3.47	5.01	1.3	5.21	0.47	0.67	2.25	1.45	3.87	2.35	5.43	1.96	4.07	5.93	1.54	1.38	4.14	3.06	2.31	1.69	2.58	6.49	2.6
GFI1	1.78	0.66	2.01	0.07	0.69	0.77	1.46	1.16	3.3	2.73	0.93	1.2	0.61	0.32	1.55	2.68	1.84	0.87	1.95	1.68	2.53	0.62	1.85	0.55	1.87	2.95	0.05	2.01	0.43	0.9	0.38	4.08	0.06	0.5	2.65	1	0.72	0.59	0.14	4.66	1.37	2.54	2.05	0.46
EVI5	0.81	3.77	0.62	0.99	1.76	1.26	1.74	2.93	2.26	4.1	2.47	2.33	1.15	1.12	2.36	2.64	3.78	2.05	1.55	0.45	0.03	0.73	2.15	0.8	1.08	0.22	0.17	0.56	0.32	1.07	0.77	1.37	0.42	0.9	2.71	0.31	0.24	1.12	0.63	0.9	0.39	0.89	1.74	1.1
RPL5	1307.49	1550.05	1903.49	1222.13	661.43	1498.08	697.42	1449.45	1049.42	1558.85	1985.1	1177.58	1087.8	1614.95	1089.63	1028.35	927.8	2134.77	998.11	680.51	669.01	1411.49	1003.03	1083.65	1047.63	824.35	747.75	1159.49	1393.14	1194.24	830.43	1024.6	979.6	1063.29	791.84	478.49	862	1548.77	739.16	905.67	663.81	1088.09	1232.06	1300.69
FAM69A	8.44	9.87	16.89	5.71	8.17	7.29	9.08	9.03	8.6	16.16	12.45	14.38	8.95	5.59	10.36	16.74	10.46	4.76	8.91	2.71	2.35	3.87	8.03	3.73	10.24	1.77	1.29	4.4	2.09	7.61	7.25	4.73	4.64	7.68	12.79	3.38	2.71	9.1	5.05	4.84	3.06	5.91	8.2	3.33
MTF2	6.45	11.38	3.87	7.21	6.21	6.27	6.34	10.85	7.71	19.03	11.08	10.47	8.18	5.72	21.57	12.23	11.26	6.59	9.51	1.48	0.45	4.18	6.37	1.78	7.04	1.01	0.66	2.5	1.46	3.81	2.29	6.85	3.3	4.73	11.34	1.17	1.35	7.18	2.91	3.19	1.5	2.27	11.84	3.63
TMED5	20.38	36.09	12.25	11.49	24.81	17.67	18.77	21.11	23.64	38.66	26.7	41.22	27.58	16.92	50.13	36.51	25.58	16.85	21.32	9.22	5.55	15.37	23.41	10.34	18.36	8.61	3.59	12.23	9.07	20.26	13.04	19.65	21.14	22.44	44.62	9.87	11.95	27.83	9.93	14.3	6.04	8.55	36.34	18.29
CCDC18	0.42	2.72	0.41	1.16	1.06	0.57	0.79	1.38	0.59	2.02	1.58	1.65	1.21	0.57	1.67	1.61	1.83	1.08	0.89	0.28	0.05	0.2	0.66	0.24	0.35	0.13	0.15	0.13	0.11	0.84	0.28	0.57	0.14	0.31	1.29	0.23	0.11	0.54	0.65	0.1	0.14	0.12	1.94	0.1
DR1	61.64	56.76	42.05	24.83	43.21	42.76	35.57	44.57	64.81	63.23	38.81	37.87	43.74	35.48	71.63	44.57	44.28	37.24	46.25	30.13	29.11	38.84	47.59	27.17	38.3	30.52	18.33	45.58	35.26	46.78	39	46.42	50.99	39.14	51.06	21.83	33.8	48	36.17	41.74	23.88	36.75	39.88	40.97
FNBP1L	9.5	21.03	4.41	7.63	9.39	6.71	9.83	12.5	14.5	21.23	13.27	23.93	12.22	2.92	28.64	18.47	18.63	15.64	10.6	1.52	0.48	4.42	9.12	2.35	7.65	1.37	1.15	2.53	2.14	4.36	5.09	15.56	2.95	6.34	18.61	1.89	2	16.58	7.63	6.19	4.5	6.17	15.91	12
BCAR3	8.55	10.04	8.38	3.03	6.82	4.95	10.74	4.2	12.33	7.99	8.26	10.15	16.08	3.48	13.46	12.46	10.52	5.05	4.65	4.33	10.7	4.83	8.19	9.22	8.34	15.43	7.5	7.48	8.35	13.02	9.21	10.29	9.13	14.69	13.8	12.26	6.7	10.79	9.02	16.2	3.48	18.24	10.86	17.99
DNTTIP2	9.04	30.45	7.99	23.52	18.75	19	17.06	13.4	10.58	37.25	30.51	24.01	18.18	9.38	20.42	22.06	25.44	15.08	15.83	2.18	0.76	5.55	13.89	4.68	8.18	0.69	1.3	3.42	1.53	7.68	5.27	9.36	0.75	3.3	21.19	2.05	1.7	14.65	6.79	3.31	5.06	4.2	23.28	5.39
GCLM	17.81	10.42	8.99	8.3	26.13	13.01	7.75	10.69	10.32	10.6	10.96	15.63	16.27	8.82	25.16	8.15	12.21	27.11	15.56	7.12	4.07	8.7	17.71	7.39	11.67	6.81	5.56	10.04	12.49	13.32	6.59	13.3	23.97	15.84	20.84	6.6	13.19	16.53	11.22	8.65	5.36	7.99	17.42	9
ABCA4	0.03	0.01	0.32	0.06	0.03	0	0.02	0.01	0	0.01	0.01	0.01	0.07	0.05	0.03	0.11	0.03	0.04	0.04	0.13	0.06	0.02	0.06	0.01	0.01	0.07	0.01	0.04	0	0.04	0.07	0.18	0.1	0.27	0.17	0.03	0.31	0.01	0.08	0.06	0.03	0.03	0.01	0.01
ARHGAP29	1.63	2.34	6.87	2.41	1.97	2.47	2.16	4.2	1.5	5.36	2.88	1.74	3.32	2.96	1.87	1.84	4.85	5.38	2.45	0.91	0.23	1.17	1.66	1.21	6.24	0.32	0.19	0.77	0.11	2.85	2.57	2.57	0.22	7.1	4.63	0.42	0.75	2.64	0.36	0.65	0.58	0.71	2.16	0.42
ABCD3	15.91	35.11	7.47	8.07	12.96	9.68	18.93	16.8	23.99	27.42	19.99	31.94	16.61	5.35	30.67	35.66	23.71	15.75	12.85	2.85	1.74	6.93	15.38	3.61	13.68	4.81	1.58	6.79	4.83	8.83	6.49	19.04	8.41	8	27.59	3.87	4.08	17.71	5.73	13.42	3	9.69	27.51	6.08
F3	85.52	154.65	34.55	32.71	57.5	43.65	75.19	60.89	41.31	152.64	19.58	55.64	15.38	41.05	96.24	102.95	88.68	14.78	89.65	20.33	33.91	45.82	116.79	15.38	9.51	28.15	6.91	29.62	34.39	136.15	15.49	50.66	33.41	79.97	114.45	70.36	23.08	14.4	64.98	34.02	40.48	46.65	50.16	60.18
SLC44A3	47.91	44.87	8.02	18.94	19.38	13.4	16.69	45.64	35.19	34.62	32.59	30.5	35.28	14.88	52.16	30.6	34.96	28.65	15	31.97	16.13	21.73	32.36	20.27	22.24	53.32	28.11	36.44	54.04	22.46	15.87	64.39	47.52	22.13	27.85	40.83	40.6	69.8	19.55	48.81	20.19	51.02	23.42	25.77
CNN3	214.17	63.58	346.42	80.17	86.96	104.64	77.43	137.9	71.6	133.67	74.53	53.38	167.02	129.77	150.09	73.59	102.91	137.31	166.02	105.64	67.02	97.77	128.25	124.39	165.25	87.23	40.89	102.67	100.49	151.77	157.49	166.32	112.33	318.27	195.65	47.31	172.22	72.11	91.93	105.87	58.64	112.15	98.13	63.03
ALG14	34.08	29.62	18.46	17.31	22.82	36.78	23.18	39.8	36.19	27.88	33.95	27.13	24.53	39.49	30.91	43.32	24.22	32.22	21.82	21.76	18.37	27.03	34.77	22.05	24.72	29.54	29.23	29.06	28.57	21.28	17.32	21.58	27.97	28.18	28.72	19.85	27.68	37.85	23.26	31.24	20.48	30.5	40.15	32.52
TMEM56	2.02	3.79	0.75	1.48	6.16	0.56	5.82	1.66	3.47	4.27	3.87	3.76	1.75	0.43	5.18	14.02	4.83	0.93	1.56	0.46	0.92	0.71	3.15	0.1	2.06	0.73	0.16	3.06	0.15	0.64	0.1	3.58	3.96	2.58	2.69	0.29	1.43	5.46	0.33	4.41	0.92	0.35	3.18	2.88
TMEM56-RWDD3	0.2	0	0.12	0	0	0	0.21	0	0.29	0	0.55	0.09	0.21	0	0.33	0.34	0.13	0	0.09	0	0	0.16	0	0	0	0.1	0	0.26	0	0	0	0.17	0.11	0.11	0.12	0.08	0	0.13	0	0.21	0	0.19	0	0.1
RWDD3	8.88	14.78	8.64	9.68	5.69	7.04	10.35	9.54	8.97	17.43	12.77	11.23	12.06	7.56	9.35	14.74	13.44	9.25	9.15	2.24	1.51	2.74	5.83	2.54	7.23	2.2	1.14	2.1	1.7	6.44	3.22	10.68	3.55	6.15	9.95	1.7	1.47	7.23	2.32	3.24	1.42	2.85	8.41	4.67
PTBP2	3.15	4.34	18.32	3.05	3.61	4.23	4.47	6.66	2.77	14.06	7.55	4.02	6.41	3.79	9.44	6.93	7.98	6.18	5.41	1.05	0.54	2.08	2.53	2.34	6.76	0.67	0.73	0.75	0.71	5.16	4.06	6.11	2.53	5.51	5.33	0.32	1.44	2.91	1.61	1.32	1.03	2.43	2.76	1.69
DPYD	3.13	2.28	11.4	2.49	0.77	3.24	3.32	3.4	3.37	8.87	2.5	1	2.87	2.16	1.82	5.23	4.37	2.61	5.18	2.12	1.43	0.67	2.02	2.48	4.58	1.39	0.32	0.53	0.45	6.44	4.31	2.69	0.2	4.93	7.11	0.24	0.63	1.21	1.75	5.7	1.02	4.89	0.75	0.35
SNX7	56.38	60.72	59.61	26.45	26.56	41.05	34.97	33.22	54.22	48.65	52.65	63.67	58.96	20.72	65.62	58.83	40.39	43.15	30.6	16.81	14.56	42.1	27.04	25.4	40.75	28.43	13.73	40.59	22.01	22.56	28.29	34.78	34.13	25.17	33.28	16.63	28.71	38.21	24.12	32.44	17.44	39.57	31.11	34.57
PLPPR5	0.15	0.17	0.26	0	0.08	0	0.15	0.16	0.14	0	0	0.07	0	0.07	0.08	0	0.29	0	0.13	0	0	0	0.22	0.32	0.05	0	0.06	0	0.06	0	0.33	0	0.49	0.33	0.09	0.12	0	0.1	0.54	0	0.08	0	0.09	0
PLPPR4	0.06	0.43	0.04	0.28	0.03	0.45	0.16	0.39	0.17	0.42	0	0	0	0.12	0.1	0.14	0.36	0.27	0.3	0.06	0.06	0.21	0.18	0.2	0.5	0.06	0.03	0.03	0	0.13	0.51	0.1	0.13	0.74	0.34	0	0.09	0.52	0.18	0.13	0.28	0.2	0.11	0.06
PALMD	8.64	2.85	32.69	2.6	1.67	4.64	5.2	3.41	2.71	7.09	4.03	0.78	3.77	8.84	1.86	6.58	6.37	6.41	4.56	2.07	1.97	1.58	4.03	6.04	10.48	2.5	2.01	0.41	0.93	6.39	7.95	3.41	1.89	31.82	5	0.89	5.44	4.32	1.12	4.55	1.58	4.73	1.19	0.86
FRRS1	6.54	3.02	1.81	0.22	2.79	0.99	2.41	6.17	4.75	4.08	0.84	0.74	2.5	1.23	5.75	3.96	2.58	2.41	1.84	0.78	0.58	0.21	1.1	1.03	1.81	2.57	0.53	4.23	1.64	3.17	5.02	2.56	7.18	2.34	3.34	2.16	1.28	3.45	6.3	2.5	0.89	2.16	6.66	10.32
AGL	0.83	4.79	1.51	0.62	1.4	1.14	2.1	2.43	2.1	4.68	1.73	2.59	1.17	0.29	3.94	4.17	3.76	1.89	1.96	0.25	0.05	0.47	0.91	0.5	0.82	0.3	0.2	0.2	0.22	0.72	0.86	1.92	0.17	0.95	3.49	0.33	0.19	2.14	0.51	0.9	0.29	0.99	2.78	2.39
SLC35A3	6.79	15.47	0.98	3.22	5.32	3.48	10.61	7.69	11.01	19.69	6.33	12.79	5.11	2.71	9.82	23.78	17.85	3.69	5.9	0.69	0.89	1.89	6.37	1.15	4.37	1.02	0.59	2.2	0.66	2.66	1.73	6.92	1.01	1.7	8.99	1.72	0.29	5.91	1.87	3.44	1.08	4.97	8.58	6.41
AC118553.2	0	0.18	0	0.07	0	0	0.06	0.07	0	0.1	0	0.19	0.06	0	0.07	0.27	0.08	0	0.14	0	0	0.05	0.09	0	0.06	0.03	0	0	0.08	0.03	0	0.1	0.1	0	0	0	0	0	0.04	0	0	0	0	0
MFSD14A	2.32	1.3	1.39	0.57	2.23	1.45	0.86	1.05	0.98	2.13	1.87	1.75	1.2	0.74	3	0.55	1.46	1.69	2.48	1.3	0.4	2.05	2.77	1.15	2.88	1.03	0.88	2.03	1.93	1.77	2.71	2.43	2.45	3.42	2.95	0.98	1.87	2.11	1.41	2.01	1.08	2.75	1.77	1.45
SASS6	0.55	3.85	0.43	1.06	2.32	1.26	0.64	1.84	1.57	2.17	2.11	2.71	0.9	1.14	4.04	1.19	2.17	0.98	1.95	0.04	0	0.37	1.44	0.16	0.58	0.04	0.19	0.35	0.12	0.9	0.36	0.5	0.24	0.24	3.73	0.18	0.18	1.38	0.79	0.23	0.15	0.97	4.26	0.97
TRMT13	1.53	8.33	1.97	4.53	5.39	4.94	4.34	8.66	3.5	16.24	9.83	10.33	6.02	3.37	10.55	9.3	7.73	5.58	5.57	0.45	0.15	2.05	3.52	1	3.38	0.39	0.46	1.08	0.41	3.02	1.63	5.19	0.53	2.08	5.59	0.67	0.48	4.34	1.88	1.19	1.43	0.75	5.71	2.79
LRRC39	2.1	8.15	1.5	5.51	4.13	2.72	3.59	6.11	3.19	15.18	10.23	7.93	4.95	2.72	7.99	10.47	8.41	3.86	5.45	0.75	0.07	1.3	3.67	1.86	2.75	0.27	0.29	0.53	0.17	2.54	1.63	4.01	0.22	1.68	4.53	0.43	0.13	2.97	0.64	0.56	0.67	0.32	3.44	0.48
DBT	4.84	7.82	4.05	1.3	4.7	3.25	2.78	5.36	4.71	5.6	5.13	6.74	3.35	2.63	7.45	4.13	5.13	6.84	4.33	1.35	0.94	1.98	4.18	0.63	4.86	1.17	0.51	1.86	1.11	3.45	2.93	6.02	4.42	4.33	7.46	1.02	1.06	5.62	3.7	3.19	1.28	4.34	5.42	2.25
RTCA	44.13	51.01	29.95	37.28	23.81	46.05	30.29	37.73	37.65	46.01	44.21	55.8	44.51	34.12	48.42	45.62	33.36	40.63	34.57	18.8	12.68	31.06	34.74	16.19	36.33	16.5	8.89	30.34	25.26	38.21	24.32	32.54	21.95	24.29	44.23	11.96	21.56	38.23	19.89	23.68	12.16	23.06	38.72	29.62
CDC14A	2.03	1.7	1.17	0.38	1.74	0.81	3.85	2.75	3.31	2.64	1.04	0.57	0.78	0.28	0.92	4.77	3.03	1.74	2.08	0.56	0.59	0.6	2.57	0.39	0.93	0.51	0.13	0.78	0.09	0.97	0.77	2.19	0.4	0.88	1.94	0.24	0.61	1.62	0.7	2.2	0.85	2.09	2.22	1.64
GPR88	0	0	0.44	0	0	0	0.19	0.2	0.12	0	0	0.11	0	0	0	0	0.08	0	0.11	0	0.19	0	0.06	0.13	0.04	0.12	0	0	0	0.06	0	0	0	0.27	0.08	0	0	0	0.07	0	0.06	0	0	0
VCAM1	11.8	6.05	21.23	3.65	5.58	10.59	8.24	13.97	5.41	29.32	4.57	2.68	4.24	21.14	4.48	12.08	6.01	2.41	19.75	15.01	6.11	5.96	11.01	4.21	20.39	2.4	2.07	3.5	1.56	6.81	5.83	6.88	3.25	14.33	24.11	1.15	3.09	2.71	5.07	6.29	3.98	10.46	3.97	3.81
EXTL2	4.58	4.51	9.39	3.04	4.44	5.15	4.31	10.27	5	7.46	4.49	2.21	3.95	3.61	7.76	4.86	6.24	4.45	6.6	3.03	0.72	2.92	4.02	3.03	5.39	0.85	0.43	1.88	1.67	4.44	3.3	4.12	2.01	4.18	8.8	0.51	2.15	4.07	3.57	3.13	2.14	2.9	2.23	2.31
SLC30A7	7.39	8.7	1.55	2.54	6.7	3.54	2.84	6.11	9.12	9.02	5.87	6.26	6.5	4.49	11.17	3.17	5.99	1.84	4.69	4.14	4.18	3.65	5.59	4.22	6.73	6.25	2.37	5.86	6.52	4.8	4.65	7.49	7.43	7.18	12	8.65	5.15	5.71	9.09	7.84	7.49	6.86	5.98	8.93
DPH5	32.05	46.41	50.96	25.19	18.59	35.46	13.17	30.56	24.5	33.75	37.31	34.38	32.82	31.55	31.27	21.54	20.12	57.19	28.47	21.56	19.04	37.04	20.74	21.4	27.04	25.35	23.05	36.82	37.85	25.99	19.2	30.74	31.83	34.41	30.47	22.02	35.66	36.83	40.33	24.24	34.46	29.39	31.25	31.61
S1PR1	10.45	1.45	28.26	1.82	2.41	6.79	4.4	8.95	5.02	15.15	5.2	1.73	4.84	11.6	3.5	5.01	12.42	12.79	12.87	8.11	6.09	5.61	5.6	7.25	17.96	13.85	8.79	0.94	3.69	15.37	25.05	8.69	3.21	78.12	22.36	4.29	18.45	7.69	5.42	15.65	7.13	22.12	2.63	6.46
OLFM3	0	0	0.49	0	0	0	0	0.1	0	0.37	0	0.04	0.05	0.04	0	0.05	0.48	0.53	0.04	0	0	0	0.04	0	0.06	0	0	0	0	0.16	0.36	0	0.15	0.1	0	0	0	0	0	0.05	0	0	0	0
COL11A1	2.23	0.34	0.12	14.95	0.67	8.38	7.12	4.99	1.5	3.54	1.94	0.49	11.89	13.03	1.12	0.29	2.92	1.16	4.28	4.8	0.14	1.96	1.13	7.9	7.63	2.02	6.7	0.34	0.14	15.51	5.37	0.74	1.35	1.36	19.24	1.03	3.43	3.24	4.9	5.61	2.73	0.72	0.85	1.38
RNPC3	4.59	11.12	3.18	4.73	5.44	3.6	5.5	7.76	4.91	8.23	6.53	7.92	4.62	4.03	9.8	12.52	9.73	3.69	4.57	1.94	0.75	2.02	2.85	2.18	3.02	0.7	1.8	1.27	1.01	2.62	1.6	5.79	0.91	3.8	6.73	0.97	0.95	4.84	1.78	3.22	2.24	1.81	6.65	3.03
AMY2B	3.69	13.86	7.32	6.79	1.33	2.48	6.87	15.36	3.44	16.44	10.19	3.53	4.02	0.71	4.26	21.37	14.15	12.39	5.13	1.82	0.62	1.35	1.53	2.11	3.28	0.66	0.2	0.54	0.55	1.57	1.35	6.1	0.2	1.9	2.37	0.98	0.51	1.47	1.07	0.44	1.56	1.03	3.61	0.38
AMY2A	0	0	0	0	0	0	0	0	0	0	0	0	0	0	0	0	0	0	0	0	0	0	0	0	0	0	0	0	0	0	0	0	0	0	0	0	0	0	0	0	0	0	0	0
AMY1A	0	0	0	0	0	0	0	0	0	0	0	0	0	0	0	0	0	0	0	0	0	0	0	0	0	0	0	0	0	0	0	0	0	0	0	0	0	0	0	0	0	0	0	0
AMY1B	0	0	0.11	0.05	0	0	0.05	0.1	0	0.21	0.05	0	0	0.04	0	0.21	0	0.06	0.08	0	0	0	0.05	0	0.03	0	0	0	0	0	0	0.08	0	0	0	0	0	0	0	0	0	0	0	0
AMY1C	0	0	0	0	0	0	0	0	0	0	0	0	0	0	0	0	0	0	0	0	0	0	0	0	0	0	0	0	0	0	0	0	0	0	0	0	0	0	0	0	0	0	0	0
PRMT6	4.71	5.55	5.82	2.44	5.42	4.32	2.24	4.05	9.07	5.56	5.16	8.5	6.02	5.73	8.18	3.16	4.71	5.65	5.2	3.84	3.75	5.32	3.81	3.76	5.69	5.3	3.74	9.37	7.31	4.28	6.1	12.13	10.3	7.61	6.05	3.96	9.71	7.67	6.67	8.21	5.98	8.34	6.03	11.01
NTNG1	0.04	0.05	2.15	0	0	0.1	0.17	0	0.04	0.24	0.05	0	0.18	0.04	0	0.42	0.05	0.11	0	0.08	0.08	0	0	0.04	0.23	0.04	0	0	0	0.07	0.18	0	0	0.23	0.05	0	0	0.22	0	0	0.08	0.35	0	0
VAV3	22.07	9.16	1.86	4.87	7.84	7.05	8	14.08	15.61	8	30.75	14.14	13.79	3.67	37.76	11.41	17.56	13.18	6.53	5.46	1.38	4.95	6.89	3.88	6.21	5.31	2.42	4.58	0.49	1.99	2.6	18.43	5.75	3.59	5.88	1.88	5.18	11.9	3.44	11.87	7.82	10.4	13.73	14.82
SLC25A24	34.6	41.66	8.27	4.94	22.67	20.51	29.19	24.08	34.06	40.65	7.68	30.3	24.26	7.41	42.27	36.21	31.98	24.11	24.51	7.21	3.45	17.2	23.16	5.25	23.89	6.54	1.25	13.68	5.99	14.09	15.77	32.23	8.01	11.41	40.37	6.87	4.5	27.74	16.46	14.73	6.35	17.19	31.4	13.34
NBPF4	0.25	0.46	0	0.46	0.25	0.93	0.15	0	0.89	0.16	0.04	0.4	1.35	0	0.04	0.4	0.14	0.97	0.26	0.04	0.04	0.03	0.86	0.04	1.06	0.07	0.25	0.6	0.06	0.48	0.52	4.61	0.98	0.43	0.4	0.78	0.46	0.05	0.17	0.42	1.01	0.31	0.13	0
NBPF6	0.04	0.12	0	0	0.51	0.18	0.07	0.5	0.34	0	0	0	0.31	0	0	0.12	0.09	0	0.42	0.18	0	0.03	0.66	0	0.05	0.04	0	0.1	0	0.06	0.32	3.08	0.23	0.2	0.04	0.29	0.11	0.14	0	0.04	0.25	0.1	0	0
FAM102B	2.55	6.61	1.99	1.95	2.49	3.19	2.21	3.62	5.56	7.05	1.91	3.93	2.01	0.92	4.97	4.81	4.28	2.33	3.58	0.86	0.13	1.41	4.24	0.83	2.84	0.71	0.17	0.92	0.82	1.09	0.86	4.88	1.2	1.91	5.42	0.63	0.45	6.52	1.48	2.73	0.72	3.22	5.3	1.92
HENMT1	26.53	31.82	11.56	11.06	23.08	31.16	9.04	32.88	23.22	12.81	37.76	34.91	47.45	11.09	46.48	12.2	15.51	35.8	19.72	15.31	8.29	13.14	19.87	17.49	13.78	10.85	13.22	18.93	23.76	13.7	12.35	26.39	32.69	19.7	11.74	16.59	20.84	21.69	25.78	13.63	12.11	14.28	40.47	31.13
PRPF38B	12.96	42.35	7.98	26.76	45.3	24.32	24.51	34.61	26.71	75.82	56.57	49.01	33.78	19.3	48.65	65.48	44.73	23.99	35.05	5.27	2.6	8.26	30.98	4.66	13.74	2.91	2.7	8.31	4.13	15.08	6.23	21.36	4.79	6.94	38.2	6.3	4.35	31.46	12.96	9.53	11.64	11.66	40.19	16.11
FNDC7	0	0	0	0	0.03	0	0	0	0.06	0.04	0	0.03	0	0	0.04	0	0	0.08	0	0	0	0	0	0	0	0	0	0	0	0	0	0	0	0	0	0	0	0	0	0.03	0	0.03	0.08	0
STXBP3	19.46	59.88	15.43	26.27	24.44	26.42	41.08	30.3	20.46	57.18	40.68	39.9	29.97	14.41	30.47	59.31	50.66	26.13	26.84	4.83	1.64	7.15	21.71	9.24	19.37	1.5	1.46	3.11	2.38	15.39	10.61	23.76	3.26	8.05	30.13	2.54	1.95	20.57	7.73	6.95	3.91	5.18	29.9	5.66
AKNAD1	0.06	0.1	0.26	0.6	0.3	0.34	0.31	0.26	0	0.09	0.69	0.23	0.18	0.39	0	0.09	0.21	0.39	0.22	0.39	0.08	0.09	0.11	0.5	0.21	0.03	0.19	0.07	0.09	0.17	0.03	0.05	0.03	0.12	0.07	0	0.08	0.54	0.23	0	0.17	0.13	0.13	0.03
AL449266.1	0	0	0	0	0.53	0.49	0.41	0.42	0.13	0.15	0	0.6	0.28	0	1.3	0	0.17	0.17	0.12	0	0	0.2	0.25	0	0.18	0	0.11	0	0	0	0.44	0	0.14	0.14	0.97	0.21	0.26	0.34	0.16	0.83	0	0	0	1.48
GPSM2	34.86	28.89	14.85	36.78	60.28	26.98	9.73	32.63	33.21	17.94	75.7	34.85	43.23	20.81	72.08	10.15	28.6	48.12	19.26	13.61	1.27	11.48	19.17	11.37	26.03	2.65	5.46	14.66	8.07	10.68	6.48	31.1	15.08	11.71	18.56	2.59	7.85	58.8	15.48	6.68	12.11	6.47	58.05	15.33
CLCC1	16.94	16.55	16.89	10.79	15.09	11.82	5.83	17.02	15.92	20.28	19.69	20.67	18.79	10.32	27.79	13.79	14.68	15.06	15.79	8.88	6.45	10.86	10	8.21	12.3	8.75	6.49	11.66	14.66	12.49	10.83	19.46	10.46	11.59	16.87	7.95	9.14	14.32	10.66	9.99	6.98	13.93	17.79	22.22
WDR47	2.92	3.68	5.59	0.87	1.7	2.64	2.66	3.33	2.36	3.96	3.04	2.77	2.57	2.29	2.32	2.32	2.98	2.85	3.81	1.6	0.55	2.15	2.78	1.47	2.48	0.8	0.38	1.35	0.98	2.35	2.69	2.61	0.82	4.4	3.84	0.21	1.47	3.84	2.23	2.12	1.14	3.69	2.44	2.85
TAF13	57.8	68.12	54.09	28.49	29.33	38.55	50.95	43.73	59.71	88	37.55	62.62	35.8	31.01	58.29	48.63	44.54	42.14	32.14	15.07	12.44	24.36	48.55	24.28	38.04	21.51	7.93	23.95	22.94	29.99	33.05	39.77	25.74	41.15	86.01	23.34	18.84	25.08	9.23	24.08	6.76	23.63	28.01	43.32
TMEM167B	55.93	62.7	32.2	17.43	29.13	35.48	27.76	52.6	44.57	59.03	43.7	60.85	41.84	19.65	70.14	49.35	49.35	45.18	59.36	14.35	19.77	26.65	37.85	19.55	40.15	26.57	15.7	23.21	36.89	33.04	41.22	42.18	24.07	45.14	74.82	33.75	29.52	48.49	32.68	42.84	20.94	39.7	38.47	51.29
C1orf194	0.26	0	0.15	0.9	0.52	0.32	0	0.56	0.5	0.15	0.85	0.36	0.7	0	0.43	0	0.5	1	0.35	0.13	0.13	0.3	0.37	0.14	0	0	0.11	0	0.44	0.23	0.14	0.67	0.14	0.14	0.96	0.42	0.51	0	0	0	0.39	0.25	0.15	0.26
KIAA1324	16.94	13.83	0.47	6.67	8.78	6.28	5.58	0.45	26.45	40.04	29.08	4.79	14.92	2.34	22.51	12.43	23.31	21.89	33.19	11.37	13.91	13.33	22.56	2.68	6.45	52.77	76.47	9.19	9.84	10.63	1.97	111.76	1.27	4.43	40.19	45.01	62.62	3.64	1.97	63.57	33.74	69.15	7.04	15.98
SARS	84.48	84.83	140.56	68.23	89.74	92.16	52.98	71.78	94.61	88.18	90.87	188.42	122.76	79.07	128.63	74.05	59.59	98.55	100.49	103.33	85.09	124.62	125.1	81.66	92.11	127.56	140.64	115.79	142.88	123.52	93.16	118.51	98.65	118.95	130.19	141.72	141.89	173.39	118.14	117.07	96.72	126.53	137.62	268.28
CELSR2	0.21	0.07	0.51	0.12	0.67	0.13	0.18	0.34	0.74	0.29	0.59	0.54	0.52	0.15	1.96	0.12	0.2	0.15	1.04	0.77	0.25	0.52	0.57	0.37	0.52	0.49	0.28	1.58	1.48	1.11	0.44	2.04	1.97	0.84	0.83	0.31	0.93	1.12	0.61	0.84	0.66	0.89	0.82	3.28
PSRC1	7.51	5.87	2.96	4.16	10.17	3.24	0.86	5.57	8.31	4.04	6.93	9.71	9.61	6.9	13.9	2.24	1.91	3.78	6.96	6.27	2.59	6.08	8.99	4.46	4.44	6.02	17.92	11.84	11.05	7.69	5.48	5.7	21.65	8.97	12.46	3.61	10.69	11.71	17.24	5.06	4.64	5.56	15.7	16.02
MYBPHL	0.14	0.24	0	0.31	0	0	0	0	0	0.23	0	0.06	0.07	0.7	0.22	0.08	0.18	0.09	0	0.21	0.14	0	0.33	0.14	0.09	0	0	0	0.06	2.92	0	0	6.78	3.25	0	0	0	0.26	0	0.14	0	0	0	0
SORT1	15.12	16	9.72	7.51	7.38	9.45	7.95	9.25	22.25	11.88	14.58	17.67	16.71	9.39	31.19	16.11	12.92	7.29	12.13	12.97	11.79	11.7	18.13	11.87	10.24	22.28	12.35	17.51	12.02	17.32	15.55	26.06	23.78	27.86	17.09	15.8	15.22	24.82	8.05	33.62	11.09	23.85	13.69	34.68
PSMA5	184.15	211.81	113.4	115.42	134.63	240.79	89.81	182.5	216.48	160.45	175.31	225.5	254.97	218.27	264.56	114.53	120.67	179.73	160.44	111.61	102.14	169.07	205.59	143.16	133.68	162.91	115.78	279.66	212.23	170.56	148.02	135.81	243.02	144.56	194.06	175.24	147.74	225.03	241.06	169.04	125.78	176.59	254.44	262.63
SYPL2	0.44	0	1.46	0	0	0.11	0	0.19	0.08	0.1	0.1	0.08	0	0	0.29	0.2	0.11	0.23	0.24	0.27	0.09	0	0.25	0.28	0.18	0.09	0	0	0	0.31	0.29	0	0	1.25	0.11	0	0.6	0	0	0.28	0	0.08	0.31	0.45
ATXN7L2	1.3	1.39	1.13	1.92	2.92	1.47	1.01	2.6	2.69	2.46	3.18	1.63	1.91	2.29	2.79	0.86	1.79	3.27	2	3.5	0.96	2.15	2.12	1.68	1.6	1.2	4.01	2.25	3.12	2.71	1.16	2.89	4.11	2.52	2.83	0.62	3.25	2.81	2.36	1.39	3.92	0.97	4.91	1.88
CYB561D1	0.74	0.47	0.87	0.19	0.99	0.7	0.68	0.7	2.26	0.56	1.25	2.55	2.54	0.46	5.46	1.93	2.75	0.73	1.4	1.75	1.32	0.64	1.26	0.88	2.02	4.58	2.25	2.82	4.13	2.16	2.36	3.5	5.79	3.75	4.83	2.3	5.45	4.16	1.87	4.22	1.73	2.73	3.82	6.42
AMIGO1	0.49	0.84	3.62	0.23	0.39	0.9	0.8	0.78	1.3	0.17	0.96	1.12	1.51	0.14	1.17	0.38	0.69	0.37	0.7	1.63	1.38	0.49	1.17	1.3	0.97	0.73	1.13	2.41	2.13	1.37	1.46	2.33	1.8	1.97	1.61	2.7	1.91	2.48	1.69	1.02	1.08	1.21	1.08	8.08
GPR61	0.11	0	0	0	0	0	0.05	0	0	0.06	0	0.05	0	0	0.06	0	0	0	0	0	0	0	0	0.06	0	0	0	0	0	0	0.06	0	0	0.41	0	0	0.1	0	0	0	0	0	0	0
GNAI3	47.74	74.23	37.29	28.68	37.75	42.31	34.35	48.22	41.79	64.37	51.48	56.4	50.79	34.42	72.39	45.66	38.55	40.43	47.28	15.51	6.78	24	42.19	18.33	45.75	11.02	5.41	19.14	12.35	39.61	36.64	36.11	23.14	35.78	70.39	8.44	12.54	45.22	31.68	24.87	11.02	25.74	45.53	26.23
GNAT2	0.07	0.31	0.48	0	0	0.5	0.07	0.29	0.06	0.08	0.44	0.31	0.14	0.19	0.44	0.3	0.26	0.09	0.49	0.28	0.07	0.47	0.46	0.22	0.09	0.07	0	0.12	0.63	0.3	0.08	0.58	0	0.07	0.25	0.22	0.27	0.71	0.16	0	0.27	0.13	0.55	0.28
AMPD2	6.69	5.84	6.02	4.84	7.91	7.8	2.7	11.26	8.38	11.41	16.04	12.45	11.75	9.34	14.67	4.24	6.62	4.68	11.77	13.99	3.98	9.19	12.78	9.56	7.73	7.8	24.6	13.43	22.98	17.7	12.26	14.29	21.47	11.94	19.43	11.09	24.72	16.23	18.36	8.3	18.93	9.71	15.15	18.91
GSTM4	19.68	27.57	45.42	8.71	9.81	24.26	13.03	34.09	15.17	26.08	9.32	17.83	19	47.13	21.27	16.75	17.02	21.16	32.14	23.13	25.56	42.76	38.79	15.24	14.2	27.95	43.46	70.4	118.17	20.47	50.47	40.33	80.79	39.57	36.45	69.94	42.45	20.01	25.94	34.14	13.95	49.49	46.07	91.67
GSTM2	4.59	3.87	27.64	3.33	2.16	7.31	5.93	10.25	4.16	16.35	4.25	2.47	5.56	6.48	2.64	16.9	9.13	4.52	6.88	8.31	18.3	2.89	4.99	8.54	5.78	4.45	2.87	0.9	4.52	8.01	9.78	7.77	2.63	30.91	10.04	2.76	6	1.21	1.56	6.54	5.6	10.96	1.62	1.7
GSTM1	11	0	61.95	0	4.28	0	11.35	0	8.75	0.12	0.11	0.28	10.59	22	0	0.11	8.76	38.05	0.36	20.15	0.2	4.32	18.52	32.53	0	0	7.47	0.09	79.34	0.62	0.78	42.81	103.66	31.54	17.37	34.58	0	0	0	0	0	78.62	0	0
GSTM5	2.2	0.54	30.8	0.18	0.47	2.01	2.25	1.08	0.37	2.22	0.85	0	2.5	5.06	0.94	7.52	2.62	1.79	4.15	4.12	15.18	0.67	1.87	3	2.77	1.24	0.33	0	0.72	2.81	2.76	3.59	0.34	16.39	4.68	0.44	2.36	0.81	0.84	2.13	1.88	10.52	0.27	0.08
GSTM3	35.88	13.88	138.44	17.71	41.34	21.93	15.67	120.41	27.29	27.76	21.47	39.24	55.37	21.41	18.87	24.86	20.05	46.95	9.07	24.6	31.43	7.65	10.29	28.57	19.35	31.44	10.81	6.28	67.79	45.93	97.03	5.33	27.89	41.39	41.79	18.41	37.53	32.79	187.17	25.54	17.43	36.67	27.48	185.45
EPS8L3	49.7	61.19	3.44	41.52	59.27	40.5	44.14	43.31	86.23	81.13	93.71	115.8	129.45	27.67	151.89	108.95	80.51	50.83	49.37	34.85	62.32	47.77	104.13	65.56	48.19	89.23	109.35	108.08	152.19	89.59	43.49	115.35	157.7	41.96	93.16	87.66	94.21	122.08	117.36	93.81	104.04	93.81	154.15	133.76
CSF1	2.99	1.4	13.44	1.02	3.93	2.98	3.49	6.73	4.7	5.69	2.01	2.03	2.73	4.61	4.07	5.17	3.03	1.87	13.48	7.96	11.71	5	8.03	4.03	6.18	6.39	3.41	3.43	6.74	13.26	6.86	8.65	2.27	22.09	14.85	4.47	8.27	2.34	6.52	10.16	7.48	9.44	3.41	2.43
AHCYL1	20.68	33.54	41.94	6.29	17.01	15.98	14.89	22.38	29.24	26.21	15.16	37.95	26.54	14	36.66	19.28	21.85	27.21	27.6	24.1	16.34	23.96	43.85	14.82	32.69	36.17	22.88	33.14	52.72	32.54	35.04	50.99	50.65	38.11	59.13	35.66	34.86	41.74	31.66	52.79	20.02	44.68	32.92	72.58
STRIP1	7.35	6.69	11.4	4.45	8.58	6.07	4.89	9.17	10.47	10.07	13.27	14.02	15.45	5.47	19.88	8.54	8.38	8.48	10.94	9.62	6.27	9.81	14.29	11.13	10.42	11.79	17.21	13.32	16.8	12.55	12.56	14.52	18.46	12.58	13.68	10.16	20.44	20.44	15.2	13.07	11.89	13.49	14.25	23.23
ALX3	0.35	1.7	3.47	1.62	0.85	1.63	0.79	3	2.06	1.52	2.97	3.2	3.66	1.65	3.9	1.88	2.08	2.42	0.95	1.42	0.71	1.52	1.81	1.57	3.35	2.51	3.12	2.59	5.11	2.77	1.47	4.3	3.5	4.04	1.97	1.4	4.66	5.74	1.17	2.28	1.97	2.93	3.34	4.63
UBL4B	0	0	0	0	0	0	0	0	0	0	0	0	0	0.13	0	0	0	0	0	0.14	0	0	0	0	0.19	0	0.12	0	0	0	0	0	0	0.6	0	0	0.13	0	0	0	0	0	0	0
SLC6A17	0	0	0.04	0	0	0	0	0	0.03	0	0	0	0	0.16	0	0.04	0	0.04	0	0.03	0	0	0	0	0.05	0	0.06	0.03	0	0.06	0.15	0	0.04	0.32	0.08	0.03	0.06	0	0	0	0.1	0	0	0.03
KCNC4	2.65	1.94	1.55	0.72	4.09	0.81	0.81	1.76	3.26	2.78	1.9	0.87	2.64	1.71	4.75	1.18	1.45	0.97	1.87	2.18	1.66	2.17	3.69	2.36	3.62	2.73	3.28	4.82	5.19	2.72	2.84	3.26	3.26	3.09	2.1	2.33	5.99	8.41	6.94	2.11	3.17	3.54	3.37	19.07
RBM15	8.46	7.14	5.41	7.53	11.1	8	4	8.89	8.49	8.47	7.7	5.92	6.03	7.43	11.37	5.8	6.89	7.2	7.1	3.68	1.88	6.5	4.33	3.4	5.03	2.07	2.88	4.28	3.81	4.91	2.19	5.03	4.09	4.03	6.07	1.98	3.14	6.73	3.15	2.84	3.56	4.11	8.48	5.28
SLC16A4	5.21	14.07	8.88	3.27	2.08	2.59	1.38	4.67	2.05	5.26	1.57	2.15	6.71	2.26	3.19	2.2	3.34	2.76	4.19	3.99	0.97	3.31	2.48	5.63	5.01	1.77	0.66	2.32	0.84	6.16	20.9	6.13	0.57	3.76	4.53	2.62	2.58	3.99	12.74	1.61	3.94	1.64	1.78	0.44
LAMTOR5	158.6	163.95	200.14	105	135.68	206.2	114.61	178.15	171.97	175.28	119.84	157.72	238.86	147.93	181.47	142.34	129.34	157.8	117.36	146.26	138.73	148.92	186.7	146.24	152.11	176.43	167.17	221.52	183.08	183.95	169.3	99.44	201.03	201.24	181.53	202.24	173.97	178.77	142.1	171.38	141.15	199.42	148.67	230.99
PROK1	0	0	0.54	0	0	0	0.23	0	0	0	0	0	0.49	0	0	0	0	0	0	0	0	0	0	0	0	0.23	0	0	0	0	0	0	0	0.25	0	0.36	0	3.25	0	0	0	0	0	0
KCNA10	0	0	0	0	0	0.06	0	0	0	0	0	0	0.1	0.04	0	0	0	0	0	0	0	0	0.05	0	0	0	0	0.12	0	0.21	0	0	0.2	0	0	0.04	0.09	0	0.56	0	0.05	0	0	0
KCNA2	0.08	0	0.59	1.43	0.38	0.05	0.09	0	0	0.14	0	0	0.18	0.04	0.32	0.19	0.11	0.21	0.34	0.21	0.17	0.1	0.2	0.31	0.06	0.04	0	0.4	0.14	0.04	0	0.07	0	0.27	0.05	0.03	0.2	0	0	0.04	0.08	0.2	0.14	0.04
KCNA3	0.04	0.29	0.44	0.1	0	0.36	0.17	0.04	0.32	1.77	0.14	0.15	0.09	0.16	0.59	0.75	0.22	0.16	0.6	0.25	0.97	0.1	0.84	0.13	0.11	0.08	0.07	0.59	0.35	0.33	0.05	0.5	0	0.23	0.36	0.07	0.08	0	0.05	0.53	0.34	0.6	0.19	0.09
CD53	81.22	10.5	63.66	30.35	34.1	52.14	34.02	53.32	64.21	157.38	37.54	22.05	40.8	55.75	57.03	70.24	31.52	28.7	94.66	82.74	122.85	22.5	44.16	85.46	75.92	51.84	21.32	35.41	36.45	136.21	118	95.8	16.41	47.12	151.71	20.46	51.28	22.37	120.59	163.41	28.77	52.47	15.28	14.48
LRIF1	3.43	16.59	1.66	7.08	1.2	5.87	5.34	3.08	5.29	8.61	8.41	12.17	6.85	2.74	8.37	5.4	4.56	4.2	1.97	2.32	0.47	3.25	5.96	1.84	3.57	0.34	0.38	1.87	0.52	3.41	1.9	2.99	0.37	1.26	7.17	0.73	1.1	6.31	3.82	1.87	2.35	1.25	6.73	3.44
DRAM2	87.96	111.66	72.91	50.51	35.74	68.81	57.22	110.1	69.03	118.66	77.68	81.55	77.74	55.9	91.98	97.29	71.69	69.97	74.64	33.91	40.32	39.85	44.83	52.27	70.45	39.29	16.06	39.34	36.22	78.49	70.6	66.77	52.78	65.3	75.48	34.21	28.25	83.04	49.34	60.11	25.27	49.45	54.53	55.65
CEPT1	24.94	45.04	23.91	12.28	24.69	24.53	19.73	37.22	28.94	44.38	30.62	52.03	27.82	21.96	50.9	32.13	32.74	20.9	26.71	16.84	8.16	21.5	27.17	11.1	33.03	13.76	7.14	22.81	19.66	28.85	20.58	38.62	24.22	30.4	36.34	9.73	16.55	34.58	26.07	19.66	17.96	29.16	33.12	33.61
DENND2D	26.1	27.41	7.52	8.61	29.8	17.27	18.06	24.66	31.36	30.9	16.6	33.57	35.44	11.44	38.22	29.31	19.43	17.87	18.16	25.99	24.78	14.11	27.57	14.97	24.58	25.51	21.66	35.3	35.47	23.62	24.41	38.13	35.99	19.34	39.49	33.15	19.08	23.16	19.13	36.56	25.03	31.79	31.36	33.41
CHI3L2	3.7	0.21	9.04	2.55	0.74	3.84	3.09	3.81	3.67	16.23	0.8	0.84	2.09	1.56	4.42	3.02	1.11	2.35	11.27	3.36	8.78	1	0.82	1.83	6.24	2.38	0.58	1.84	1.7	2.53	0.34	3.24	0	20.5	35.4	0.15	6.71	1.76	0.29	36.82	0.43	3.03	0.64	0.69
CHIA	0	0	0	0	0	0.05	0	0	0.04	0.2	0	0	0	0	0.05	0	0	0	0	0	0	0	0	0	0	0	0	0	0	0	0	0.07	0	0.33	0	0	0	0	0	0	0	0.04	0	0.04
PIFO	1.26	1.45	17.46	0.14	1.14	0.46	0.13	2.42	0.72	0.86	2.46	8.73	3.48	0.24	0.27	1.13	1.46	5.78	1.02	2.29	2.41	0.49	0.96	4.02	0.77	0.25	0.86	1.66	2.52	1.21	0.69	1.71	1.5	2.6	1.23	0.7	2.21	4.57	3.75	1.05	0.38	1.55	0.29	0
OVGP1	5.61	5.74	2.76	2.79	1.79	3	1.64	10.86	3.88	7.13	10.5	4.97	6.36	2	4.84	2.19	4.76	3.22	1.85	4.4	0.57	3.11	2.21	4.7	3.03	1.66	10.62	6.47	6.16	1.68	1.88	9.98	2.54	2.16	1.44	2.59	3.4	4.99	3.99	1.9	3.7	4.01	2.72	0.69
WDR77	45.96	30.57	19.13	22.57	51.63	31.9	15.64	44.88	43.92	31.76	57.46	66.77	62.67	30.65	84.39	14.69	24	28.55	31.01	37.7	14.1	38.42	48.56	25.57	32.17	28.95	67.64	70.68	67.02	32.51	22.97	60.29	74.65	39.7	57.16	46.04	62.96	56.43	57.76	23.23	79.75	27.09	54.13	62.25
ATP5F1	427.65	433.44	304.32	137.37	189.5	305.07	181.49	267.96	374.37	343.7	279.24	390.53	358.77	385.48	452.49	365.16	252.91	380.66	238.87	154.69	211.47	221.57	301.16	207.26	227.24	330.34	139.74	302.08	382.79	271.6	248.17	266.64	393.74	315.54	274.21	262.89	232.32	329.98	219.93	380.07	134.14	343.52	357.1	271.61
C1orf162	16.01	3.92	83.41	16.05	8.72	21.23	14.93	14.87	13.8	34.9	13.11	3.96	15.83	41.13	10.12	18.01	10.96	20.93	17.4	21.96	21.35	7.43	12.28	66.77	35.02	10.62	15.37	5.04	8.54	50.23	34.85	15.01	4.36	19.35	30.67	4.09	16.91	13.87	10.72	26.76	17.81	14.39	4.85	4.71
TMIGD3	1.26	0.29	3.82	0.72	1.19	2.37	0.51	1.07	3.08	2.14	1.7	0	0.27	3.52	0.2	0.98	1.93	2.47	3.37	0.89	0.63	0.15	1.13	3.2	1.02	0.87	1.23	0.38	0.68	4.11	3.73	0.43	0.2	1.36	2.45	0.55	1.16	0.81	1.27	2.55	0.19	1.48	0.65	0.06
ADORA3	4.68	0.6	8.18	1.02	1.71	4.53	1.97	4.42	3.37	2.44	2.09	0.14	0.95	4.24	6.37	6.62	2.67	2.64	4.33	0.82	4.62	1.03	2.26	4.57	1.46	4.34	1.01	0.39	1.73	3.05	9.96	8.06	1.52	4.42	3.26	1.18	5.85	1.15	1.86	11.94	5.33	3.02	0.69	1.58
RAP1A	143.51	132.52	480.65	70.98	71.39	106.43	152.59	101.32	138.74	172.73	122.17	106.43	112.75	88.11	117.73	196.55	117.84	130.2	107.76	56.2	55.84	57.76	86.32	79.94	119.99	60.87	16.75	46.82	38.1	105.55	136	98.16	45.25	106.54	122.45	33	49.78	72.87	54.87	96.68	27.55	115.5	91.77	81.18
FAM212B	1.26	0.77	10.26	1.45	1.26	1.45	0.99	0.87	1.4	1.43	0.96	0.54	6.22	1.94	3.46	1.49	1.71	2.55	4.19	1.35	1.79	1.32	2.9	1.97	1.66	1.76	0.82	3.31	0.31	5.19	2.04	2.14	1.12	7.15	5.61	2.96	11.39	3.36	3.8	3.56	1.85	3.37	0.43	1.2
DDX20	6.9	9.02	6.56	5.22	7.4	7.49	3.59	7.09	7.53	11.15	8.75	10.31	7.66	7.13	12.61	5.88	7.59	5.97	6.91	3.98	1.86	6.88	4.99	4.03	8.13	3.67	1.8	5.71	4.47	5.42	3.86	9.14	4.13	6.65	9.85	2.68	5.6	6.15	4.38	4.75	4.22	3.53	8.81	6.3
KCND3	0.74	0.17	1.26	0	0.22	0.09	0.49	0.08	1.15	1.43	0.08	0.07	0.27	0	0.32	0.21	0.33	0.33	0.86	0.15	0.37	0.03	0.91	0.35	0.58	0.51	0.09	0	0.18	0.45	0.77	0.38	0	0.44	0.59	0.29	0.47	0.81	0.13	1.35	0.11	0.98	0.26	0.07
CTTNBP2NL	8.75	7.96	5.68	4.04	6.03	5.27	5.73	7.13	12.09	11.52	6.8	9.68	4.98	3.12	15.25	11.48	9.33	7.36	9.23	3.86	3.3	3.85	10.78	2.65	9.72	4.5	1.55	6.7	5.43	6.06	6.25	12.97	5.4	6.85	15.97	4.38	3.64	15.48	6.8	11.46	7.59	10.2	12.12	8.35
WNT2B	2.4	0.71	2.55	0.06	1.34	2.25	2.29	5.47	1.37	4.12	0.97	0.86	1.48	2.67	1.03	3.61	3.01	0.5	4.66	3.84	6.39	1.64	1.92	0.24	2.24	4.98	1.19	0	0.84	0.88	0.86	2.27	0.24	0.67	3.95	0.18	1.09	0.29	1.4	3.15	2.67	6.71	0.52	4.41
ST7L	6	7.2	7.08	5.39	5.02	5.63	3.95	9.48	7.42	9.67	8.15	11.56	8.67	5.2	10.83	6.99	8.56	8.22	7.78	4.78	2.85	4.29	6.24	5.19	5.97	6.02	5.75	5.01	6.64	7.03	3.69	6.09	6.81	8.97	8.99	4.56	5.02	6.84	3.71	5.72	3.74	5.22	7.11	11.53
CAPZA1	99.01	124.69	50.88	28.6	91.36	89.52	76.16	94.33	107.14	153.41	84.32	125.15	89.35	55.53	153.79	105.61	97.31	79.96	93.82	37.51	22.02	57.09	94.88	41.94	102.52	29.36	13.32	61.69	42.57	86.11	61.29	80.31	58.06	70.41	163.94	19.86	38.32	89.03	55.56	63.11	28.11	56.02	91.07	55.23
MOV10	12	8.87	15.59	11.39	10.78	10.69	9.11	15.74	16.6	14.08	13.58	18.45	23.11	14.38	27.69	15.39	14.68	10.8	12.72	13.74	13.7	12.65	17.12	14.65	16.01	18.72	28.77	26.43	21.77	24.47	17.26	23.41	18.03	16.96	27.21	19.72	21.32	18.14	25.51	22.27	10.71	20.14	18.16	40.51
RHOC	255.96	201.91	251.19	130.66	112.95	177.71	240.34	126.11	226.33	134	98.21	179.82	318.08	145.59	165.55	334.98	186.71	125.55	97.2	125.23	369.76	113.19	210.49	248.95	176.56	370.1	242.88	294.27	223.45	339.75	248.98	166.39	215.57	239.57	309.42	396.22	250.72	216.08	189.22	302.75	119.84	274.65	213.45	291.13
AL603832.3	0	0	0	0	0	0	0	0	0	0	0	0	0	0	0	0	0	0	0	0	0	0	0	0	0	0	0	0	0	0	0	0	0	0	0	0	0	0	0	0	0	0	0	0
PPM1J	0.09	0.87	0.68	1.44	0.45	1.2	0.14	0.33	0.34	0.86	0.87	0.2	1.28	1.09	1.46	0.3	0.34	0.68	0.28	0.54	0.4	0.45	0.98	1.19	0.49	0.53	2.1	0.67	2.64	2.03	1.03	1.59	4.34	1.74	0.82	1.21	0.52	1.33	0.69	0.37	0.58	0.08	0.77	3.3
FAM19A3	0	0	0	0	0	0.17	0	0	0	0.16	0	0	0.3	0	0.15	0	0.18	0	0.13	0.14	0.29	0	0.27	0.91	0	0.28	0	0	0	0	0	0	0.46	0.31	0	0	0	0	0.51	0	0.14	0	0.16	0
SLC16A1	34.65	41.21	22.68	9.44	59.8	24.37	7.96	32.06	35.42	20.69	55.69	41.02	25.62	18.19	7.51	11.75	19.55	12.97	25.66	19.44	3.44	39.49	23.58	11.24	11.82	7.28	7.3	29.45	26.04	23.54	21.33	9.27	48.77	16.76	41.39	7.13	17.3	91.8	51.86	23.63	27	7.59	60.39	136
LRIG2	2.48	3.71	2.13	2.58	4.26	1.86	1.95	4.35	4.96	4.95	4.7	4.45	3.47	2.47	6.32	3.55	3.15	2.11	3.12	2.32	0.52	2.51	1.95	2.12	2.78	1.64	1.2	2.81	1.97	3.7	2.33	5.55	2.9	2.49	4.68	1.54	1.5	6.56	3.76	3.37	3.49	3.01	4.05	4.07
MAGI3	3.17	3.74	1.31	1.31	2.1	1.24	3.77	3.69	3.38	3.86	2.74	3.6	2.25	0.85	7.03	5.44	5.41	1.56	3.15	1.11	0.43	1.23	2.23	0.51	1.57	1.04	0.69	0.93	0.81	1.52	1.15	2.62	1.32	0.96	3.12	1.28	0.68	1.98	1.48	4.1	0.82	2.65	3.95	2.88
PHTF1	7.09	6.69	12.26	5.7	4.89	5.99	5.02	8.09	4.84	8.63	5.44	5.86	7.23	4.91	11.85	6.67	6.34	7.64	7.92	3.44	1.54	2.55	4.41	4.4	6.71	2.19	1.7	2.07	2.66	5.36	4.79	5.93	3.71	5.05	8.37	1.42	3.55	3.06	3.43	3.75	1.53	2.49	3.48	3.66
RSBN1	5.07	6.47	2.97	2.25	4.32	3.57	4.04	6.35	6.52	7.25	5.8	5.54	3.71	1.8	9.13	5.44	4.95	4.02	4.89	1.92	1.54	2.83	4.13	1.79	2.5	2.75	1	3.72	1.33	3.13	2.69	4.8	4.26	3.46	4.15	0.99	2.49	3.86	2.04	5.29	2.28	3.59	5.33	4.88
PTPN22	1.35	5.54	0.78	1.46	1.19	1.95	2.68	1.94	1.95	9.85	2.56	4.19	1.4	1.11	2.75	8.82	4.28	1.16	3.14	0.47	0.33	0.23	1.21	0.76	1.7	0.22	0.09	0.27	0.28	1.35	0.7	2.66	0.39	0.6	2.92	0.37	0.29	0.36	0.75	1.06	0.36	0.76	1.53	0.17
BCL2L15	48.44	66.88	1.15	11.28	20.67	44.52	32.73	11.95	63.78	52.56	18.98	74.19	81.48	10.63	92.77	47.56	40.71	31.22	16.1	10.06	20.55	13.2	46.24	19.07	18.77	35.6	8.26	56.8	38.37	72.73	28.71	101.36	38.18	19.76	38.66	41.29	16.78	21.24	52.27	47.62	10.91	48.54	87.61	64.28
AP4B1	9.5	14.7	11.13	16.8	11.88	14.7	7.8	10.42	13.99	25.6	13.68	31.4	24.09	8.21	23.35	15.3	14.16	14.15	13.56	8.89	8.44	9.34	11.48	12.69	11.03	11.26	7.6	14.43	17.85	18	12.03	24.21	23.79	13.33	19.32	13.71	14.26	13.09	12.31	10.97	12.6	10.89	21.24	30.99
DCLRE1B	5	6.16	3.73	2.45	5.1	3.72	2.14	3.77	5.46	2.68	3.39	4.63	5.16	3.1	8.93	2.03	1.63	4.91	5.54	5.69	2.37	5.54	3.38	2.65	5.12	4.28	3.99	8.44	6.59	4.85	3.85	6.17	10.9	5.27	7.26	2.94	5.13	9.35	9.63	3.61	6.03	3.52	10.51	8.23
HIPK1	2.4	4.18	3.47	0.8	3.63	2.37	2.15	2.86	6.71	5.85	1.5	5.03	2.95	0.53	7.31	3.08	5.15	4.06	3.75	2.32	1.02	2.75	4.56	0.95	4.12	3.2	1.29	3.99	2.6	2.19	2.46	7.79	2.86	3.84	8.45	3.31	2.67	7.93	3.91	7.11	3.55	7.76	5.76	13.05
OLFML3	42.5	4.85	190.97	15.97	7.77	17.95	17.26	25.24	9.7	15.92	7.4	2.65	25.36	20.59	18.26	26.89	17.2	9.35	36.53	41.73	69.37	11.61	16.94	27.53	24.62	34.07	20.03	4.05	5.65	17.89	25.9	18.56	8.93	66.07	46.28	11.18	53.98	6.12	9.5	38.57	26.94	40.25	4.35	6.4
SYT6	0	0	0	0	0.04	0.05	0	0	0	0.05	0	0	0	0	0	0.05	0	0	0	0	0	0	0.08	0	0.18	0	0	0	0	0.04	0	0	0	0	0.21	0	0.04	0	0	0.09	0.17	0.33	0	0
TRIM33	1.64	4.83	2.86	2.78	4.05	3.08	2.3	3.25	3.14	5.97	4.35	5.44	2.77	1.71	6.07	3.49	5.08	4.79	5.07	0.93	0.53	2.32	2.88	1.74	2.51	0.35	0.5	1.33	0.74	2.15	1.06	2.96	0.84	1.48	4.56	0.81	0.84	4.22	2.25	1.87	1.17	1.61	5.11	3.7
BCAS2	36.48	54.42	35.45	30.9	30.29	32.44	36.41	24.76	34.55	49.04	55.92	52.78	38.81	27.08	50.16	41.48	36.19	46.48	43.53	14.29	6.45	15.71	31.35	13.54	32.11	8.5	5.94	11.46	13.23	25.39	16.04	27.63	10.19	23.57	35.81	9.83	10.53	25.52	21.69	16.12	9.3	13.48	39.54	18.65
DENND2C	0.1	0.15	0.64	0.06	0.37	0.48	0.27	0.06	0.22	0.27	0.54	0	0.36	0.17	0.28	0.47	0.3	0.33	0.16	0.16	0.03	0.04	0.2	0.44	0.05	0	0.02	0	0.04	0.48	0.06	0.09	0.03	0.37	0.35	0	0.03	0.88	0.65	0.25	0.16	0.07	0.36	0.11
AMPD1	0.8	0.18	0.04	0.11	0.22	0.41	0.41	0.03	0.99	1.65	0.07	0.11	0.03	0	0.44	12.87	0.4	0.12	0.47	0.59	6.53	0.26	0.82	0	0.02	1.1	0	0.03	0.31	0	0.1	1.41	0.03	0.2	0.45	0.12	0.06	0.08	0.11	1.35	0	1.05	0	0
NRAS	31.77	29.88	14.05	8.49	23.64	23.34	16.57	25.1	39.89	30.39	20.7	31.91	31.41	14.44	60.22	27.01	27.83	25.45	43.89	17.25	8.57	18.39	31.34	14.48	21.48	13.77	12.72	26.26	14.03	21.07	96.51	24.65	25.47	21.82	41.66	6.61	19.46	56.27	19.58	30.09	10.55	20.85	35.09	21.28
CSDE1	144.67	210.93	326.82	84.97	97.89	134.21	129.75	152.04	139.47	216.84	204.8	160.84	125.55	94.11	208.87	178.9	153.33	197.61	186.88	62.88	27.76	66.53	115.08	62.79	143.01	39.64	18.9	64.87	58.51	120.58	396.73	183.83	59.72	117.25	159	25.45	41.56	189.29	70.98	80.66	41.85	71.93	180.52	96.03
SIKE1	13.27	17.59	6.83	11.15	11.45	14.64	5.85	10.09	10.91	14.66	8.78	12.38	9.46	10.48	12.9	6.88	9.98	13.37	10.14	4.15	4.24	6.08	10.34	9.58	7.61	6.57	4.29	8.11	7.91	13.29	40.86	7.75	13.45	12.01	17.28	10.75	5.89	18.19	8.16	8.23	6.38	9.72	12.55	10.63
SYCP1	0	0	0	0	0	0	0	0	0	0	0	0	0	0	0	0	0	0	0	0	0	0	0	0	0	0	0	0	0	0	0	0	0	0	0	0	0.05	0	0	0	0	0	0	0
TSHB	0	0	0.2	0	0	0	0.18	0	0	0	0.19	0	0	0	0	0.39	0	0	0	0	0	0	0	0	0	0	0	0	0	0	0	0.3	0	0	0	0	0	0	0	0	0	0.16	0	0
TSPAN2	4.59	5.01	59.38	4.76	2.95	5.33	6.14	11.61	2.78	9.29	6.85	1.29	9.27	8.58	2.49	2.68	5.32	10.96	7.24	4.52	2.3	1.77	3.22	11.01	12.53	4	2.14	0	1.82	7.63	29.41	1.11	0.47	6.97	8.91	0.44	7.74	41.52	4.29	3.19	1.85	7.01	1.51	0.88
NGF	1	0.11	4.46	1.15	0.3	0.12	0.31	0.43	0	0.11	0.11	0.09	0.74	0.19	0	0.45	0.51	0.38	0.72	2.43	0.6	0.69	0.57	0.96	2.31	0.6	0.34	0	0.17	2.71	1.1	0.85	0.97	3.36	0.37	1.68	1.27	0.52	0.12	0	0.4	0.28	0	0.4
VANGL1	2.54	5.46	2.16	1.38	9.2	2.48	1.51	2.85	3.71	4.19	1.75	6.55	4.02	1.42	11.52	1.13	3.32	3.29	3.68	4.94	1.39	3.81	4.26	1.91	5.42	4.94	4.84	6.39	5.81	5.45	27.67	5.87	10.86	5.1	10.91	4.08	8.48	15.65	12.41	6.26	7.32	5.19	8.16	20.72
CASQ2	0.97	0	61.51	0	0	0.07	1.18	0.77	0	0.62	3.28	0.06	2.83	0.34	0	1.22	0.54	4.77	2.28	2.94	3.1	0.19	0.46	8.17	7.94	0.66	1.08	0.11	0.1	3.34	17.46	1.34	0	26.97	0.81	0	12.19	1.41	0.5	0.44	0.12	2.35	0.21	0
NHLH2	0	0	0	0	0	0	0	0	0	0	0	0	0.57	0	0	0	0	0.23	0	0	0	0	0	0	0	0	0	0	0	0	0	0	0	0	0	0	0	0	0	0	0	0	0	0
SLC22A15	1.5	0.76	0.73	1.47	5.18	0.65	0.54	1.93	0.67	1.46	1.1	3.54	1.69	0.37	2.93	0.84	1.99	0.62	0.79	0.54	0.22	0.92	1.22	0.75	0.9	0.48	0.83	0.27	0.18	1.2	0.88	2.32	1	0.86	2.37	0.95	0.43	1.54	0.74	0.6	0.4	0.59	0.82	1.07
MAB21L3	1.2	0.77	0	0.38	0.87	0.08	0.96	0.36	1.26	0.15	0.58	1.03	1.2	0	2.17	1.93	0.77	1.44	0.48	0.2	0.74	0	0.45	0.71	0.86	0.79	0.28	0.41	0.83	0.23	0.15	1.24	0.29	0.07	0.49	0.69	0.52	1.38	0.56	1.53	0.33	2.78	1.16	0.2
ATP1A1	430.01	350.49	173.28	249.63	287.02	418.16	330.39	258.62	476.72	376.22	342.88	517.95	615.04	286.01	553.47	692.85	487.29	278.06	518.11	255.7	696.91	566.32	773.5	261.28	240.11	872.25	761.25	714.64	1199.63	497.65	408.65	1130.43	689.09	362.51	601.08	791.57	846.74	360.8	407.77	821.44	330.56	771.43	438.8	1226.88
CD58	29.67	44.3	21.47	38.96	28.41	37.54	34.13	18	27.76	45.36	20.42	32.99	41.64	23.74	20.59	50.99	37.58	16.54	24.91	12.67	9.6	16.84	23.73	31.77	25.82	10.32	7.29	17.18	13.09	36.48	22.39	18.28	13.95	16.21	32.63	5.78	14.46	26.58	12.94	22.42	4.54	13.79	23.32	14.76
IGSF3	1.74	2.11	0.63	0.94	1.58	1.19	1.47	2.97	3.39	1.86	0.91	1.87	4.85	1.46	6.71	2.16	2.41	0.3	3.82	1.91	2	2.49	3.15	2.33	1.86	4.11	3.74	4.65	3.97	3.17	3.05	4.53	3.12	0.95	4.13	4.02	4.4	4.05	5.93	5.46	1.79	4.83	1.73	10.83
CD2	19.4	5.04	18.38	4.42	8.53	19.54	15.41	10.21	18.32	15.72	5.34	11.07	7.74	9.99	14.59	24.7	6.94	3.09	34.63	37.72	16.06	7.76	8.88	7.31	26.89	8.5	2.3	15.86	4.67	4.31	6.47	17.53	1.68	9.29	11.53	7.33	5.19	0.87	3.54	23.21	5.93	6.13	7.73	3.89
PTGFRN	8.13	9.36	19.31	2.34	9.88	4.23	3.63	5.07	8.17	6.19	5.45	9.17	9.03	3.14	14.83	4.97	5.23	3.71	11.1	9.7	8.42	10.04	12.72	10.76	10.81	12.8	12.66	16.98	16.64	11.7	12.9	18.16	13.73	13.51	19.4	13.9	21.47	16.07	13.76	19.06	8.46	17.1	12.89	27.26
CD101	1.42	1.06	1	0.3	0.76	0.95	0.97	0.81	2.24	1.48	0.74	0.73	0.75	0.78	1.8	1.98	1.73	0.18	2.27	2.37	2.35	0.64	1.04	0.86	2.19	3.1	0.89	1.52	1.23	1.06	1.02	2.85	0.36	0.69	2.28	0.95	1.52	0.43	0.71	5.22	1.44	2.11	0.55	0.6
TTF2	3.75	6.87	1.83	4.28	6.68	4.09	1.96	5.1	7.54	7.83	3.47	13.1	6.35	3.72	17.3	2.81	4.36	5.03	11.69	5.09	1.44	7.9	9.46	3.16	5.25	4.21	3.41	8.6	4.41	5.59	3.03	6.71	13.43	4.78	10.95	3.92	8.69	10	8.38	4.85	3.01	4.37	12.19	9.65
TRIM45	1.25	1.15	3.58	1.43	0.89	0.69	0.37	1.8	1.22	1.5	0.83	1.65	0.94	0.75	1.83	1.21	1.13	2.2	2.05	0.97	0.36	0.59	0.61	0.94	0.63	0.68	0.86	1.27	3.32	2.81	2.87	1.84	3.25	3.18	1.57	0.83	2.19	1.4	1.39	0.67	1.4	1.86	2.14	3.98
VTCN1	0.3	0.09	0	0	0	0	0	0	0	0	0	0	0	0.07	0	0	0	0.28	0	0.08	0	0	0	0	0	0	0	0	0	2.99	0.41	0	0	0	0	0.18	0	0.1	0	0	0	0	0	0.23
MAN1A2	3.58	14.63	3.05	4.07	5.76	5.52	4.26	5.35	4.34	10.31	4.86	8.53	4.22	2.44	8.99	6.45	5.9	5.34	7.2	1.32	0.4	2.37	3.83	1.61	3.93	1.04	0.77	1.62	1.03	2.62	2.07	5.21	1.56	2.66	9.97	1.62	0.91	4.73	2.67	3.48	2.31	2.53	7.28	5.45
FAM46C	6.12	3.69	0.51	0.57	4.58	3.77	2.59	0.86	10.75	33.67	1.07	3.6	2.36	1.56	8.66	9.79	4.68	1.49	4.43	4.81	8.68	3.1	12.77	0.46	1.68	6.55	0.21	2.98	3.71	2.16	0.95	8.49	3.07	2.61	11.98	3.2	1.26	3.12	0.66	14.46	1.36	14.02	3.36	1.06
GDAP2	4.54	7.87	4.43	5.69	4.4	4.84	4.78	6.78	8.61	10.24	6.44	7.91	5.82	3.76	10.77	7.21	5.88	2.52	5.55	5.82	2.98	4.44	6.21	2.41	4.01	4.73	1.85	6.08	4.41	6.03	4.21	7.05	6.63	6.29	8.87	5.08	3.49	7.64	5.57	6.41	3.58	5.89	5.24	6.59
WDR3	13.82	20.2	6.53	8.94	13.78	10.48	4.33	13.03	14.95	16.16	14.34	19.28	11.21	10.82	21.53	6.21	9.67	15.31	17.52	11.4	1.9	14.3	12.84	5.48	13.04	6.22	3.48	16.31	12.94	11.17	8.01	16.92	16.21	11.13	13.73	5.12	7.45	20.41	22.07	7.76	10.93	8.84	17.97	17.68
SPAG17	0	0.52	0.01	0.19	0.03	0	0.07	0.03	0.02	0.06	0	0	0.01	0.01	0.13	0.01	0.04	0.11	0.06	0.01	0	0.01	0.02	0.07	0.01	0	0	0.01	0.02	0.02	0	0.06	0.13	0.06	0	0.02	0	0.07	0.04	0	0.03	0.02	0.01	0
TBX15	0	0.09	0.09	0.48	0.04	0.28	0	0	0.07	0.17	0.33	0.21	0.44	0	0.08	0	0	0	0.17	0.12	0.04	0	0.07	1.09	0.03	0	0.03	0	0	0.07	0.04	0.39	0.41	1.07	0.28	0.06	0.04	0.15	0.05	0.04	0	0	0.09	0
WARS2	11.45	10.89	7.97	7.28	7.99	6.86	4.95	11.82	12.54	12.83	10.68	13.8	13.67	7.77	18.17	7.36	6.38	12.63	12.83	8.91	4.26	8.32	10.52	5.34	9.72	9.26	5.57	11	10.35	8.8	6.69	19.4	13.83	11.19	11.08	8.39	8.77	11.16	11.13	9.15	7.17	12.48	11.11	10.51
HAO2	0	0	0.16	0.3	0	0	0.2	0.07	0.19	0.3	0	0.12	0	0.12	0.07	0.15	0.09	0	0	0	0.27	0	0	0	0.05	0	0.23	0	0.06	0	0.07	0	0	0	0	0	0	0	0	0	0.13	0	0	0.13
HSD3B2	1.63	0.07	0	0.07	0.07	0	0.73	0	0.18	0.07	0.07	0	0.14	0	0	1.16	0.33	0	0.06	0.26	6.06	0	2.35	0	0	4.51	0	1.37	0	4.94	0.07	0	0	0.07	1.66	2.02	0	0	0	5.43	0	0.49	0	0
HSD3B1	0.65	0	0	0.15	0	0.79	0.07	0.21	0.12	0.15	0.42	0.18	1.99	0.55	0.77	0.29	0	0.41	0.12	0.07	0.26	0.6	0.56	0.89	0.35	0.13	3.48	0.96	0.97	0.11	0.36	1.21	0.21	0.49	0.16	0.26	3.02	0	0.15	0.74	0.13	0.06	0	0
ZNF697	0.8	0.56	0.83	0.31	0.71	0.16	0.32	0.66	1.43	1.56	1.01	1.09	0.75	0.71	0.92	0.84	0.57	0.45	1.27	0.63	0.13	0.82	1.01	1.18	0.39	0.88	1.21	1.52	0.78	0.89	1.27	0.68	0.34	0.29	2.43	0.53	0.39	1.09	0.85	0.79	0.66	1.64	0.62	1.35
PHGDH	10.44	3.28	24.86	5.52	117.48	9.55	3.79	4.77	7.24	8.7	23.34	50.68	24.1	54.77	7.61	6.05	2.46	13.32	7.02	21.32	11.9	48.22	27.72	7.83	4.65	5.45	2.61	57.33	5.2	23.23	3.72	11.34	12.15	14.84	15.41	14.79	28.06	17.72	17.86	7.96	2.76	48.59	50.81	111.18
HMGCS2	45.44	60.68	4.52	7.38	300.49	4.65	33.4	142.69	78.14	44.03	184.16	136.97	161.09	28.28	250.84	95.74	114.56	266.51	4.05	110.45	95.69	45.33	118.69	77.01	41.41	236.32	2.96	424.41	0.32	48.43	16.13	432.7	745.87	224.19	88.55	350.92	132.8	852.26	67.14	368.15	45.75	261.5	297.26	899.99
REG4	468.48	494.14	4.52	2.21	85.43	14.72	357.24	118.13	342.59	692.1	1.32	60.89	6.35	1.71	53.71	84.66	622.91	14.95	181.81	55.38	153.16	74.96	403.31	2.37	40.21	2034.88	1.3	74.79	1.01	119	597.52	265.41	1.09	9.22	1196.89	3492	73.52	0.92	47.3	655.22	7.58	1101.57	25.79	948.26
ADAM30	0	0	0	0	0	0	0	0	0	0	0	0	0	0	0	0	0	0	0	0	0	0	0	0	0	0	0	0	0	0	0	0	0	0	0	0	0	0	0	0	0.03	0	0	0
NOTCH2	0.79	1.45	3.01	0.64	3.89	0.87	0.68	1.36	2.2	2.45	0.63	1.62	1.64	0.54	4.62	1.09	1.95	0.84	3.84	3.81	1.44	2.37	2.65	1.92	2.38	3.17	1	2.97	2.06	3.66	5.18	6.75	4.13	6.85	7.96	2.45	6.2	5.76	5.19	6.5	3.09	5.4	2.58	9.03
SEC22B	86.25	84.67	64.75	30.13	67.06	54.14	56.68	60.47	114.72	105.43	50.16	73.1	75.86	52.02	105.04	67.89	59.74	66.97	80.97	54.62	54.45	52.63	72.74	51.41	69.11	97.94	35.5	73.2	68.69	64.19	100.31	88.84	67.78	93.76	114.85	94.77	69.47	58.39	48.76	102.31	41.88	139.19	55.99	88.01
NBPF26	0.7	1.07	3.21	1.26	2.57	1.08	0.52	2.22	1.43	2.26	1.34	1.13	2	1.46	2.79	1.52	1.75	0.92	2.36	1.11	0.82	0.92	1.05	1.05	1.84	0.83	0.65	0.92	1.06	1.89	1.36	1.52	1.8	1.76	3.36	0.74	1.4	3.18	1.66	1.49	1.4	1.04	1.93	1.64
PPIAL4A	0	0	0	0	0	0	0	0	0	0	0	0	0	0	0	0	0	0	0	0	0	0	0	0	0	0	0	0	0	0	0	0	0	0	0	0	0	0	0	0	0.29	0	0	0
FCGR1B	1.67	0.17	2.67	3.13	0.68	2.03	0.47	1.13	1.79	1.55	2.38	0.21	2.17	3.62	0.58	1.1	0.39	1.35	1.15	1.22	0.46	0.41	0.14	1.37	3.14	0.23	0.65	0.2	0.32	2.45	2.75	0.39	0.16	0.49	3.05	0	1.18	0.1	1.98	1.82	0.15	0.29	0.18	0.08
FAM72B	2.54	4.71	1.13	2.91	6.53	0.59	0.25	1.28	1.03	2.74	3.01	0.33	4.1	6.33	13.37	1.08	2.48	5.07	1.84	1.58	0.61	0.47	5.87	0.64	0.16	1.68	1.13	0.85	1.41	4.75	0.66	1.02	0	0.39	6.18	0.96	0.12	2.66	2.44	0.76	1.57	0.57	3.35	0.24
SRGAP2C	0.84	0.36	2.29	0.18	1.48	0.84	0.7	0.39	0.4	2.15	0.74	0.43	1.06	0.94	1.72	0.82	0.74	0.47	0.99	0.32	0.42	0.16	0.75	0.34	0.5	0.37	0.45	0.09	0.26	0.69	1.04	0.18	0.06	0.91	1.41	0.08	0.36	0.55	0.63	0.44	0.26	0.45	0.37	0
HIST2H3PS2	0.18	0.2	1.04	0.2	0	0	0	0.19	0.17	0.4	0	0	0	0.5	0.77	0.2	0	0	0.16	0	0	0	0.17	0.38	0.24	0.18	0	0.46	0.44	0.15	0	0.3	0.38	0.19	0.43	0	0.17	0	0	0.55	0	0	0.61	0
FAM72C	0.97	0.37	0	1.67	1.46	1.18	0	1.38	0	0.37	0.17	1.18	1.71	3.17	5.96	0.36	0.62	1.64	1.3	0.16	0	0.5	1.23	0	0.11	0	1.38	1.27	0	0.71	0.18	0	0.35	0.17	0	0.26	0	0	0.38	0.34	1.29	0	0	0
PPIAL4E	0	0	0	0	0	0	0	0	0	0	0	0	0	0	0	0	0	0	0	0	0	0	0	0	0	0	0	0	0	0	0	0	0	0	0	0	0	0	0	0	0	0	0	0
NBPF15	4.3	5.6	8.81	5.27	10.89	9.25	3.58	8.72	7.95	2.87	9.07	9.4	21.58	6.82	10.31	7.17	9.59	5.83	9.42	4.48	1.85	1.53	5.47	5.29	9.1	2.25	3.6	3.92	7.01	10.76	6.47	7.29	5.07	6.49	13.69	2.74	5.69	10.75	5.33	3.66	6.19	3.62	5.09	3.21
PPIAL4F	0	0	0	0	0	0.18	0	0	0	0	0	0	0	0	0	0	0	0	0	0	0	0	0	0	0	0	0	0	0	0	0	0	0	0	0	0	0	0	0	0	0	0	0	0
SRGAP2B	1.32	0.67	2.16	1.09	1.27	1.67	0.7	1.68	0.55	2.45	1.94	0.77	1.34	1.48	1.6	1.35	2.03	1.67	1.32	0.64	0.48	0.57	0.9	1.17	1.18	0.78	0.13	0.6	0.44	2.62	1.04	1.16	0.51	1.71	3.21	0.38	0.67	0.68	0.81	0.55	1.1	1.1	1.28	0.32
FAM72D	4.36	3.52	1.33	0.74	5.5	2.17	0.33	2.58	2.59	3.12	0.87	2.5	3.77	3.17	4.21	0.36	1.04	2.46	6.66	1.79	0	3.74	4	0.69	1.65	0.16	0.55	2.26	1.88	2.12	0.36	0.27	3.14	1.92	4.92	0.9	0.31	1.88	7.11	0.51	0.64	0.76	3.92	0.65
PPIAL4D	0	0	0	0	0	0	0	0	0	0	0	0	0	0	0	0	0	0	0	0	0.29	0	0	0	0	0	0	0	0	0	0	0	0	0	0	0	0	0	0	0	0	0	0	0
NBPF20	0.1	0.18	0.07	0.03	0.14	0.03	0.05	0.06	0.16	0.18	0.13	0.12	0.2	0.1	0.12	0.09	0.08	0.09	0.2	0.1	0.03	0.23	0.13	0.05	0.11	0.06	0.03	0.12	0.21	0.13	0.07	0.41	0.15	0.12	0.21	0.02	0.08	0.15	0.11	0.05	0.06	0.03	0.17	0.06
GPR89A	5.63	4.56	3.55	3.2	5.69	5.6	2.08	5.69	6.88	6.49	5.32	5.29	6.38	5.13	7.09	3.27	4.25	3.55	5.09	3.44	1.33	5.83	3.69	2.46	2.73	2.62	2.02	2.82	3.67	3.51	4.84	6.74	4.95	3.89	6	2.56	3.63	5.94	5.12	2.77	3.35	4.56	4.43	3.01
PDZK1	3.59	3.37	0.33	0.96	2.43	2.22	9.82	20.48	3.92	1.27	1.66	1.36	7.96	4.23	0.96	9.77	12.26	0.77	4.76	0.61	1.59	1.65	3.51	1.29	0.41	2.08	0.08	0.86	0.12	1.3	1.23	1.42	1.41	0.5	3.98	0.85	0.59	1.69	0.61	2.87	0.23	4.93	1.13	7.68
CD160	0.2	1.05	1.2	0.23	0.41	0.75	2.71	0.54	1.73	0.46	0.88	0.19	0	0.29	1.77	5.68	1.7	0.52	1.1	0.1	3.37	0.08	0.49	0.54	0.62	1.82	0	0.18	0.25	0.62	0.22	1.21	0.33	0.22	1.24	0.41	0.1	0.13	0	3.73	0.2	1.93	0.94	0.31
RNF115	28.86	21.71	39.68	11.04	26.9	15.99	15.93	22.57	27.1	23.26	15.99	18.29	21	29.14	25.27	14.79	20.29	29.79	22.21	26.15	11.16	29.89	19.82	15.01	17.48	14.17	15.45	19.77	20.39	20.21	26.04	22.63	37.4	35.71	22.08	9.25	19.15	21.28	27.04	21.65	21.86	24.25	12.12	26.19
POLR3C	25.15	18.52	24.74	14.2	23.33	18.4	11.21	24.63	30.22	17.01	17.69	19.45	20.53	25.76	28.76	13.18	13.6	19.58	27.32	20.12	11.72	34.96	18.89	18.27	18.02	18.35	15.95	13.77	32.92	20.98	19.63	28.8	31.93	25.46	18.66	14.66	29.63	24.73	28.68	20.81	42.45	23.33	18.12	25.69
NUDT17	1.84	2.03	4.92	1.1	2.8	0.99	1.13	2.51	1.95	3.51	2.07	1.68	1.49	1.79	1.36	2.3	1.51	1.5	2.77	2.45	1.85	1.14	0.35	0.55	1.65	1.24	0.57	1.1	1.6	1.87	2.27	2.37	3.02	2.95	2.24	1.35	2.22	1.62	1.75	1.54	2.64	1.46	1.02	2.46
PIAS3	4.63	4.09	16.14	3.4	6.5	5.32	6.36	7.95	6.38	7.14	4.02	4.59	6.44	8.51	7.53	4.99	7.15	4.39	9.92	13.21	5.48	5.91	6.93	8.61	7.42	8.64	8.86	5.28	7.21	11.7	13.76	13.31	9.33	15.2	17.38	8.01	13.86	10.89	11.73	8.95	9.19	11.11	4.21	11.5
ANKRD35	0.9	0.22	6.78	0.47	0.17	1.18	0.94	1.29	0.23	0.3	0.42	0.15	0.59	0.97	0.34	1	0.37	0.68	1.71	1.12	1.63	0.3	0.32	1.77	0.99	1.03	0.49	0.15	0.12	0.53	1.49	0.41	0.03	2.41	1.18	0.23	1.83	0.13	0.35	0.71	0.58	1.3	0.28	0.32
ITGA10	0.23	0.05	1.36	0.45	0.21	0.35	0.11	0.51	0.27	0.89	0.34	0.15	0.24	0.39	0.45	0.79	1.04	0.32	0.3	0.46	0.4	0.18	0.22	1.37	0.3	0.29	0.67	0.18	0.22	0.67	1.48	0.67	0.09	1.44	0.66	0.13	1.15	0.35	0.47	0.26	0.58	0.88	0.22	0.57
PEX11B	36.37	28.39	23.83	12.82	34.77	22.23	20.98	12.66	41.61	27.12	19.52	32.74	34.5	20.3	43.93	29.09	25.85	18.5	24.04	21.35	30.67	30.56	21.01	19.53	22.51	51.71	28.34	29.52	44.64	27.05	45.92	44.24	39.64	32.43	33.03	42.41	35.86	29.26	33.01	36.32	42.53	42.49	33.24	49.8
RBM8A	137.16	144.07	116.72	112.23	205.74	162.69	101.26	111.23	188.15	157.77	158.97	155.73	182.39	176.44	192.39	107.13	90.81	155.77	150.02	104.01	87.08	215.01	126.46	100.82	116.32	104.54	84.19	165.34	121.64	160.47	143.16	83.57	260.56	180.26	155.11	91.52	119.38	130.06	239.27	112.76	201.54	157.56	191.78	186.21
AC243547.3	0	0	0	0	0	0	0	0	0	0	0	0	0	0	0	0	0	0	0	0	0	0	0	0	0	0	0	0	0	0	0	0	0	0	0	0	0	0	0	0	0	0	0	0
LIX1L	7.53	1.65	26.81	3.54	3.38	6.39	4.99	6.79	3.93	8.79	2.56	2.28	6.32	4.9	4.05	4.64	6.35	8.11	8.03	7.09	8.92	2.82	4.92	8.98	8.13	7.1	3.3	1.63	2.81	8.21	11.12	5.96	3.25	16.93	8.48	2.97	7.73	3.25	3.58	10.33	3.79	9.89	1.66	9.57
ANKRD34A	0.05	0.34	0.29	0.17	0.24	0.12	0.45	0.26	0.23	0.28	0.11	0.09	0	0	0.11	0.87	0.44	0.31	0.66	0.3	0.49	0.08	0.19	0.26	0.17	0.24	0.08	0.17	0.28	0.43	0.54	0.66	0.16	0.53	0.36	0.43	0.43	0.13	0.23	0.46	0.05	0.32	0.17	1.33
POLR3GL	48.82	48.79	101.05	34.17	24.06	38.61	42.66	38.5	48.93	57.89	28.85	33.43	45.45	42.86	38.55	54.28	41.89	56.4	40.36	35.97	39.51	26.02	24.34	35.47	33.14	32.67	20.1	19.1	21.21	39.74	47.46	33.02	27.59	57.4	32.1	22.41	25.27	16.75	17.51	38.7	27.8	49.67	15.48	23.61
TXNIP	257.9	235.02	819.35	89.15	258.07	167.82	359.96	159.85	529.64	449.07	226.06	132.29	316.22	93.47	345.81	455.92	279.9	234.28	291.53	190.79	505.56	90.89	299.43	462.52	227.72	304.74	180.56	196.36	139.63	253.88	487.17	712.42	120.06	882.48	449.43	283.42	317.21	274.62	324.71	581.7	628.06	737.61	98.44	102.36
HFE2	0	0	0	0	0	0	0	0	0	0	0.06	0	0	0.11	0.06	0	0.07	0	0.05	0	0	0	0	0	0	0	0	0	0	0	0.81	0	0	0.06	0	0	0	0.07	0	0	0	0.05	0.07	0
NBPF10	0.16	0.19	0.32	0.21	0.31	0.08	0.24	0.33	0.36	0.38	0.22	0.29	0.38	0.23	0.47	0.34	0.42	0.1	0.35	0.24	0.06	0.34	0.26	0.18	0.26	0.11	0.19	0.15	0.21	0.47	0.28	0.57	0.42	0.28	0.71	0.15	0.18	0.24	0.22	0.24	0.32	0.18	0.32	0.19
AC239799.1	0	0	0	0	0	0	0	0.11	0	0	0	0	0	0	0	0	0	0	0	0	0	0	0	0	0	0	0	0	0	0	0	0	0	0	0	0	0	0	0	0	0	0	0	0
NOTCH2NL	0	0	0	0.11	0	0	0	0.1	0.18	0	0	0.17	0	0	0	0	0	0	0	0	0	0	0	0	0	0	0	0	0	0	0.1	0	0	0	0	0	0	0	0	0.1	0	0	0	0.19
AC243756.1	0	0	0	0.51	0	0	0	0	0	0	0	0	0	0	0	0	0	0	0	0	0	0	0	0	0	0	0	0	0	0	0	0	0	0	0	0	0	0.38	0	0	0	0.28	0	0
NBPF12	0.78	1.49	2.67	1.14	1.7	0.69	1.02	1.77	3.89	3.09	1.8	2.63	3.32	1.2	3.14	2.22	1.98	1.44	3.05	1.26	0.3	1.42	1.27	1.18	1.77	1.22	0.75	0.9	1.58	2.09	2.14	3.32	2.28	1.62	4.21	0.58	1.68	2.64	2.2	2.13	2.39	1.4	1.48	1.31
PRKAB2	1.69	3.57	7.8	0.82	3.38	3.14	2.45	1.79	4.7	3.12	3.55	4.6	3.01	2.24	5.3	2.67	3.3	4.51	3.42	2.06	0.62	1.09	1.78	2.17	2.89	1.93	1.06	2.02	3.26	2.17	7.71	3.76	2.59	3.27	8.55	1.7	4.4	7.12	4.12	4.73	5.13	3.86	6.26	8.53
FMO5	13.75	21.82	4.55	12.08	4.31	3.67	32.8	5.38	26.87	23.93	10.66	12.88	12.81	0.66	6.62	50.32	33.33	8.01	5.54	2.7	10.14	1.58	8.47	3.28	2.44	18.29	6.69	1.87	6.51	3.28	10.01	14.37	2.3	2.85	14.3	9.89	3.08	4	2.24	22.71	3.91	20.4	11.88	15.07
CHD1L	10.83	24.7	20.66	17.63	28.55	20.74	12.31	15.1	35.47	34.64	17.87	30.74	25.75	32.84	18.07	22.14	13.54	20.07	28.44	19.04	10.85	21.8	23.9	15.52	19.81	15.91	18.96	19.9	36.3	27.36	33.48	21.09	36.85	18.73	30.33	16.7	22.16	18.4	48.75	18.48	18.02	19.33	18.41	31.95
BCL9	3.18	2.34	3.58	1.21	7.78	0.99	1.41	2.71	4.22	2.49	2.54	3.91	3.46	2.37	10.71	2.16	2.79	1.94	4.99	5.88	1.67	3.86	3.43	2.83	3.71	4.76	3.68	6.17	4.2	3.06	5.38	10.74	7.41	4.62	6.44	3.9	8.96	6.28	9.48	5.74	8.09	5.49	3.93	4.89
ACP6	7.73	15.87	11.67	10.25	20.17	9.76	4.56	3.76	20.72	10.44	9.83	8.66	20.85	18.53	20.32	9.71	6.15	9.34	14.58	11.54	6.71	16.74	14.35	7.85	9.05	14.18	10.12	14.21	22.77	10.41	31.9	17.07	37.6	18.56	13.8	20.74	17.61	28.09	21.95	12.55	18.66	10.03	19.31	19.42
GJA5	3.17	0.47	10.68	1.32	1.35	3.87	0.69	3.52	1.15	2.3	0.8	0.37	2.15	5.56	1.17	0.53	3.03	2.49	4.96	4.97	1.15	2.24	1.93	1.43	9.12	4.08	5.53	0.77	1.63	7.49	9.65	2.06	1.97	11.26	8.15	1.61	8.59	1.31	3.05	4.37	2.42	3.32	1.25	3.82
GJA8	0	0	0	0	0	0	0	0	0	0	0	0	0	0	0	0	0	0	0	0	0	0	0	0	0	0	0	0	0	0	0	0	0	0	0	0	0	0	0	0	0	0	0	0
GPR89B	3.37	3.41	3.6	4.68	6.51	3.19	1.44	4.18	5.71	7.66	8.06	6.18	5.77	4.24	6.56	4.21	4.39	4.1	5.1	1.93	1.06	3.45	2.54	2.89	3.28	2.54	1.55	0.93	1.89	3.92	4.93	4.52	5.44	3.98	4.72	2.09	3.03	3.32	4.01	2.68	5.07	2.71	3.08	1.73
NBPF11	1.02	2.36	2.64	1.01	3.74	1.88	1.52	5.02	4.46	5.23	5.23	4.52	5.27	2.85	5.22	5.26	4.09	2.06	3.71	1.52	0.85	1.52	2.2	2.65	3.71	2.07	1.22	1.49	2.43	3.84	3.99	4.61	5.19	2.53	3.55	1.44	2.94	2.73	2.38	2.29	2.76	1.48	2.25	2.75
PPIAL4G	0	0	0	0	0	0	0	0	0	0	0	0	0	0	0	0	0	0	0	0	0	0	0	0	0	0	0	0	0	0	0	0	0	0	0	0	0	0	0	0	0	0	0	0
NBPF14	0.37	0.43	0.96	0.54	0.76	0.45	0.36	0.84	0.97	1.37	0.61	0.56	0.68	0.59	0.82	1.1	0.53	0.35	0.81	0.57	0.2	0.37	0.63	0.6	0.65	0.42	0.7	0.22	0.3	0.9	1.19	1.26	1.05	0.85	1.21	0.67	0.46	0.88	0.65	0.73	0.55	0.97	0.51	0.4
NUDT4P1	0	0	0	0	0.27	0	0	0.28	0.13	0	0	0	0	0	0.14	0.3	0	0	0	0	0	0.31	0.51	0.14	0.09	0	0	0.35	0	0	0	0	0	0	0	0	0	0	0	0	0.13	0	0	0
PDE4DIP	6.11	4.17	3.14	2.73	3.88	2.91	4.11	4.38	7.27	5.68	3.48	3.36	3.91	4.18	5.11	5.06	3.38	3.71	5.2	3.75	4.19	7.16	3.61	2.05	2.65	5.59	1.8	3.09	3.26	4.12	2.75	3.95	4.83	4.43	6.93	3.09	2.45	3.18	3.02	6.46	2.74	7.94	5.76	3.39
NBPF9	1	1.28	3.14	1.4	3.25	1.62	0.98	2.36	2.35	3.02	1.23	3.31	3.77	1.43	3.29	2.23	2.57	0.94	1.7	1.25	0.09	4.07	2.45	1.8	2.55	0.89	1.34	1.22	1.4	2.21	0.43	4.95	1.69	1.39	3.64	0.94	2.97	5.44	4.49	1.37	1.15	0.56	1.01	2.12
NBPF19	0.46	0.27	0.7	0.23	0.67	0.3	0.17	0.27	0.63	0.61	0.37	0.29	0.54	0.44	0.65	0.59	0.4	0.11	0.49	0.22	0.17	0.41	0.42	0.27	0.23	0.21	0.25	0.15	0.19	0.68	0.55	0.7	0.57	0.39	0.71	0.23	0.29	0.7	0.37	0.36	0.44	0.34	0.29	0.2
PPIAL4C	0	0	0	0	0	0	0	0.16	0	0	0	0	0.16	0	0.16	0.33	0	0	0.26	0	0	0	0	0	0.2	0	0	0	0	0	0.32	0.25	0	0	0	0	0	0	0	0	0	0	0	0
FCGR1A	7.18	1.34	10.08	6.83	5.5	11.59	3.63	7.08	9.28	8.73	7.97	2	7.27	21.52	6.66	4.61	2.99	6.65	7.18	8.02	2.92	1.89	2.03	11.59	16.76	4.42	3.8	2.09	2.96	25.41	19.4	1.31	0.77	3.64	11.89	1.18	7.54	5.68	4.92	14.71	2.51	3.48	0.37	2.22
HIST2H2BF	1.78	2.65	0.83	2.04	4.1	0.22	0	6.81	1.18	3.43	2.12	1.46	0.94	1.83	12.93	0.2	1.14	1.58	2.23	0.54	0.71	3.01	3.55	1.51	0.36	0.35	6.82	0.78	0.3	2.33	0.59	7.23	5.95	0.96	1.52	0.14	1.04	0.46	5.92	0.37	1.59	3.7	3.29	1.62
HIST2H3D	0.35	0.2	0.21	0	2.13	1.73	0	0.75	0.5	2.01	0.77	0.16	0.56	0.33	1.15	0	0	0	0.32	0.18	0.18	0.82	0	0.19	0	0.7	0.15	0.46	0.59	0.77	0.97	0	0.19	0	0.65	0.14	0.17	0	0	0	1.06	0	1.43	1.97
HIST2H4A	0.7	1.87	1.64	0.27	1.63	0.85	1.19	0.5	2.2	0	1.01	1.48	2.72	2.18	2.53	0.52	0.9	2.07	0.63	0.47	0.7	1.62	0	0	0.63	1.62	0.4	1.84	0.58	1.83	1.79	1.58	1.26	0.25	1.7	1.49	0.68	1.51	1.94	0.49	1.16	1.76	1.08	2.83
HIST2H3C	0	0	0	0	0.18	0	0	0	0	0	0	0	0	0	0	0	0	0	0.16	0	0	0	0	0	0	0	0	0	0	0	0	0	0	0	0	0	0	0	0	0	0	0	0	0
HIST2H2AA3	0.56	0.21	0.43	0.21	0.74	0.23	0	0.79	0.17	0	0.6	0	0.79	0.52	0.8	0.21	0	0	0.5	0.19	0.19	0.43	1.06	0.39	0.13	0.18	1.89	0	0	0.81	3.26	0.63	1.2	1.6	0.9	0.29	0.9	0	0.88	1.74	0.18	0	0	1.5
HIST2H2AA4	0.19	0.21	0.22	0.42	0.74	0.23	0	0.39	0	0	0.2	0.5	0.59	0	0.6	0	0	0	0.17	0	0.37	0.14	0.18	0.2	0	0	1.1	0.16	0	0.16	0.61	0	0.4	1	0.23	0.15	0.18	0.24	0.22	0.39	0	0.7	0.43	0.56
HIST2H3A	0	0	0	0	0	0	0	0	0	0	0	0	0	0	0.77	0	0	0	0	0	0	0	0.17	0	0	0	0.15	0	0	0	0	0	0	0	0	0	0	0	0	0	0	0	0	0
HIST2H4B	0	0.27	0	0	0.47	0	0	0	0	0	0	0	0.25	0	1.01	0	0	0	0.21	0	0	0	0	0.25	0	0	0	0	0	0.2	0	0	0.5	0.25	0.28	0	0	0	0.28	0	0	0.44	0	0.24
HIST2H2BE	2.29	6.14	7.61	6.13	13.76	3.96	3.71	23.55	4.69	11.69	9.5	4.69	10.13	5	45.57	5.11	3.43	3.4	5.64	4.05	3.44	5.15	10.18	8.91	6.09	6.43	20.5	5.01	2.86	10.51	16.58	20.7	16.48	20.66	20.47	7.15	11.5	4.44	11.81	7.57	12.17	15.87	9.93	14.28
HIST2H2AC	2.05	3	0.66	1.93	5.42	2.5	0.95	2.38	2.99	3.17	2.02	2.04	1.38	4.36	15.78	1.66	3.11	3.32	2.67	2.07	0.75	4.89	2.13	1.19	1.14	1.66	1.59	4.08	1.09	2.61	0.62	1.9	5.43	2.02	2.04	1.19	1.81	1.45	2.44	0.58	4.46	1.41	4.31	0.57
HIST2H2AB	0.93	0.42	0	0	0.93	2.71	0.19	0	0.35	0.84	0.2	0	0	0	2.61	0.21	0.47	0.24	0.5	0.19	0	1.85	0.18	0.59	0	0	0	0.16	0.15	0.48	0.41	0.63	0.8	1	0.45	0	0.18	0	0.22	0.19	0.55	0.17	0.43	0
BOLA1	20.73	15.33	43.64	16.73	23.75	22.07	14.01	16.63	16.59	13.95	14.44	15.18	28.89	20.04	17.92	18.21	11.27	17.41	17.62	27.66	19.73	13.4	12.71	15.28	10.14	25.75	25.75	16.31	16.54	19.34	26.07	17.56	32.42	36.13	23.33	20.86	30.72	17.49	24.66	21.45	16.46	28.71	24.36	23.44
SV2A	0.49	0.15	2.67	0.19	0.36	0.83	0.4	1	0.25	0.55	0.14	0.12	0.66	0.67	0.32	0.44	0.46	0.25	1.6	1.05	0.69	1.18	0.74	0.38	0.62	0.84	0.72	0.14	0.49	1.68	2.01	0.39	0.56	1.73	2.3	0.16	2.22	0.46	0.7	1.56	0.71	1.08	0.23	0.53
SF3B4	45.75	30.38	37.03	30.7	61.64	41.6	25.08	42.65	56.73	40.7	32.14	34.34	47.63	58.2	59.11	48.56	38.78	43.27	71.12	54.86	38.43	94.34	52.02	41.39	36.51	58.81	70.5	54.4	78.22	50.28	61.52	57.61	96.64	60.89	68.73	42.41	83.35	56.51	99.47	46.79	111.18	48.66	77.65	84.28
MTMR11	17.87	36.01	21.02	36.16	78.32	37.36	40.97	74.45	79.57	56.36	46.69	35.5	87.64	37.07	18.08	81.08	56.24	12.21	25.7	29.29	28.46	45.9	28.11	34.14	46.13	43.98	62.71	29.06	44.05	43.75	71.69	41.1	47.85	19.46	60.16	47.95	50.36	136.06	121.76	54.44	252.84	59.91	78.06	47.73
OTUD7B	2.27	4.12	6.66	3.16	6.87	1.54	3.67	3.27	6.81	3.45	3.42	4.31	2.93	3.14	6.3	5.19	3.76	3.5	4.71	3.86	1.84	6.35	4.24	2.71	3.2	3.3	3.26	3.95	4	4.59	6.22	5.45	4.9	5.53	6.09	3.09	3.96	5.83	9.16	5.85	6.78	6.3	5.91	8.01
VPS45	15.51	20.31	29.42	8.25	12.44	10.93	13.78	13.93	20.09	20.16	11.77	17.97	18.69	16.54	17.36	19.8	15.94	10.91	14.63	10.26	8.79	14.77	11.04	9.31	13.57	11.22	3.59	7.98	9.03	17.07	24.67	16.59	18.32	19.32	18.76	7.08	9.62	12.07	11.24	15.28	10.35	18.92	11.31	12.86
PLEKHO1	25.61	8.48	319.63	20.97	13.5	32.3	19.83	25.15	20.22	32.6	23.15	9.09	45.92	39.2	17.13	23.06	17.29	44.1	35.01	52.33	40.67	15.67	16.21	54.01	59.28	23.07	18.65	12.94	8.18	47.31	71.9	17.54	8.42	27.59	31.41	10.89	50.78	9.63	19.98	35.79	21.21	34.13	10.25	9.56
ANP32E	23.49	33.26	14.25	16.58	34.6	18.85	13.04	34.5	24.73	39.76	18.91	18.13	12.82	23.46	42.16	13.65	18.1	16.21	42.52	9.97	2.2	16.34	24.52	4.21	17.66	1.76	2.16	8.58	6.05	15.05	18.85	15.89	10.76	15.55	31.29	2.83	4.35	19.44	21.3	7.93	5.47	12.69	46.85	9.13
CA14	0.07	0.68	7.53	0.08	0.33	0.32	0.2	0.07	0	0	0.07	0.24	0.14	0	0.5	0.52	0.08	0.17	0.12	0.33	0.6	0.15	0.19	0	0.22	0.52	0.45	0.23	0.83	0.41	1.46	0.34	1.07	0.36	0.48	0.26	0.32	1.11	0.47	0.41	0.33	0.38	0.08	0.2
APH1A	253.46	156.54	124.31	80.57	242.9	114.24	95.95	147.81	239.95	162.04	140.6	151.34	202.96	165.78	235.08	139.65	128.94	100.52	146.96	232.07	185.67	213.31	183.3	128.76	113.32	294.26	317.69	231.68	317.25	197.59	340.99	266	403.67	245.93	247.53	286.15	270.76	242.51	274.19	252.45	320.89	280.93	204.03	324.09
C1orf54	27.24	12.47	117.32	31.25	12.61	42.43	19.47	23.77	14.87	35.71	23.84	6.16	31.57	53.73	15.03	24.91	24.84	41.2	15.79	23.83	24.62	9.71	12.29	23.88	33.23	16.21	12.61	8.27	6.82	34.38	42.23	7.74	13.08	61.86	31.65	10.54	24.16	17.3	4.49	33.51	11.29	30.19	8.19	7.48
CIART	0.75	0.58	11.48	2.52	1.64	1.76	0.77	0.67	0.47	1	1.83	0.29	1.8	0.65	1.98	0.56	0.97	1.84	0.68	2.22	1.32	0.82	0.6	2.47	0.85	0.62	0.7	0.38	0.31	2.36	4.83	0.43	2.58	2.65	0.99	0.45	4.64	1.22	0.37	1.11	1.5	0.47	0.36	0.51
MRPS21	117.65	225.78	272.14	98.63	248.3	124.3	107.86	154.99	125.41	194.38	176.09	98.97	113.69	337.73	216.41	99.15	146.66	152.61	141.15	147.62	102.47	23.35	162.32	227.68	162.68	126.32	99.09	181.41	232.03	141.75	169.91	79.83	344.26	240.97	106.73	143.15	158.98	136.8	109.45	164.44	264.36	187.9	133.7	24.5
PRPF3	24.71	29.29	29.36	27.98	39.4	19.28	18.99	22.84	31.53	37.83	41.75	28.75	40.2	26.95	59.95	36.77	29.96	18.87	37.72	21.89	6.4	27.86	23.25	17.6	19.13	10.11	14.56	17.75	13.94	26.22	17.5	22.52	48.65	25.29	26.99	8.45	18.49	26.58	64.84	12.5	43.05	17.44	38.62	17.05
RPRD2	6.09	5.28	7.65	3.24	10.16	3.76	3.83	5.88	8.97	5.99	4.35	5.28	5.76	5.17	11.99	4.17	4.57	5.13	8.5	7.57	4.15	10	5.7	3.06	5.73	6.73	7.02	5.98	8.89	4.8	7.42	15.1	11.2	8.66	10.01	6.7	8.69	10.79	10.24	8.92	13.2	10.72	10.35	11.69
TARS2	14.13	15.83	12.05	8.63	21.95	12.05	4.31	8.18	21.56	11.97	17.36	22.82	25.54	17.56	33.77	8.94	10.04	11.87	20.33	15.28	7.78	32.01	15.6	13.13	8.38	14.06	19.23	22.2	37.25	17.58	34.29	29.66	47.81	21.79	18.32	18.43	22.14	19.4	37.14	14.22	34.78	15.96	20.14	22.83
ECM1	13.4	9.18	47.95	11.32	6.26	21.01	10.78	12.21	6.91	9.55	9.34	4.76	36.59	28.4	9.18	6.92	7.58	55.39	17.83	19.44	25.5	15.67	16.44	27.25	13.63	19.25	70.26	18.99	15.38	34.52	78.32	13.48	8.4	24.08	53.89	26.68	59.38	34.05	17.66	23.79	16.19	18.68	7.86	9.46
ADAMTSL4	0.91	0.55	10.4	0.69	1.12	0.97	1.1	1.24	1.43	2.15	0.75	1.47	2.91	1.21	1.34	3.34	1.02	1.07	1.91	1.26	5.69	0.73	0.72	3.69	2.01	1.41	1.8	0.98	1.01	10.26	9.02	2.49	1.7	6.19	7	0.33	2.43	2.09	1.85	3.06	1.14	3.24	0.37	0.68
MCL1	168.51	60.02	125.76	36.79	148.82	49.01	68.48	87.74	190.25	311.7	65.13	115.63	65.48	50.94	137.87	89.34	113.47	59.49	88.47	62.98	50.16	62.79	215.37	47.43	90.1	72.57	23.42	91.82	43.39	73.21	151.65	71.93	61.74	125.87	138.82	57.14	47.02	80.7	114.4	109.14	188.81	98.86	73.85	114.47
ENSA	144.14	130.25	159.86	89.47	216.98	129.67	99.95	112.78	186.29	133.36	128.29	130.47	136.75	144.65	149.15	120.72	112.11	161.35	136.43	136.61	112.62	189.64	163.92	105.74	102.41	153.2	132.09	145.71	170.51	122.16	209.21	111.15	190.25	170.86	163.07	164.48	155.84	173.58	195.56	152.88	179.95	184.71	201.42	288.91
GOLPH3L	32.04	43.82	15.5	11.2	33.66	12.29	24.3	27.62	56.35	32.14	17.28	30.14	29.23	15.31	31.85	31.58	33.62	30.6	27.78	16.36	16.89	29.24	25.32	10.1	23.83	31.96	6.71	28.4	18.16	14.78	43.35	35.48	38.65	21.47	32.7	24.84	17.13	25.75	25.37	45.01	32.63	44.09	27.56	35.56
HORMAD1	0.06	0.63	0	0	0.31	0.22	0.25	0.52	0.35	0.56	0.86	0.06	0	0.06	0.13	0.75	0.55	0.08	0.44	0	0	0	0.12	0	0.29	0.06	0	0	0	0.05	0	0.21	0	0.07	0.82	0	0	0	0.07	0.06	0	0	0.07	0.12
CTSS	409.99	361.13	83.85	96.61	234.8	172.38	234.17	221.1	681.18	446.4	142.11	317.88	295.17	178.4	261.46	581.37	405.78	138.49	194.04	110.12	199.17	170.4	213.21	102.03	207.54	249.1	43.45	209.59	92.65	194.87	313.11	324.4	148.82	92.69	313.9	107.78	99.57	68.71	169.31	509.32	134.57	447.29	169.59	85.55
CTSK	149.9	18.6	341.27	71.02	52.86	283.41	95.18	231.78	88.35	164.65	70.17	30.89	188.5	422.98	60.92	89.1	91.46	55.98	199.9	231.57	143.96	81.65	113.25	113.92	204.99	220.65	91.68	35.42	41.53	231.05	123.4	41.51	44.45	199.97	452.53	45.05	126.91	46.26	87.25	199.33	92.97	125.99	29.17	45.29
ARNT	6	7.89	17.64	4.38	10.8	5.69	5.98	9.6	13.19	10.45	5.41	7.91	11.44	6.91	13.71	7.7	7.89	7.97	11.37	10.33	9.81	10.27	9.66	7.1	8.18	12.96	6.33	6.87	8.38	9.31	12.32	18.63	15.43	16.13	18.12	7.87	12.65	14.65	13.19	20.26	12.53	18.49	9.91	19.04
AL355860.1	0	0	0	0	0	0	0	0	0	0	0	0	0	0	0	0	0	0	0	0	0	0	0	0	0	0	0	0	0	0	0	0	0	0	0	0	0	0	0	0	0	0	0	0
SETDB1	7.14	6.54	9.74	5.54	11.3	6.21	3.84	12.27	12.78	10.14	8.8	9.75	11.58	11.42	17.98	8.17	7.29	8.03	12.55	10.35	4.5	12.29	7.97	7.74	8.7	9.12	9.89	8.51	13.16	11.85	10.43	13.58	17.77	10.64	13.3	6.02	12.8	13.19	13.85	9.77	15.26	11.84	10.2	17.83
CERS2	117.65	53.95	93.43	36.1	94.35	64.03	49.74	77.47	117.29	64.44	70.08	85.04	107.67	72.49	89.49	55.01	59.44	48.02	92.34	93.13	76.95	153.92	100.96	59.39	63.05	94.95	104.16	119.75	142.02	86.83	148.95	111.3	122.9	108.14	120.16	85.84	125.47	103.39	130.62	101.14	131.28	112.22	89.33	218.67
ANXA9	8.13	7.8	7.14	6.91	14.1	4.87	6.23	23.4	7.74	4.29	5.23	7.01	13.68	15.53	6.23	5.23	6.38	4.63	9.67	11.45	1.9	7.34	8.27	7.88	3.71	7.7	16.01	7.67	12.49	14.14	13.1	7.36	15.27	8.19	5.8	5.64	8.92	6.8	35.34	6.95	8.66	7.61	7.53	8
MINDY1	10.68	8.46	14.52	5.72	11.24	4.65	7.45	7.39	13.21	7.17	7.16	7.58	13.73	5.56	8.63	9.33	7.95	4.04	8.21	8.03	10.66	9.55	10.12	6.09	7.82	17.5	14.24	8.03	12.87	7.5	7.96	15.4	9.31	9.93	12.4	17.25	11.8	11.26	10.31	17.22	16.81	18.35	10.02	23.23
PRUNE1	16.45	8.15	12.64	2.57	13.8	3.97	4.91	11.7	15.58	6.36	4.85	6.41	7.19	4.84	12.63	6.25	7.33	7.94	9.47	15.14	7.92	13.87	8.95	7.36	8.52	14.12	14.38	10.38	11.43	8.49	13.39	18.19	18.79	14.16	12.36	10.13	13.33	14.71	17.72	15.6	11.17	14.38	10.3	16.62
BNIPL	0.07	0.39	0.16	0.85	1.34	0.08	0.14	1.64	1.08	0.61	0.51	0.61	0.93	0.75	0.95	0.75	0.34	0.34	0.6	0.41	0.07	0.62	0.38	0.36	0.23	0.47	0.97	0.18	1.12	0.53	0.15	0.57	0	0.15	0.25	0.27	0.2	2	0.4	0.14	0.33	0.44	0.39	0.34
C1orf56	4.96	4.56	7.48	3.99	5.61	4.5	2.32	5.58	5.96	3.78	4.52	5.8	10.08	4.84	3.92	4.27	4.64	1.89	4.38	6.44	5.05	6.77	3.24	4.29	3.66	5.05	8.64	4.16	5.14	5.02	6.78	7.33	6.81	9.59	5.18	2.94	3.79	5.04	7.42	3.55	6.29	4.08	3.69	9.03
CDC42SE1	134.87	93.92	146.66	91.81	234.28	99.04	87.05	134.39	163.71	215.88	102.91	117.13	163.64	138.57	203.53	111.77	105.35	98.57	123.78	152.9	116.06	124	146.25	99.34	155.5	157.56	170.22	204.33	123.7	159.89	187.9	211.58	220.73	254.24	266.19	126.79	229.64	178.31	212.67	191.95	186.32	134.83	135.87	245.62
MLLT11	5.86	2.45	41.52	4.28	2.4	3.25	5.45	5.95	5.03	10.27	1.73	0.97	4.24	11.46	3.18	2.08	5.13	12.19	12.89	5.91	1.87	4.52	6.85	14.98	8.32	3.69	5.22	2.8	2	15.83	20.21	6.32	5.46	11.54	12.33	2.34	17.08	6.89	3.8	6.95	1.59	4.53	2.46	20.73
GABPB2	3.56	7.25	5	2.97	8.16	5.14	2.93	5.91	6.88	4.16	2.98	8.05	5.1	5.71	4.92	4.09	2.56	2.2	4.69	2.34	0.97	5.53	4.21	1.55	3.81	1.82	1.66	2.32	3.46	4.43	3.09	5.58	4.49	3.8	6.18	2.24	1.94	4.47	4.5	2.42	5.97	4.69	5.37	2.4
SEMA6C	0.76	0.95	2.87	0.89	0.62	0.89	0.59	1.32	0.52	0.91	2.2	0.54	1.94	1.22	0.57	1.25	1.09	1.34	1.81	3.4	0.94	0.44	0.83	1.36	1.65	1.32	2.19	0.32	0.55	2.54	2.54	1.63	0.62	4.29	1.95	0.55	2.76	2.1	1.04	1.58	1.76	1.8	1.64	0.95
TNFAIP8L2	8.65	1.65	7.22	3.91	3.67	9.43	3.08	5.02	7.05	5.95	3.12	1.55	4.59	7.97	6.11	5.55	4.2	3.5	7.98	8.6	11.56	1.72	4.86	5.42	9.16	7.27	1.56	4.36	4.69	8.7	8.93	9.99	1.98	6.38	11.02	2.09	7.13	2.37	6.08	9.71	5.48	8.29	2.12	1.46
SCNM1	45.34	34.45	51.16	43.48	44.04	47.74	30.04	48.44	50.06	32.5	34.51	41.81	54.89	63.2	47.37	28.53	28.54	58.01	49.82	53.91	36.3	75.46	40.46	41.31	30.13	40.12	58.59	36.3	53.24	39.79	51.69	31.83	50.06	44.99	39.64	29.02	51.8	47.91	69.78	41.84	71.32	57.6	45.6	52.71
LYSMD1	9.29	8.7	13.85	4.17	13.15	4.31	5.47	11.6	9.54	7.22	7.21	7.9	11.04	11.52	13.15	6.64	7.13	5.65	7.24	9.38	5.67	12.14	11.92	5.57	7.95	9.6	8.09	11.06	12.62	9.62	6.89	7.7	14.28	13.34	11.2	10.47	12.76	13.59	11.29	11.17	14.19	16.32	9.8	16.64
TMOD4	0.41	0.55	0.24	0.71	1.44	0.83	0.98	0.29	0.45	1.55	0.15	0.93	1.02	0.58	0.22	1.6	1.23	1.3	1.53	1.52	0.27	0.63	0.33	0.29	0.37	1.08	0.35	0.12	0.51	0.96	0.38	2.09	1.33	0.96	1.25	0.27	1.2	1.24	0	1.21	1.3	0.65	0.16	0.28
VPS72	39.72	34.49	42.69	31.59	46.75	39.47	24.06	37.85	50.24	30.94	36.68	33.54	48.16	50.4	56.87	22.49	27.96	43.91	48.11	54.72	25.99	60.87	35.78	33.45	28.45	42.72	66.66	43.42	62.52	38.64	48.27	41.19	85.02	57.1	44.78	34.89	59.2	46.69	69.64	35.93	89.44	47.87	51.11	63.53
PIP5K1A	9.84	7.35	12.99	3.27	15.48	5.09	5.59	12.12	15.45	11.82	6.33	9.62	7.62	7.34	18.34	7.7	8.06	5.41	13.78	11.23	5.91	16.34	13.86	7.5	10.15	10.44	8.62	15.76	16.59	11.87	14.21	23.02	19.63	16.36	20.17	8.59	17.48	14.44	20.11	12.59	16.77	13.83	10.96	29.87
PSMD4	158.62	111.06	232.43	112.4	153.57	155.3	81.62	134.87	179.66	112.53	126.81	121.2	169.41	185.2	160.29	89.57	100.51	169.63	164.12	148.24	96.82	208.99	158.71	134.28	102.22	139.5	189.79	149.67	196.65	156.77	227.72	134.59	212.56	183.93	162.58	126.26	184.46	147.45	281.15	134.83	225.16	167.67	166.98	203.18
ZNF687	6.89	4.52	5.95	2.27	9.28	3.2	2.9	6.4	9.11	4.08	4.05	5.5	7.79	4.54	13.63	4.81	4.35	3.72	7.09	9.12	5.78	12.16	6.12	5.27	4.9	8.76	10.74	9.6	15.61	8.46	8.85	13.71	15.48	10.05	9.99	6.6	13.03	8.66	14.92	10.7	14.87	10.08	8.51	15.67
PI4KB	17.46	12.42	24.06	8.18	22.12	9.95	8.48	18.53	22.38	19.36	14.5	17.39	21.76	14.95	29.87	15.99	13.21	11.88	18.12	21.37	14.41	22.37	18.28	12.63	13.32	20.94	26.68	19.24	30.91	17.99	28.19	27.74	35.3	28.84	28.5	16.98	27.88	17.66	25.25	25.31	31.55	27.6	17.7	33.96
RFX5	20.27	12.68	30.89	7.9	31.13	11.53	8.12	14.88	22.83	18.66	12.52	15.86	17.78	19.31	28.07	9.57	10.24	28.54	21.07	23.28	11.34	14.46	15.84	12.68	16.4	13.56	13.31	16.66	31.13	18.14	19.71	25.96	36.61	27.88	23.96	14.83	26.31	26.51	26.54	21.9	24.16	24.4	16.13	26.87
SELENBP1	621.38	144.17	75.07	31.38	206.4	63.68	169.62	68.08	275.29	172.12	108.7	322.98	161.32	52.59	1362.12	479.68	308.8	162.21	53.19	161.58	301.15	60.45	146.35	69.46	73.4	479.2	110.01	288.37	1786.5	84.27	99.42	616.17	735.11	254.15	95.91	164.93	256.88	253.15	105.12	640.93	358.87	474.25	741.18	131.43
PSMB4	394.16	213.9	346.16	240.09	353.64	341.27	151.13	291.69	296.97	231.42	256.07	306.94	374.44	381.37	355.65	175.95	181.32	404.97	290.17	336.6	192.24	415.52	307.49	288.64	220.56	263.74	321.02	355.12	434.49	281.62	343.37	231.31	485.31	379.4	301.16	252.41	370.98	311.85	487.4	242.58	420.25	330.21	413.76	520.07
POGZ	5.01	4.52	9.8	2.51	8.96	2.69	3.91	10.03	10.84	12.12	5.55	5.57	6.59	4.31	10.27	7.96	7.95	4.01	7.81	5.51	3.83	7.23	5.48	3.79	6.94	5.19	3.23	4.49	6.66	6.77	7.2	14.26	6.69	9.44	11.66	3.95	6.6	10.71	7.35	8.63	9.32	9.15	6.79	12.25
CGN	11.52	9.01	0.8	6.82	16.23	7.24	11.3	18.29	27	10.69	14.46	22.63	24.63	5.99	33.21	25.74	19.73	4.53	10.7	6.16	18.25	13.62	23.94	9.34	8.24	31.45	27.07	14.28	11.99	18.56	31.37	20.44	29.07	7.32	20.34	22.45	18.35	19.69	17.82	40.78	39.35	37.3	24.73	51.59
TUFT1	25.39	16.4	7.4	12.81	46.86	9.5	11.1	24.39	34.46	27.06	24.41	45.62	46.39	9.35	54.16	14.62	16.28	12.62	18.51	15.41	10.39	31.66	27.49	15.22	17.65	22.17	33.97	29.27	23.76	25.12	43.15	32.22	51.55	29.81	26.3	29.81	23.65	48.61	46.98	35.32	148.06	45.71	30.4	46.54
SNX27	2.44	4.26	6.95	0.85	4.46	1.7	1.38	3.25	4.33	2.82	1.18	2.38	1.11	2.41	5.73	2.72	2.29	2.27	3.24	1.67	1.53	3.23	3.49	1.39	2.72	1.81	1.26	2.33	2.11	2.78	3.79	4.29	3.63	2.31	6.17	1.18	3.48	2.54	5.24	4.42	3.78	3.21	2.82	6.61
CELF3	0.15	0.06	0.71	0.69	6.67	0.18	0.1	0.11	1.24	1.14	4.75	2.11	1.82	1.32	0.66	0.56	0.52	0.64	0.23	0.25	0.4	2.25	1.68	0.37	0	1.75	0.73	0.44	0.04	2.42	0.61	0.34	0.33	0.66	0.86	0.28	1.57	0.46	0.36	0.26	1.56	0.95	0.06	0
RIIAD1	0.19	0.64	4.77	1.91	75.8	1.35	0.57	0.2	4.02	3.15	8.01	13.97	2.95	2.77	2.01	2.06	1.19	9.88	0.17	3.74	1.11	0.29	3.35	2.16	0.38	6.41	0.32	6.97	0.15	0.16	0.2	0	0.4	1.8	0.23	1.03	0.54	0.96	2.2	0.39	3.87	0	0	1.12
MRPL9	80.43	57.19	75.65	60.48	90.16	65.35	38.89	56.05	91.76	64.15	72.6	69.35	85.91	89.06	89.34	42.57	44.59	65.54	70.67	68.63	33.73	117.09	65.42	41.21	57.14	59.42	67.93	80.38	83.21	62.13	63.76	61.9	101.73	67.55	66.65	41.88	85.99	75.3	96.71	40.96	96.5	61.36	73.49	93.5
OAZ3	3.76	2.26	4.2	1.75	7.18	2.18	1.47	2.57	4.15	2.13	3	2.44	3.42	2.68	4.57	3.69	2.64	3.53	3.69	3.07	3.41	2.42	2.47	1.81	2.55	6.03	2.14	5.02	2.61	3.52	3.45	1.82	2.22	2.81	4.26	4.85	2.87	2.55	3.62	3.65	2.68	3.72	2.48	9.6
TDRKH	7.57	3.34	4.46	1.07	8.43	3.08	0.99	2.64	5.53	3.65	4.07	4.02	8.65	5.23	9.39	1.77	2.19	2.32	6.47	5.91	3.03	6.43	3.51	2.88	2.74	3.23	1.52	6.19	5.5	5.25	6.49	5.85	18.76	7.06	3.92	2.32	4.64	7.63	12.65	5.1	9.17	4.69	4.8	14.39
LINGO4	0.04	0	0	0	0	0	0.04	0	0	0	0	0	0.04	0	0	0.05	0	0.16	0.07	0	0	0	0.04	0	0	0.28	0.03	0	0.03	0	0	0.48	0.09	0.09	0.3	0	0	0	0	0.04	0.08	0.04	0.05	0
RORC	4.26	6.27	0.35	2.76	2.54	0.73	3.82	0.18	8.08	10	1.16	11.69	9.53	0.08	4.06	7.86	8.99	3.39	1.85	4.77	3.84	4.44	6.83	3.88	2.54	15.54	15.02	1.66	18.87	3.91	10.35	14.79	8.35	3.91	8.22	13.91	4.01	5.61	3.94	13.99	1.8	16.24	4.87	0.7
C2CD4D	2.6	1.41	0.24	1.34	2.33	0.84	0.14	0.95	0.97	0.39	1.48	0.69	1.31	1.41	1.49	0.92	1.05	1.65	0.43	1.17	0.34	1.16	1.63	0.94	0.56	0.68	0.29	0.96	0.46	0.12	0.75	0.7	1.03	0.67	0.17	0.55	0.73	1.33	0.9	0.5	2.46	1.88	0.95	1.38
THEM5	0.26	0.8	1.33	0.3	0.52	0.43	0.36	1.39	1.73	2.38	0.66	1.43	0.74	1.14	1.89	2.14	0.67	0.67	1.64	1.06	0.61	0.87	0.91	0.65	0.47	1.47	0.82	0.61	1.31	0.53	1.25	1.48	0.19	0.95	1.06	1.32	0.34	1.58	0.83	1.18	0.78	0.91	0.4	0.35
THEM4	9.45	13.22	12.66	5.78	9.1	6.7	6.81	11.97	11.82	15.72	15.28	15.88	7.83	16.33	9.86	10.03	5.2	18.53	11.05	7.63	3.79	11.65	6.43	8.69	10.2	6.15	1.92	7.49	9.15	8.96	23.75	12.36	10.3	9.45	11.51	5.38	6.82	17.58	21.84	7.8	8.43	8.76	10.61	18.83
S100A10	2649.73	1991.93	1457.84	1320.88	2393.87	1982	3105.53	2247.06	2541.54	1600.89	1350.34	1507.64	2524.47	2115.48	1232.79	2737.53	1916.14	1422.59	1234.01	1699.55	2785.72	2749.93	2326.04	2719.17	1992.26	3633.03	2122.85	2023.02	1772.95	1977.52	6269.97	676.61	2920.17	1437.82	1964.74	3471.98	1498.97	4319.37	3928.33	2507.65	2430.81	3701.39	2557.01	2848.62
S100A11	1046	904.13	737.02	1574.19	1623.88	1519.21	713.58	834.05	1137.93	655.07	667.87	1099.11	1717.88	1680.14	1123.87	361.89	531.05	945.88	1031.27	1268.48	478.09	2210.87	1211.53	2153.15	1167.7	1019.27	1909.42	2027.35	1395.83	2265.62	2932.58	745.7	1663.7	1129.5	1448.66	1961.4	1720.69	1650.95	2932.69	820.29	2130.21	949.11	981.82	2150.31
TCHHL1	0	0	0	0	0	0	0	0	0	0	0	0	0	0	0	0	0	0	0	0	0	0	0	0	0	0	0	0	0	0	0	0	0	0	0	0	0	0	0	0	0	0	0	0
TCHH	0.01	0	0.03	0.07	0.06	0.05	0.06	0.03	0	0.06	0.03	0.01	0.03	0.01	0.28	0.03	0.02	0.05	0.31	0.06	0.01	0.11	0.04	0	0.04	0	0.01	0.01	0	0.08	0.1	0.02	0	0	0.11	0	0.02	0.08	0	0.07	0.06	0.16	0.01	0.08
RPTN	0	0	0	0	0	0	0	0	0	0	0	0	0	0	0	0	0	0	0	0	0	0	0	0	0	0	0	0	0	0	0	0	0	0	0	0	0	0	0	0	0	0	0	0
HRNR	0.07	0.01	0.14	0	0.18	0.02	0.02	0.03	0.01	0.04	0.02	0	0	0.01	0.01	0.04	0.01	0.09	0.02	0.03	0	0	0	0	0.12	0	0.01	0	0.01	0.04	0.03	0.1	0	0.04	0	0.01	0.02	0.16	0.03	0.05	0.02	0.02	0.04	0.02
FLG	0.01	0.01	0.1	0.01	0.01	0.01	0	0.01	0.01	0.01	0.01	0	0.01	0.01	0.01	0.01	0.02	0	0.04	0.01	0.01	0.02	0	0.02	0.02	0.03	0.02	0.01	0	0.01	0.01	0.04	0.01	0.12	0.1	0.01	0.12	0.05	0.01	0.02	0	0.07	0.01	0.01
FLG2	0	0	0.01	0	0	0	0	0	0	0	0	0	0	0	0	0	0	0	0	0	0	0	0	0	0	0	0	0	0	0	0	0	0	0	0	0	0	0.03	0.01	0	0.01	0.03	0	0
CRNN	0	0	0	0	0	0	0	0	0	0	0	0	0	0	0	0	0	0	0	0	0	0	0	0	0	0	0	0	0	0	0	0	0	0	0	0	0	0	0	0	0	0	0	0
LCE5A	0	0.23	0	0	0	0	0	0	0	0	0	0	0	0	0	0	0	0	0	0	0	0	0	0	0	0	0	0	0	0	0	0	0	0	0	0	0	0	0	0	0.81	0	0	0
CRCT1	0	0	0	0	0	0	0.5	0	0	0	0	0	0	0	0	0	0	0	0	0	0	0	0	0	0	0	0	0	0	1.48	0	0	0	0	0.3	0	0	0	0	0	0	0	0	0
LCE3E	0	0	0	0	0	0	0	0	0	0	0	0	0	0	0	0	0	0	0	0	0	0	0	0	0	0	0	0	0	0	0	0	0	0	0	0	0	0	0.31	0	0	0	0	0
LCE3D	0	0	0	0	0	0	0	0	0	0	0	0	0	0	0	0	0	0	0	0	0	0	0	0	0	0	0	0	0	0	0	0	0	0	0	0	0	0	0	0	0	0	0	0
LCE3C	0	0	0	0	0	0	0	0	0	0	0	0	0	0	0	0	0	0	0	0	0	0	0	0	0	0	0	0	0	0	0	0	0	0	0	0	0	0	0	0	0	0	0	0
LCE3B	0	0	0	0	0	0	0	0	0	0	0	0	0	0	0	0	0	0	0	0	0	0	0	0	0	0	0	0	0	0	0	0	0	0	0	0	0	0	0	0	0	0	0	0
LCE3A	0	0	0	0	0	0	0	0	0	0	0	0	0	0	0	0	0	0	0	0	0	0	0	0	0	0	0	0	0	0	0	0	0	0	0	0	0	0	0	0	0	0.25	0	0
LCE2D	0	0	0	0	0	0	0	0	0	0	0	0	0	0	0	0	0	0	0	0	0	0	0	0	0	0	0	0	0	0	0	0	0	0	0	0	0	0	0	0	0	0	0	0
LCE2C	0	0	0	0	0	0	0	0	0	0	0	0	0	0	0	0	0	0	0	0	0	0	0	0	0	0	0	0	0	0	0	0	0	0	0	0	0	0	0	0	0	0	0	0
LCE2B	0	0	0	0	0	0	0	0	0	0	0	0	0	0	0	0	0	0	0	0	0	0	0	0	0	0	0	0	0	0	0	0	0	0	0	0	0	0	0	0	0.22	0	0	0
LCE2A	0	0	0	0	0	0	0	0	0	0	0	0	0	0	0	0	0	0	0	0	0.23	0	0	0	0	0.45	0	0	0	0	0	0	0	0	0	0	0	0	0	0	0	0	0	0
LCE4A	0	0	0	0	0	0	0	0	0	0	0	0	0	0	0	0	0	0	0	0	0	0	0	0	0	0	0	0	0	0	0	0	0	0	0	0	0	0	0.29	0	0	0	0	0
C1orf68	0	0	0	0	0	0	0	0	0	0	0	0	0	0	0	0	0	0	0	0	0	0	0	0	0	0	0	0	0	0	0	0	0	0	0	0	0	0	0	0	0	0.09	0	0
KPRP	0	0	0	0	0	0	0	0	0	0	0	0	0	0	0	0	0	0	0	0	0	0	0	0	0	0	0	0	0	0	0	0	0	0	0	0	0	0	0	0	0	0.04	0	0
LCE1F	0	0	0	0	0	0	0	0	0	0	0	0	0	0	0	0	0	0	0	0	0	0	0	0	0	0	0	0	0	0	0	0	0	0	0	0	0	0	0	0	0	0	0	0
LCE1E	0	0	0	0	0	0	0	0	0	0	0.22	0	3.89	0	1.99	0	0	0.26	0	0	0	0	0	0	0	0	0	0	0	0.18	0	0.35	0	0	0.25	0	0	0	0	0	0	0	0	0
LCE1D	0	0	0	0	0	0	0	0	0	0	0	0	1.57	0	0	0	0	0	0	0	0	0	0	0	0	0	0	0	0	0	0	0	0	0	0	0	0	0	0	0	0	0	0.24	0
LCE1C	0	0	0	0	0	0	0.21	0	0	0	0	0	0	0	0	0.23	0	0	0	0	0	0	0	0	0	0	0	0	0	0	0	0	0	0	0	0	0	0	0	0	0	0.38	0	0
LCE1B	0	0	0	0	0	0	0	0	0	0	0	0	0	0	0	0	0	0	0	0	0.2	0	0	0	0	0	0	0	0	0	0	0	0	0	0	0	0	0	0	0	0.2	0	0	0
LCE1A	0	0	0	0	0	0	0	0	0	0	0	0	0	0	0	0	0	0	0	0	0	0	0	0	0	0	0	0	0	0	0	0	0	0	0	0	0	0	0	0	0	0.21	0	0
LCE6A	0	0	0	0	0	0	0	0	0	0	0	0	0	0	0	0	0	0	0	0	0	0	0	0	0	0	0	0	0	0	0	0	0	0	0	0	0	0	0	0	0	0	0	0
SMCP	0	0	0	0	0	0	0	0	0	0	0	0	0	0	0	0	0	0	0	0	0	0	0	0	0	0	0	0	0	0	0	0	0	0	0	0	0	0	0	0	0	0	0	0
IVL	0.12	0	0	0	0	0	0	0	0	0	0	0	0	0	0	0	0	0	0	0	0	0	0	0	0	0	0	0	0.21	0.04	0	0	0	0	0	0	0	0.05	0	0	0	0	0	0
SPRR5	0	0	0	0	0	0	0	0	0	0	0	0	0	0	0	0	0	0	0	0	0	0	0	0	0	0	0	0	0	0.39	0	0	0	0	0	0	0	0	0	0	0	0	0	0
SPRR4	0	0	0	0	0	0	0	0	0	0	0	0	0	0	0	0	0	0	0	0	0	0	0	0	0	0	0	0	0	0	0	0	0	0	0	0	0	0	0	0	0	0	0	0
SPRR1A	0	14.84	0	0	1.89	0	0	0	0	0	0	0.24	0	0.5	0	0	0	0.34	2.17	0	0	0	0	0	7.68	0	0.23	0	0.22	33.41	3.26	1.37	2.62	0	0	0.21	0.52	0.35	2.88	0	0	0	1.87	0.27
SPRR3	0	2.13	0	0	0	0.17	0	0	0	0	0	0	0	0.4	0.15	0	0	0	0.26	0	0	0	0.27	0.45	0	0	0	0	1.31	85.71	1.72	0	0.46	0.15	0.69	0	0	0	0.17	0	0	0	0	0
SPRR1B	1.35	12.06	0	0	0.81	3.28	1.38	0	0	0	0.29	0.49	0	6.3	0	0.3	0	0.68	1.45	0	0	0.21	0	0.57	1.46	0.53	1.38	0.47	2.92	169.89	2.67	0.91	2.62	0.87	1.97	0	0	0	7.69	0	0	0	0	0
SPRR2D	0	0.38	0	0	0.67	3.24	0.68	0	0	0	0.72	0.3	0	3.11	0	0	0	0	0	0.34	0	0.77	0.32	0	4.28	0	0.28	2.33	78.85	59.76	0.73	2.81	0	0	0.81	0	0	0	1.58	0	0.99	0	0	0
SPRR2A	0	0.76	0	0	0.67	8.91	0.34	0	0	0.75	0	0	0	0.31	2.52	0	0	0	0.59	0	0	1.28	0.32	0	6.54	0	0	1.74	121.18	110.24	0.73	3.94	1.43	1.8	0.81	0	0	0	6.72	0	0	0	0	0
SPRR2B	0	0	0	0	0	0	0	0	0	0	0	0	0	0	0	0	0	0	0	0	0	0	0	0	0	0	0	0	0.55	0	0	0	0	0	0	0	0	0	0	0	0	0	0	0
SPRR2E	0	0	0	0	0	0	0	0	0	0	0	0	0	0	0	0	0	0	0	0	0	0	0	0	0	0	0	0.29	12.17	0.58	0.37	0	0.36	0	0	0	0	0	0.4	0	0	0.31	0	0
SPRR2F	0	0	0	0	0	0	0	0	0	0	0	0	0	0	0.36	0	0	0	0	0	0	0	0	0	0.23	0	0	0	0.83	0	0	0	0	0	0	0	0	0	0	0	0	0	0	0
SPRR2G	0	0	0	0	0	0	0	0	0	0	0	0	0	0	0	0	0	0	0	0	0	0	0	0	0	0	0	0	1.09	0	0	0	0	0	0	0	0	0	0	0	0	0	0	0
LELP1	0	0	0	0	0	0	0	0	0	0	0	0	0	0	0	0	0	0	0	0	0	0	0	0	0	0	0	0	0	0	0	0	0	0	0	0	0	0	0	0	0	0	0	0
PRR9	9.53	0	0	0	0	5.56	0.85	0	0	0	0	0	0	0.97	0	0	0	0	0	0.42	0	1.44	0	0.44	0	0	0.18	0	34.35	0.18	0	0	0	0	0	0	0.2	0	0.99	0	0	0	0	0
LOR	0	0	0	0	0	0	0	0	0	0	0	0	0	0.14	0	0	0	0	0.07	0	0.16	0	0	0	0	0	0	0	0	0	0	0	0	0	0	0	0	0	0	0	0	0	0	0
PGLYRP3	0	0.08	0	0	0	0	0	0	0	0.16	0	0	0	0.13	0.15	0	0	0	0	0	0	0	0	0	0.14	0	0	0.12	0.41	1.11	0.55	0.12	1.91	0.69	0	0.06	0	0	1.26	0	0	0.13	0	0
PGLYRP4	0	0.07	0	0.15	0.26	0	0	0	0.06	0.22	0	0	0	0.06	2.11	0	0	0	0	0.39	0	0.1	0.06	0	0.22	0	0	0	1.67	1.02	0.64	1.21	1.19	0.63	0	0.15	0.06	0.08	0.23	0	0.58	0.49	0.07	0
S100A9	98.25	25.89	229.25	272.39	53.83	186.9	76.51	58.96	115.68	151.61	101	83.79	128.15	207.38	175.43	16.68	25.42	151.34	98	70.63	31.07	115.51	119.8	112.49	103.02	74.33	52.11	171.31	1064.26	392.8	93.4	55.73	260.47	214.75	797.47	19.32	167.12	23.99	687.58	426.55	25.84	41.22	84.04	26.21
S100A12	1.3	0	5.5	6.28	1.31	8.9	1.07	1.94	1.48	4.14	6.48	2.85	2.49	4.63	1.7	0	0.33	8.61	1.63	2.37	0.52	1.41	5.21	0.28	3.01	2.84	0.44	1.14	5.21	2.96	0	1.33	0.84	11.29	31.12	2.7	3.8	0.34	9.61	4.35	0.26	1.72	2.11	1.05
S100A8	27.86	5.62	73.74	136.44	17.82	89.01	39.28	24.96	16.81	68.75	49.65	28.85	35.3	75.97	24.34	7.47	8.93	77.33	25.87	21.86	6.98	16.3	32.9	49.25	39.39	34.23	9.45	18.74	187.57	104.54	24.67	5.68	13.08	67.84	349.09	6.37	41.09	5	208	168.75	1.54	17.54	11.32	8.34
S100A7A	0	0	0	0	0	0	0	0	0	0	0	0	0	0	0	0	0	0	0	0	0	0	0	0	0	0	0	0	0	0	0	0	0	0	0	0	0	0	0	0	0	0	0	0.24
S100A7L2	0	0	0	0	0	0	0	0	0	0	0	0	0	0	0	0	0	0	0	0	0	0	0	0	0	0	0	0	0	0	0	0	0	0	0	0	0	0	0	0	0	0	0	0
S100A7	0.48	0	0.56	7.91	0.48	0	0	0	0	0.81	0	0.43	0.25	1.11	15.47	0	0	0	0	0	0	0.37	0	0.25	0	0	0	1.67	30.69	0.21	0.78	0	0.26	0	0	0	0.23	0	0	0.25	0	0	0.27	0
S100A6	3594.25	4289.4	3795.54	3933.94	5198.44	4059.38	3783.44	1085.71	4445.24	2470.17	2794.89	2389.99	5525.78	5200.89	1563.2	2713	2545.07	5344.13	2193.49	4099.87	3032.05	3703.63	4189.82	6323.58	3588.15	6269.38	6219.47	4560.69	6887.84	4283.95	10618.71	1224.82	6059.32	3417.82	3835.13	7430.76	3399.89	5725.14	5560.51	4372.47	5029.85	5460.11	2258.68	9058.12
S100A5	0	1.2	0.61	0.3	5.48	0.32	0.53	1.94	0.74	0.3	2.26	0.24	0.83	5.85	0	0.58	0.33	4.31	0.23	1.05	0.26	1.21	1.49	1.66	1.59	0.26	5.78	0.46	5.43	3.19	3.15	0	10.13	5.64	1.59	4.15	1.27	0.34	0.31	1.9	2.6	0.25	1.81	1.58
S100A4	147.85	198.07	1297.06	171.56	289.43	399.99	196.57	121.08	111.79	159.61	999.19	87.55	402.19	546.08	84.58	164.47	120.13	282.06	263.14	577.56	344.09	289.76	410.4	542.63	304.1	239.62	371.94	132.78	508.87	553.74	240.66	41.89	198.26	589.21	356.46	132.78	205.97	188.1	731.67	376.25	168.39	282.9	74.16	381.93
S100A3	4.28	2.18	11.42	2.73	1.9	6.09	2.67	4.8	1.8	4.04	3.86	1.73	7.06	14.67	2.32	1.32	2.74	9.06	5.54	5.52	2.14	5.49	5.66	10.09	6.94	4.71	5.47	2.5	14.65	9.97	8.1	1.21	3.08	4.89	13.03	2.08	8.31	1.84	19.51	5.95	0.95	3.14	1.37	2.88
S100A2	1.75	6.02	3.48	14.45	11.21	5.76	6.79	0.93	23.45	3.37	21.56	4.77	27.27	8.34	5.31	0.78	1.79	37.1	4.07	8.65	1.4	9.97	4.66	12.06	6.41	1.73	3.58	5.51	8.59	12.07	12.69	5.04	9.24	3.22	9.16	3.62	2.55	5.65	11.85	2.55	10.63	4.95	2.63	54.42
S100A16	299.81	258.47	201.87	105.13	218.74	313.83	216.62	102.64	326.5	263.89	205.98	103.25	244.58	472.36	149.98	198.19	176.43	109.59	151.17	238.3	190.94	342.21	356.8	367.49	206.32	474.88	809.65	390.49	675.61	731.45	1030.75	183.29	862.06	586.71	483.65	785.08	253.19	341.54	625.27	355.88	334.96	393.07	305.46	72.09
S100A14	302.27	656.46	16.77	56.7	177.58	264.67	242.17	49.85	406.04	272.64	230.49	233.51	258.91	509.97	103.96	279.92	258.87	221.49	71.35	125.12	181.48	280.95	390.77	299.81	65.66	459.38	312.12	316.01	794.77	842.67	963.06	75.51	1043.46	315.68	552.18	787.91	115.52	260.66	494.08	377.79	223.4	568.17	303.35	3.03
S100A13	128.82	172.02	535.75	127.86	111.09	205.16	126.42	168.5	99.45	155.83	48.73	50.56	147.04	162.81	66.96	133.98	83.56	158.68	78.09	113.92	180.45	92.66	85.08	209.39	130.64	224.33	240.24	83.63	96.49	260.12	320.37	68.89	163.31	353.9	134.25	137	139.41	109.89	90.88	170.45	121.52	210.97	91.97	165.32
S100A1	1.88	3.05	8.98	0.9	5.48	1.34	2.72	3.66	4.73	6.39	4.23	3.27	9.46	4.83	7.47	3.31	3.81	4.57	2.38	3.31	5.17	2.89	0.3	6.47	1.59	2.32	5.47	1.51	2.48	6.83	18.06	3.71	4.73	70.94	6.67	3.24	6.69	5.46	3.16	5.39	4.68	8.42	3.43	3
CHTOP	86.62	70.69	83.12	69.15	138.2	92.61	51.66	101.66	109.55	88.39	101.85	85.65	116.84	114.47	146.34	72.83	68.22	75.25	91.8	92.93	48.96	134.08	100.43	74.35	90.2	71.09	95	90.4	104.18	100.09	98.55	84.99	161.04	112.88	99.42	66.47	110.12	119.58	144.04	79.44	145.04	100.29	113.62	139.18
SNAPIN	89.55	40.01	124	30.46	65.04	44.67	39.26	50.44	66.02	39.34	43.06	42.49	71.34	59.07	62.78	46.93	39.05	55.54	52.78	59.82	57.48	59.32	47.84	58.01	61.62	74.48	61.24	58.57	70.47	60.75	90.27	67.77	98.15	117.62	57.56	58.53	88.19	57.44	85.04	76.82	79.88	93.78	53.98	74.04
ILF2	218.09	169.13	130.61	105.88	261.25	133.4	88.35	165.87	247.05	179.06	189.69	171.16	205.05	283.36	294.89	110.64	98.68	211.22	189.57	172.11	110.32	372.36	171.9	122	135.92	180.19	194.12	220.21	195.78	175.8	237.35	207.68	334.96	208.02	198	152.43	248.85	174.21	310.87	153.33	277.07	183.86	201.17	405.22
NPR1	1.23	0.55	11.37	0.34	0.59	1.17	0.89	1.09	0.65	1.58	0.86	0.17	1.31	3.12	0.94	1.27	1.35	0.99	0.86	2.14	2.61	1.16	0.89	3.2	3.05	2.19	2.02	0.5	1.14	3.83	3.79	1.9	0.79	40.03	1.89	1.96	5.72	1.24	0.79	2.24	1.73	3.23	0.58	1.59
INTS3	9.05	9.27	21.35	6.76	18.76	6.66	4.31	15.47	15.44	18.57	13.83	11.94	16.12	11.69	16.57	10.77	11.91	7.21	15.13	13.42	6.4	12.45	11.7	8.98	12.29	9.66	11.45	14.96	18.36	16.54	15.12	19.88	19.62	20.38	17.46	8.58	15.57	24.06	18.27	12.42	23.7	13.33	13.08	17.94
AL513523.10	32.84	32.76	63.47	38.47	37.02	28.94	20.39	39.68	38.16	41.93	31.98	24.39	53.81	33.6	34.33	35.83	36.83	34.52	44.51	35.57	19.82	37.23	31.59	36.85	30.69	22.82	24.91	31.02	35.38	40.4	31.76	48.66	39.71	56.4	30.16	19.05	29.23	45.58	29.45	17.4	40.09	28.26	36.36	24.85
SLC27A3	8.36	3.32	19.14	5.34	6.97	4.7	4.85	14.89	8.54	10.6	7.23	4.37	14.32	7.51	12.83	9.88	9.19	4.17	8.88	11.24	9.73	9.13	6.54	7.82	9.02	14.96	10.48	7.19	5.17	9.86	20.78	8.15	11.31	18.62	12.62	11.64	13.43	10.46	10.62	13.77	10.03	18.78	7.83	9.81
GATAD2B	1.41	1.77	2.07	1.47	4.43	1.28	0.84	2.2	2.94	3.49	1.84	2.56	1.88	0.8	4.41	1.21	2.23	1.54	2.79	3.34	1.81	3.69	2.87	1.22	2.42	1.72	2.65	3.99	2.32	2.32	3.32	5.28	5.27	3.3	4.43	2.04	3.18	5.13	6.12	4.99	4.67	2.35	1.29	5.63
DENND4B	4.39	3.17	4.65	2.44	7.26	2.92	2.24	5.8	8.32	8.57	4.69	6.64	5.92	5.37	10.45	4.8	3.71	3.02	6.36	6.1	3.5	8.92	4.38	3.48	5.97	6.4	7.19	8.83	10.5	9.93	8.45	9.48	12.61	8.88	12.79	4.43	10.25	7.73	10.36	5.99	11.57	7.67	7.12	12.72
CRTC2	19	11.6	20	10.8	21.76	10.72	11.03	25.86	19.87	24.21	19.58	15.56	22.1	14.61	20.65	17.45	14.91	11.22	18.63	21.44	17.01	17.09	16.97	16.39	13.83	18.14	23.34	22.83	26.83	25.37	31.16	24.54	31.56	27.25	27.39	16.32	22.88	25.42	28.47	20.3	31.44	21.89	19.13	26.24
SLC39A1	70.65	27.57	64.25	12.16	72.76	27.2	23.49	55.22	54.53	39.35	28	60.85	71.62	45.62	69.04	32.67	33.49	35.73	44.9	68.8	37.99	68	50.06	45.27	44.35	66.71	57.67	96.15	126.9	70.9	132.36	75.72	82.03	80.35	74.16	56.3	88.2	85.95	97.87	71.61	74.33	89.91	51.63	174.15
CREB3L4	15.26	12.34	6.62	6.62	18.04	4.17	6.45	14.5	16.05	17.03	13.19	8.74	20.01	9.88	21.7	8.77	11.94	15.87	12.1	12.3	6.8	13.28	9.15	6.94	6.85	21.17	16.02	21.46	8.91	8.92	8.72	21.88	20.74	11.64	17.78	16.51	18.9	15.77	13.14	22.12	16.22	30.47	15.82	19.85
JTB	335.05	234.63	233.07	198.72	326.14	269.25	198.79	309.07	414.02	313.15	245.59	240.77	308.31	405.91	287.24	283.91	217.44	253.49	209.84	267.31	263.42	419.47	256.08	192.33	171.48	324.81	328.48	414.03	358.05	238.62	324.04	231.97	410.43	277.47	250.15	293.71	279.81	275.03	277.02	269.55	350.77	427.56	258.32	295.25
RAB13	153.44	133.82	407.89	153.28	87.71	173.33	146.76	170.62	116.62	200.72	161.82	107.33	195.04	158.02	113.08	145.8	146.96	256.84	116.88	112.73	73.99	105.87	89.03	157.09	154.15	114.28	67.56	85.64	87.02	190.08	178.86	108.55	88.74	147.05	192.71	62.32	100.56	107.42	81.28	127.86	71.64	159.19	97.36	148.93
RPS27	1290.51	1586.9	2911.2	1834.9	1440.02	2256.58	1197.68	2699.26	2376.56	2253.63	1753.6	1117.12	1614.01	2729.77	1243.84	1535.77	1120.97	2173.36	1599.23	1603.27	1587.28	3688.26	1308.88	1471.21	1374.71	1713.48	1739	2420.64	2798.64	1366.61	1843.04	393.24	2124.35	1812.48	1267.27	1261.05	1640.48	2492.25	2081.61	2720	4493.77	4278.41	1695.39	3092.31
NUP210L	0	0.01	0.03	0	0	0.03	0.01	0.08	0.05	0.04	0.01	0.01	0.03	0.01	0.01	0.09	0.08	0.03	0.03	0	0	0.01	0.05	0.05	0	0	0	0	0.01	0.01	0	0.02	0.07	0.06	0.13	0.02	0.02	0.1	0	0	0.04	0.02	0.04	0
TPM3	217.68	182.38	104.92	54.94	250.98	129.32	124.26	170.31	263.97	168.09	118.09	196.56	210.95	164.41	292.53	151.27	117.67	148.27	190.93	143.68	122.81	268.01	260.19	94.11	141.83	214.97	119.09	350.87	229.24	192.46	307.21	183.52	341.27	167.65	287.45	162.38	175.12	212.44	336.54	253.87	238.88	208.57	231.89	283.79
C1orf189	0	0	0.28	0	0.71	0	0.49	0.25	0	0	0.26	0	0	0.44	0.26	0	1.22	0	0.64	0	0	0.37	0.68	0	0	0	0	0	0.59	0.21	0.52	0	0	0	0.29	0	0.23	0.61	0	0	0	0	0	0.72
C1orf43	251.51	172.02	197.31	78.41	208.11	112.08	95.57	182.78	232.5	143.06	146.81	174.43	191.66	190.44	208.72	122.77	113.64	156.44	162.87	168.15	119.95	253.36	179.16	114.77	138.52	175.96	171.75	275.61	218.7	141.14	249.55	218.22	238.85	224.87	174.89	157.41	202.7	242.65	259.44	184.97	232.23	224.07	187.27	285.79
UBAP2L	29.59	22.57	25.02	14.9	51.35	19.8	12.31	31.29	39.89	27.33	26.04	25.45	28.05	24.61	53.96	14.02	19.91	22.67	39.5	38.81	15.52	47.83	36.54	20.77	25.79	28.13	45.84	66.7	39.27	31.84	40.03	48.24	72.22	41.65	48.39	26.68	42.3	45.47	80.94	33.32	63.76	38.34	48.93	51.84
HAX1	86.98	82.33	148.24	64.64	117	80.48	48.33	80.64	115.46	84.61	61.17	95.07	104.49	126.98	96.2	81.39	60.35	74.71	82.06	97.13	83.23	152.58	87.57	68.7	61.71	98.69	93.71	162.67	100.81	76.71	120.45	76.31	141.85	132.42	91.34	96.62	110.5	87.85	122.59	82.11	155.59	104.37	97.19	154.2
AQP10	0	0	0.09	0	0	0.18	0	0.08	0	0	0	0	0	0	0	0	0	0.19	0.07	0	0	0.06	0	0.08	0	0	0	0.13	0	0	0.08	0.12	0	0.08	0.09	0.06	0	0	0	0	0	0.07	0	0.07
ATP8B2	2.39	0.64	12.02	0.72	1.69	2.22	2.17	2.26	2.62	4.34	1.28	0.68	2.88	3.13	2.41	3.22	2.09	1.94	5.6	5.02	4.14	2.12	3.06	3.43	4.61	5.19	2.9	1.24	1.5	5.87	7.02	3.18	1.07	11.85	9.65	1.42	6.45	1.76	2.46	8.1	3.55	5.69	1.59	4.43
IL6R	1.81	0.91	3.43	0.05	0.93	2.26	1.61	0.3	2.89	3.74	0.3	1.56	0.49	0.48	0.91	2.95	2.08	0.18	2.2	1.83	2.47	1.75	1.77	1.23	1.39	3.68	0.32	2.07	1.43	2.68	2.45	1.57	0.45	1.91	2.71	1	2.03	0.84	2.43	7.36	1.99	4.38	3.59	15.53
SHE	0.72	0.39	4.9	0.11	0.58	0.35	0.25	0.66	0.64	1.09	0.83	0.52	0.61	1.12	0.26	1.28	0.86	0.67	1.51	1.26	1.16	0.56	0.73	1.07	2.64	1.9	0.49	0.17	0.2	2.31	2.06	1.22	0.36	5.2	2.22	0.34	2.24	0.5	0.57	3.21	0.81	2.72	0.39	0.73
TDRD10	0.06	0	4.66	0.15	0.32	0.23	0.2	0.41	0.85	0.65	0.55	0.23	0.68	0.84	0.49	1.14	0.66	1.06	1.44	0.91	0.71	0.35	1.04	0.61	1.44	0.44	0.16	0.11	0	0.56	0.99	0.65	0	2.36	1.56	0.05	0.75	0.25	0.53	0.4	0	0.48	0	0
UBE2Q1	70.67	43.42	62.59	34.46	82.19	41.45	34.33	54.25	72.86	45.38	40.35	55.51	67.43	52.41	71.26	49.43	42.57	40.78	56.93	72.06	47.29	90.19	57.34	40.01	48.43	61.19	61.4	91.79	64.55	57.43	80.02	68.28	75.51	61.11	60.89	48.51	63.7	52.4	85.63	59.75	98.12	70.71	58.08	93.78
CHRNB2	0	0	0	0	0	0	0.05	0	0.09	0	0.05	0	0	0.21	0	0.1	0	0	0.16	0	0	0.46	0	0	0	0	0	0	0	0.08	0.2	0.23	0.1	0	0.11	0	0.04	0.24	0	0	0.09	0.09	0.05	0.05
ADAR	22.45	15.78	25.35	5.01	37.3	11.11	10.68	17.4	48.82	21.85	11.92	21.89	17.69	14.17	43.75	13.25	16.09	17.05	37.89	34.69	17.79	37.43	23.98	13.02	23.62	27.59	21.93	49.26	41.45	21.28	37.47	47.91	46.95	34.54	47.3	24.53	42.1	38.91	82.75	51.65	46.15	54.16	22.42	71.93
KCNN3	0.84	0.15	1.25	0.37	0.23	1.06	0.2	0.38	0.4	1.21	0.21	0.09	0.14	0.81	0.7	1.36	0.41	0.29	1.15	1.01	2.32	0.4	2.7	0.2	0.24	1.56	0.27	0.25	1.93	0.37	0.64	0.55	0.21	0.31	1.22	0.31	0.78	0.21	0.27	2.55	0.06	0.4	0.41	0.26
PMVK	64.95	47.58	112.9	37.05	79.75	47.79	34.03	48.23	67.98	49.16	41.71	50.5	81.16	53.56	78.09	40.45	40.45	38.94	52.21	58.31	58.06	70.86	60.62	64.1	42.54	90.69	96.47	83.93	68.96	56.29	156.19	50.66	74.42	90.7	57.08	90.9	72.49	74.56	101.15	75.63	89.75	96.35	65.32	111.71
PBXIP1	23.98	15.4	121.42	12.2	19.53	17.24	17.64	33.75	29.37	30.05	25.38	16.8	45.33	16.85	31.37	27.13	28.36	19.93	28.83	54.3	43.68	18.43	26.78	38.19	26.59	49.36	35.28	22.62	23.51	31.18	76.96	61.01	24.37	66.41	33.53	30.79	49.68	28.31	26.08	47.55	41.64	61.64	21.94	26.22
PYGO2	10.25	9.23	8.93	2.26	18.19	5.52	5.24	9.31	16.99	8.65	6.96	8.23	9.73	7.19	17.71	5.71	5.43	5.75	9.82	15.93	8.36	14.64	9.13	5.5	10.15	15.69	15.84	18.62	19.15	10.98	12.97	22.91	26.16	14.38	19.74	11.11	19.27	23.49	24.09	15.04	19.29	19.41	13.77	29.8
SHC1	29.17	17.48	50.68	12.22	35.79	24.36	17.24	29.91	28.45	26.43	25.09	31.27	40.46	33.05	39.01	21.62	18.43	19.8	36.27	32.5	23.33	39.22	33.27	28.36	31.63	41.84	49.99	44.72	36.71	42.55	54.81	36.34	48.25	79	91.57	36.2	63.37	34.11	50.89	45.09	57.2	49.53	29.45	41.47
CKS1B	333.02	192.2	129.11	94.36	453.58	152.23	88.22	285.73	258.61	156.07	135.89	221.39	278.41	357.05	401.33	64.71	71.02	161.03	187.9	201.56	87.88	459.25	256	92.7	135.94	135.73	268.09	427.74	295.94	195.58	304.32	100.25	522.15	274.68	236.07	138.2	228.85	281.1	725.66	114.69	332.89	252.26	313.28	341.19
FLAD1	19.22	15.18	13.68	11.77	25.83	17.62	9.01	18.29	28.83	16.11	20.4	27.9	29.9	28.51	32.54	12.04	12.56	21.62	22.2	21.58	10.9	41.12	24.21	15.68	17.46	20.11	29.75	41.07	46.47	23.2	34.72	26.76	45.93	29.96	24.34	21.62	41.03	34.34	51.61	17.42	38.99	24.68	29.68	44.47
LENEP	0	0	0.92	0	0	0	0	0	0	0	0	0	0.41	0.37	1.27	0	0	0	0	0	0	0	0	0	0	0	0.33	0	0	0	0	0	0	0	0	0	0	0	0	0	0	0	0	0.79
ZBTB7B	17.83	14.79	17.17	4.12	27.03	6.64	15.85	18.15	40.05	17.87	14.39	22.16	23.84	8.06	29.28	38.73	23.84	7.94	13.43	18.16	31.38	25	28.5	15.5	17.57	52.54	33.01	36.54	54.64	28.34	55.58	21.83	43.71	28.26	47.44	35.58	35.58	36.81	37.18	60.51	40.82	63.2	32.11	46.18
DCST2	0.18	0.67	0.18	0.42	0.46	0.26	0.31	1.34	0.43	0.77	0.7	0.73	1.01	0.43	1.46	0.99	0.71	0.31	0.33	0.31	0.15	0.24	0.38	0.23	0.21	0.3	0.26	0.35	0.15	0.75	0.94	0.21	1.26	0.46	0.93	0.34	0.36	0.28	0.26	0.54	0.37	0.87	0.71	0.43
DCST1	0.53	0.78	0.22	0.43	0.71	0.68	0.44	1.15	0.96	0.81	0.7	1.24	1.51	0.61	2.58	0.69	0.4	0.55	0.47	0.16	0.31	0.74	0.47	0.43	0.27	0.7	0.74	0.62	1.29	0.97	1.26	0.52	1.94	1.04	0.9	0.71	0.69	0.88	1.18	1	0.74	2.22	0.89	1.81
ADAM15	32.14	39.98	36.88	18.2	56.39	26.32	15.26	19.76	41.08	31.65	36.72	65.25	58.72	48.92	52.16	21.53	25.54	23.33	24.99	35.42	19.45	85.46	44.34	29.52	47.38	64.16	76.32	69.33	116.85	70.94	76.62	44.44	116.5	80.46	75.2	74.29	67.99	94.91	77.16	52.76	64.45	55.31	56.2	66.93
EFNA4	36.23	21.49	6	21.59	28.72	18.85	14.85	15.25	43.18	20.7	52.07	24.56	28.75	38.92	55.47	20.03	21.38	20.11	19.6	35.71	12.04	38.68	27.3	24.6	17.76	29.79	55.32	29.36	37.86	21.48	32.04	28.41	45.22	21.27	23.14	21.37	39.99	37.69	34.78	21.18	46.77	34.4	25.83	18.73
AL691442.1	0.1	0	0	0	0	0	0	0	0	0	0	0	0	0	0.22	0	0	0	0	0	0	0	0	0	0	0	0.09	0	0	0	0	0	0	0	0	0	0.1	0	0	0	0	0	0	0
EFNA3	3.85	1.86	0	0.12	2.44	1.24	0.62	0.65	2.97	1.84	4.39	3.87	1.29	2.94	8.25	0.34	1.43	0.77	0.55	2.97	0.71	2.81	5.41	2.26	3.03	0.9	1.3	0.44	3.72	0.27	5.91	0.17	0	0	0	0.24	0.39	9.44	4.58	2.01	12.84	4.22	1.41	0.92
EFNA1	123.47	111.04	24	74.95	169.71	53.39	63.88	142.43	144.83	216.4	149.56	148.56	293.03	84.3	140.58	57.96	117.15	37.53	75.06	107.95	36.46	120.26	113.7	119.73	97.53	65.27	210.55	221.97	111.96	162.74	324.11	118.46	179.83	98.99	89.9	173.6	91.58	211.39	110.31	175.12	255.88	178.54	122.94	104.9
SLC50A1	77.48	75.69	38.13	19.41	79.96	47.04	33.38	68.75	90.57	68.32	51.86	68.3	96.25	50.78	92.94	57.15	51.97	39.7	38.99	59.04	54.77	45.5	72.72	44.81	28.38	167.21	57.49	67.55	111.84	76.52	131.49	68.29	126.04	73.6	124.58	135.84	35.07	113.28	78.05	113.79	61.09	143.11	58.77	114.34
DPM3	47.9	57.24	88.92	51.34	70.86	86.53	34.66	41.29	56.59	70.43	41.36	70.45	92.63	48.29	73.57	59.3	63.97	42.57	38.31	55.49	64.62	46.93	69.04	62.52	32.51	106.58	139.1	84.05	99.01	56.82	55.04	17.37	155.9	111.17	74.44	119.06	55.34	46.64	43.37	100.78	51.65	150.81	81.31	86.65
KRTCAP2	117.81	109.09	142.22	99.33	156.39	157.98	76.02	136.35	127.13	91.27	125.15	92.12	149.9	197.49	108.28	87.67	88.72	104.88	130.16	167.05	109.9	223.73	131.66	147.85	92.27	157.31	203.59	152.9	180.9	145.65	248.05	43.86	175.58	177.91	144.96	141.76	154.18	215.42	171.43	143.88	241.13	193.47	185.44	202.62
AL713999.1	0	0	0	0	1.71	1.04	0	1.82	3.23	0	0	0	17.25	13.6	0	0	0	2.17	0.77	1.73	2.57	0	0.81	3.63	1.74	1.69	2.92	0	1.43	0.75	9.41	0	2.77	16.67	4.17	0	1.66	0	1.02	5.36	0	3.23	0	0
TRIM46	0.09	0	0.62	0.57	0.5	0.36	0.27	0.37	0.3	0.5	0.22	0.21	1.49	0.77	0.6	0	0.23	0.56	0.26	0.53	0.21	0.16	0.36	0.78	0.62	0.26	0.65	0.1	0.12	1.2	0.42	0.4	0.7	0.63	1.39	0.12	1.11	0.27	0.38	0.34	0.26	0.44	0.1	0.83
MUC1	22.13	18.89	6.16	0.39	18.26	3.18	9.25	8.28	27.52	25.29	7.7	47.05	15.54	4.63	52.01	28.74	18.35	11.81	11.02	9.76	26.09	9.6	35.38	6.15	10.26	61.62	35.14	31.29	63.82	51.53	98.12	41.95	32.62	13.77	39.92	79.56	5.87	35.85	10.18	34.47	4.41	52.5	24.7	52.13
THBS3	5.52	8.14	29.63	6.22	6.8	7.6	4.61	14.71	9.04	11.06	13.7	6.93	14.94	7.27	9.4	10.81	9.75	7.15	9.48	12.4	8.36	4.29	6	12.93	8.15	8.81	12.09	6.5	7.07	17.04	20.28	12.45	5.99	16.54	14.38	6.18	12.26	19.95	5.03	11.42	8.84	10.27	7.46	10.34
MTX1	9.11	5.82	6.66	3.82	16.15	8.61	5.08	10.67	9.57	7.55	9.52	14.48	16.4	11.63	15.38	5.93	6.7	8.71	11.23	11.41	5.95	14.08	12.91	9.72	5.94	13.48	14.7	18.87	22.51	12.61	18.51	5.98	17.67	14.35	14.03	12.69	17.11	16.81	20.94	11.96	22.49	13.68	12.95	19.24
GBA	24.61	11.5	18.46	7.36	26.09	14.81	12.32	25.69	26.48	14.54	13.67	31.57	32.14	18.58	29.14	22.89	18.01	13.25	19.29	38.31	37.7	18.89	37.52	24.23	17.44	45.83	34.13	40.09	39.83	32.06	57.57	29.84	31.37	25.61	42.35	33.14	29.3	27.56	59.18	51.73	43.37	43.76	33.86	54.02
FAM189B	8.89	7.79	14.75	6.11	16.82	7.86	3.71	10.5	12.08	6.93	9.1	8.92	12.81	17.29	8.61	4.23	5.74	7.89	12.25	20.85	6.43	15.14	10.2	7.45	7.97	8.7	13.5	32.47	34.05	11.88	14.66	12.01	26.65	14.1	13.02	12.46	12.95	29	17.75	8.11	13.42	10.99	16.31	24.24
SCAMP3	52.05	33.74	30.12	31.66	61.46	36.79	17.66	46.45	50.2	38.8	40.84	51.89	51.37	56.81	64.32	25.15	31.46	23.28	41.81	68.54	28.78	77.15	59.75	39.76	31.4	51.4	71.73	95.41	102.49	51.85	85.86	56.9	112.01	72.93	57.63	55.96	69.78	65.13	89.58	46.96	86.77	61.86	66.41	91.32
CLK2	24.25	19.87	32.61	23.87	38.31	20.34	18.59	41.46	34.53	42.46	31.15	26.02	41.56	40.04	43.87	32.42	25.56	28.03	28.75	32.83	17.31	37.89	20.95	25.72	29.75	22.66	34.38	29.25	37.36	43.88	32.94	35.41	52.74	34.28	41.82	16.69	35.09	38.5	43.37	22.77	38.46	29.08	29.47	27.74
HCN3	1.78	1.33	1.03	1.18	5.33	0.57	0.58	3.43	3.87	3.9	1.93	3.3	6.01	3.22	5.06	1.81	2.33	0.2	1.96	1.55	0.75	3.4	2.47	1.76	0.79	1.55	3.92	3.45	3.94	2.02	2.24	2.86	6.65	1.76	2.21	1.5	2.98	5.34	3.5	2.22	3.37	3.93	5.1	6.64
PKLR	1.62	0	0.05	0.42	3.48	0.39	0	0	2.25	0.05	4.59	2.5	3.38	1.02	0.18	0.04	0.98	0	1.59	0.41	0.61	1.28	5.23	1.54	0	0.36	0.1	3.89	0.13	0.04	0	0.14	1.18	1.05	0	0.13	1.8	0.94	0.72	0.08	1.61	0.69	1.82	1.1
FDPS	131.43	78.46	68.83	79.11	218.29	112.2	52.57	77.46	110.5	91.1	77.22	89.75	168.82	180.51	216.11	57.48	64.6	100.35	111.26	112.79	70.61	190.24	115.69	92.79	80.25	130.84	141.37	270.78	209.04	154.49	320.54	76.01	293.65	185.96	147.74	120.52	152.89	178.99	151.81	98.85	168.78	127.93	140.13	175.45
RUSC1	12.16	8.62	10.64	5.74	15.54	6.69	6.69	8.21	16.79	12.25	6.57	10.03	16.13	11.75	12.91	12.17	9.57	6.84	10.61	10.56	11.7	16.21	13.23	6.88	8.29	20.17	17.09	24.43	21.75	14.56	24.02	15.51	27.56	17.63	17.5	14.9	15.92	17.61	24.43	15.39	16.99	18.9	15.85	24.18
ASH1L	1.98	3.7	2.6	1.09	4.24	1.48	2.14	3.17	5.07	4.56	2.7	3.86	2.42	1.23	8	3.72	3.77	2.2	3.51	1.17	0.46	2.57	1.84	0.71	1.86	0.77	0.48	1.93	1.02	1.98	1.85	4.73	1.38	1.78	5.01	1	0.68	4.84	2.95	3.06	2.8	3.27	4.89	3.41
MSTO1	4.94	2.81	4.8	3.25	5.46	4.02	1.25	5.98	7.78	5.32	4.48	6.76	12.11	10.51	7.84	2.4	3.14	4.51	7.95	6.4	3.3	9.18	4.1	6.01	3.82	4.6	6.23	9.88	14.4	11.04	9.34	9.17	17.1	10.61	7.67	5.83	10.88	9.78	14.93	4.5	10.23	7.11	6.49	8.03
YY1AP1	21.22	17.09	36.25	19.1	33.16	16.52	14.58	25.98	30.76	29.7	20.41	17.04	24.87	24.53	36.65	23.73	17.64	18.55	23.01	26.55	21.58	29.22	18.67	20.98	17.14	27.64	26.85	35.87	27.13	26.75	34.52	36.27	43.7	33.24	30.8	22.76	33.17	31.42	32.07	30.99	35.88	28.22	24.01	39.57
DAP3	119.62	95.24	124.26	93	130.63	102.82	51.38	96.74	121.98	94.67	96.18	112.24	112.95	152.37	131.34	55.64	64.61	118.51	99.83	85.41	48.99	163.72	102.67	66.69	79.87	71.02	75.98	153.02	141.64	105.37	169.29	88.26	175.02	109.62	103.11	69.25	82.59	98.84	188.72	71.19	120.31	89.63	92.1	156.98
GON4L	3.96	3.88	5.89	2.36	5.7	2.18	2.36	5.26	7	6.28	4.71	4.4	6.64	4.36	9.28	4.57	4.46	3.1	5.76	5.41	2.48	6.34	3.72	3.59	4.61	3.94	3.4	6.31	5.64	5.07	6.08	6.54	7.53	5.71	7.88	3.51	5.51	6.6	8.1	6.08	7.79	6.35	5.46	6.38
SYT11	1.68	0.71	8.22	0.52	1.07	2.94	1.49	2.75	1.22	2.67	1.52	0.87	2.08	1.68	2.44	1	2.74	2.85	3.97	5.04	1.86	2.42	1.98	2.8	4.57	2.17	1.63	1.03	0.61	5.29	9.5	1.05	0.85	9.96	6.08	1.16	8.34	1.23	2.54	4.98	2.8	5.04	0.97	2.33
RIT1	20.44	13.12	26.31	15.67	23.7	17.76	13.86	22.91	20.54	27.08	11.49	12.6	23.07	19.86	20.41	14.65	18.82	16.45	18.76	13.98	11.66	10.21	10.01	13.2	17.71	11.22	4.91	10.1	6.49	20.06	28.69	17.14	22.81	20.37	24.52	12.74	9.43	11.9	14.44	17.21	10.79	21.88	13.33	8.28
KIAA0907	14.82	17.67	11.29	10.31	38.47	8.85	8.71	25.59	23.63	31.35	18.85	23.91	21.38	21.39	35.77	20.61	16.3	11.02	17.84	9.1	3.19	17.51	17.94	5.82	16.39	5.55	13.05	14.12	14.8	21.32	14.01	28.81	22.99	13.05	31.47	8.75	10.48	29.23	25.61	8.93	19.93	14.79	24.44	22.11
RXFP4	1.94	1.56	0.38	4.01	8.68	0.71	0.86	2.2	2.32	1.39	7.27	4	6.79	0.54	3.3	4.18	1.99	1.15	1.27	2.41	3.24	2.24	3.02	2.33	0.18	3.27	2.15	9.4	1.35	1.24	0.21	2.3	9.84	5.53	2.44	2.37	3.45	1.25	0.23	2.83	4.77	4.95	2.17	1.7
ARHGEF2	9.35	12.26	10.38	7.01	19.72	5.55	7.95	11.67	19.58	27.3	9.45	11.37	17.98	9.61	16.62	17.78	16.97	8.76	11.1	15.64	9.56	18.02	13.64	9.59	15.28	13.52	19.01	23.42	19.07	19.23	24.27	29.93	26.72	23.73	26.08	14.71	21.76	21.88	16.05	18.2	28.36	20.58	11.79	18.92
SSR2	293.13	202.73	314.75	174.44	266.1	215.98	137.14	260.64	270.54	265.73	226.64	222.35	314.11	304.05	279.69	187.07	173.62	223.14	230.63	273.15	246.7	411.37	271.25	202.84	170.12	292.44	283.99	364.39	322.12	241.22	308.82	315.6	343.49	309.35	321.43	305.54	325.92	258.68	264.14	293.12	351.49	357.3	228.74	390.18
UBQLN4	12.12	8.27	9.53	3.28	22.42	6.83	4.03	9.34	17.23	11.37	10.32	14.32	11.66	10.17	18.74	4.53	5.32	8.14	13.89	17.07	6.22	22.93	14.34	8.12	10.2	12.72	22.17	26.84	32.98	14.25	28.11	24.7	41.89	20.18	19.77	12.71	23.94	25.36	36.21	14.08	28.25	16.93	15.03	33.98
LAMTOR2	131.67	85.88	132.07	86.41	109.33	145.86	94.54	101.08	107.21	83.96	74.84	94.62	141.37	138.57	115.49	74.96	83.62	124.44	106.56	110.98	85.95	168.14	120.58	140.52	87.83	127.2	135.48	187.97	199.42	132.68	212.52	57.14	165.11	134.35	107.78	167.36	132.74	136.41	130.44	116.27	165.26	181.09	139.51	230.41
RAB25	227.16	192.71	8.36	166.79	260.37	150.45	117.32	192.53	245.77	149.45	121.18	147.95	239.77	195.45	289.46	149.59	143.15	202.81	156.88	171.37	137.2	234.14	219.66	136.77	142.48	321.32	352.15	374.78	429.12	160.42	427.69	247.07	320.78	125.34	182.46	395.71	252.37	387.49	213.85	221.42	384.94	315.91	278.96	508
MEX3A	0.93	0.37	0.11	0.75	1.4	0.51	0.33	1.19	1.67	0.42	0.7	0.25	0.35	0.48	0.76	0	0.6	1.18	1.25	1.88	0.05	1.15	1.15	0.1	1.23	0.92	0.24	0.29	0.66	0.2	0.36	1.81	1.41	0.81	0.85	0.04	2.08	2.95	0.33	0.15	3.29	0.31	2.04	0.61
LMNA	110.31	68.07	129.78	52.54	87.96	85.17	55.21	75.5	103.83	145.42	75.8	68.61	122.21	119.99	93.71	58.86	71.47	75.54	75.02	111.86	78.32	127.34	188.59	103.67	84.43	172.76	228.29	146.22	247.81	169.22	292.76	94.98	178.68	199.78	143.95	134.46	143.36	191.33	310.74	138.92	193.48	177.7	122.18	236.48
SEMA4A	3.05	0.88	0.86	1.28	3.82	1.28	0.88	3.86	2.31	7.76	2.79	1.13	1.59	1.04	2.52	3.01	2.61	0.97	2.19	5.36	5.26	1.69	3.06	1.69	2.53	4.47	3.44	1.48	2.68	2.47	1.89	6.31	3.74	3.27	7.6	3.4	3.37	1.28	4.73	7.77	4.28	3.19	3.46	0.55
SLC25A44	5.63	5.43	6.16	1.38	9.32	3.48	2.3	9.66	12.97	8.77	3.9	7.85	4.62	3.79	16.04	5.69	3.76	3.53	6.59	8.1	5.64	9.37	9.79	5.97	6.22	12.12	6.59	16.17	12.19	6.49	12.63	9.92	18.71	13.57	16.09	10.29	13.85	11.36	12.32	13.16	13.09	10.99	8.59	20.63
PMF1-BGLAP	0.1	0	0.12	0	0.3	0	0	0.21	0	0.23	0.98	0	0.64	0	0.11	0.11	0	0	0.27	0	0	0.23	0	0	0.07	0	0.26	0	0.08	0.35	0.11	0.68	0.11	0.11	0	0.16	0	0.13	0	0.31	0	0	0	0
PMF1	6.99	5.71	10.33	4.91	5.77	6.92	3.3	10.21	6.27	7.43	4.91	3.81	8.71	8.74	9.66	7.1	3.7	5.44	5.55	9.52	4.29	8.95	4.49	5	4.5	10.29	8.41	7.72	7.35	4.96	9.5	6.95	12.34	8.22	3.19	3.9	8.65	3.39	6.85	5.47	8.61	10.47	6.66	7.85
BGLAP	4.08	1.1	3.94	2.2	4.09	2.34	1.23	3.06	1.59	3.54	2.08	0.87	2.29	3.59	2.34	3.74	3.39	1.83	4.73	6.3	2.65	3.88	0.69	1.02	0.65	1.66	3.07	1.89	1.6	3.35	2.11	2.44	1.81	1.82	2.92	0.96	2.33	2.48	2.57	1.5	8.85	8.84	4.44	1.21
PAQR6	0.77	1.25	4.18	1.04	4.03	0.77	0.46	20.91	1.66	1.44	3.86	1.85	1.01	0.93	2.35	2.17	1.97	1.09	1.94	1.41	1.77	1.53	0.86	1.68	0.8	0.58	1.04	0.63	0.6	2.53	0.89	1.07	1.02	1.22	1.43	0.4	1.98	1.23	0.48	1.65	0.63	0.73	1.78	1.78
SMG5	16.09	15.21	20.48	6.54	30.58	11.16	6.97	15.01	26.12	15.17	18.12	32.48	27.59	18.57	50.02	15.57	12.51	12.63	21.76	21.99	11.93	35.14	24.26	12.97	14.32	25.21	23.71	39.41	37.73	27.57	33.65	23.39	56.59	26.86	34.91	21.16	34.41	33.05	50.22	27.24	39.48	26.68	39.47	45.87
TMEM79	3.45	2.48	4.8	3.56	7.38	1.14	2.63	5.91	5.58	3.98	3.35	3.51	5.58	5.19	7.55	2.28	2.78	4.01	3.4	5.19	3.46	4.46	3.45	2.73	4.37	5.1	12.26	5.48	6.77	10.27	8.1	9.81	5.74	5.44	5.84	3.21	5.74	8.62	6.68	5.73	9.44	5.14	4.05	22.22
GLMP	27.25	17.34	37.87	14.49	23.02	21.32	13.46	27.14	34.7	20.81	20.07	26.94	31.2	31.48	15.28	18.82	18.62	16.45	18.85	39.53	22.77	22.45	26.4	27.42	20.07	38.15	29.2	49.65	46.3	40.2	49.59	29.26	29.87	34.58	41.21	29.84	32.71	24.77	27.02	35.81	25.38	43.12	22.38	25.52
VHLL	0	0	0	0	0	0	0	0	0	0	0	0	0	0	0.19	0	0	0	0	0	0	0	0	0	0	0	0.15	0	0	0	0.19	0	0	0	0	0	0	0	0	0	0	0	0	0
CCT3	231.72	151.08	163.96	112.44	287.55	170.36	66.82	183.46	233	129.18	181.96	167.88	205.88	333.23	225.21	68.62	94.98	181.97	193.49	216.82	78.09	317.63	189.85	126.77	140.25	125.12	265.76	326.85	310.49	196.48	258.59	156.47	366.7	185.25	195.54	139.18	236.58	285.54	476.44	112.71	360.43	158.68	253.9	319.65
TSACC	0.77	0.22	0.45	0.66	0.58	0.23	0.39	0.82	0.91	0	0.21	0.87	0	1.26	0.63	0	1.48	1.96	1.21	0.97	0	0.3	0.73	0.82	0.65	0.76	0.66	1.18	1.76	0.84	0.85	0	0.83	2.5	1.41	0.31	0.37	1.24	4.81	0.4	2.49	0.55	2.22	2.53
RHBG	0	0.05	0	0	0.19	0	0	0	0	0	0	0	0	0	0	0	0	0.06	0.04	0.09	0	0.04	0.04	0	0.03	0	0	0.12	0.04	0.33	0	0	0	0.05	0	0	0.05	0	0.11	0	0.05	0	0.27	0
C1orf61	0.09	0	0	0.11	0.65	0.11	0.09	0	0.09	0.31	0	0	0.1	3.71	0.2	0.82	0	0	0.17	0.56	0.56	0.14	0	0	0.13	0.37	0	0.4	0.31	12.01	0	0	0	0.1	0.22	0	0.18	1.19	1.32	0.39	0	0.35	0.75	0.09
MEF2D	12.19	7.46	19.84	6.18	14.99	6.62	5.73	11.73	12.68	18.53	9.62	13.96	9.48	6.32	13.73	10.01	8.28	4.78	12.29	17.26	14.4	9.19	16.69	8.98	11.23	16.64	12.72	17.56	13.46	19.31	24.16	16.09	15.73	27.68	19.9	14.58	16.45	14.82	20.24	18.78	34.89	17.65	11.81	28.35
IQGAP3	4.06	3.7	0.94	1.65	15.22	2.7	0.96	9.38	10.55	5.26	3.29	11.24	9.42	7.35	18.54	1.18	2.31	1.55	7.07	3.72	0.55	16.22	7.44	2.36	4.43	3.43	10.33	17.64	7.17	10.64	4.41	4.18	24.11	4.99	17.41	3.33	9.11	14.48	27.51	3.19	15.38	5.95	18.78	24.91
TTC24	0	0	0.15	0	0.21	0.15	0	0.09	0.31	0.8	0.09	0.11	0	0.23	0.09	0.32	0	0	0	0.17	0.04	0	0.04	0.04	0.17	0	0	0.22	0	0	0.05	0.14	0	0.09	0.35	0.1	0.04	0	0	0.09	0	0	0.05	0
NAXE	94.23	89.96	83.51	49.76	120.51	74.18	37.69	91.08	98.62	61.28	69.63	101.29	124.96	130.67	58.28	55.72	48.19	68.74	69.78	90.79	56.64	153.55	78.57	66.01	54.82	83.89	108.1	191.8	228.45	93.51	170.03	78.72	167.48	97.73	70.06	86.11	98.14	87.96	196.93	70.49	112.91	106.01	99.23	171.69
GPATCH4	20.19	22.23	14.06	21.35	40.55	19.91	12.44	20.35	28.68	25.55	28.92	33.74	17.51	20.35	32.63	9.91	15.76	25.65	29.72	14.88	2.58	32.83	24.67	7.57	16.96	5.62	8.23	20.85	20.03	14.72	15.18	15.67	17.43	11.46	19.46	6.06	12.56	28.75	36.96	9.71	38.66	13.43	41.72	23.54
HAPLN2	0	0	0.08	0	0.28	0.09	0	0.15	0	0.32	0	0.06	0.08	0.53	0.08	0.08	0.18	0.36	0.06	0	0.21	0.33	0.27	0.08	0.05	0.14	0.55	0.37	0	0.31	0.08	0.24	0.77	1	0.09	0.11	0.21	0.28	0.08	0	0.07	0.74	0.16	0.14
BCAN	0.77	1.44	0.51	1.29	4.23	1.44	1.07	1.06	3	1.22	2.88	4.65	3.5	2.56	3.83	0.51	1.48	1.24	2.32	1.89	0.92	5.11	2.85	1.6	1.67	1.7	4.14	10.13	1.75	0.74	1.86	2.99	3.01	1.11	2.49	1.88	2.56	0.17	4.75	1.87	6.89	3.09	2.81	1.66
NES	7	2.57	15.24	4.25	20.01	6.2	4.95	6.87	6.55	6.09	7.89	3.28	13.18	41.9	6	3.6	5.98	6.4	12.34	13.21	5.08	21.27	14.6	9.18	9.39	8.38	16.09	71.38	3.26	20.83	15.81	3.7	8.98	38.12	11.96	6.42	25.77	31.64	21.92	7.07	15.49	19.68	11.85	5.95
CRABP2	8.37	2.2	54.98	16.81	2.79	17.65	17.29	5.38	1.98	7.52	6.22	2.06	25.72	49.58	3.03	2.92	6.71	6.87	6.87	23.41	10.67	31.18	3.65	62.91	13.73	14.85	14.27	1.22	13.8	138.49	60.02	1.18	9.79	73.07	72.46	1.39	19.49	19.85	42.32	40.59	3.3	6.1	3.02	0.71
ISG20L2	31.03	21.77	20.14	9.67	60.01	17.45	11.34	21.63	44.89	24.55	19.92	28.46	30.88	26.96	49.26	15.87	16.16	19.32	30	35.52	15.11	60.9	33.25	15.69	20.36	28.08	34.56	68.06	46.1	25.07	39.15	31.91	62.45	31.58	43.8	25.32	44.44	45.87	66.72	29.01	76.57	30.6	38.38	60.98
RRNAD1	10.85	12.28	15.76	9.99	22.65	11.18	7.86	20.1	17.46	15.83	17.19	16.21	20.96	16.43	26.47	14.7	11.17	12.1	14.87	17.42	9.09	19.59	12.8	9.67	14.42	20.13	26.18	19.49	20.07	20.69	19.82	20.63	26.71	18.64	18.8	12.54	13.95	19.03	22.9	18.55	37.86	25.07	16.83	18.53
MRPL24	117.88	132.08	137.59	86.28	135.15	113.22	48.08	98.14	107.2	89.72	93.64	128.63	186.32	120.45	136.37	72.2	77.39	118.81	105.67	147.24	76.61	176.15	105.39	124.45	68.63	117.95	149.79	214.15	204.29	121.11	194.92	67.59	285.48	198.71	102.49	178.43	133.18	122.08	325.32	105.74	189.25	142.16	133.36	171.39
HDGF	283	172.84	132.45	67.2	414.38	180.84	104.53	231.38	359.95	185.63	182.52	219.2	262.29	284.26	485.17	101.22	100.27	199.22	217.08	288.34	111.03	411.62	307.04	124.92	189.72	169	299.35	498.6	364.71	213.43	303.22	243.56	655.05	257.16	303.32	185.99	337.85	379.77	600.99	193.52	457.43	253.25	401.84	501.64
PRCC	38.73	23.95	39.9	21.5	60.42	28.21	18.63	36.51	47.76	31.23	31.17	27.31	40.84	40.58	53.86	27.94	28.25	32.86	40.03	50.33	36.83	63.46	41.13	30.19	29.05	41.05	56.55	73.94	61.9	39.53	50.86	42.57	77.19	48.73	42.05	35.54	51.83	50.92	77.98	34.13	69.71	44.54	50.79	64.39
SH2D2A	3.52	4.66	3.12	2.92	13.78	5.47	1.61	3.42	10.13	3.85	3.87	8.32	5.08	10.94	4.73	1.76	2.64	2.85	7.27	14.92	4.31	12.7	8.19	4.5	7.78	4.38	4.49	22.34	8.08	6.67	3.8	6.47	31.85	11.29	8.05	3.43	8.77	8.46	23.65	5.19	12.98	4.18	11.84	8.7
NTRK1	0.09	0.03	1.05	0.13	0.06	0.11	0.09	0.09	0.11	0.26	0.06	0.16	0.24	0.38	0	0.03	0.07	0.29	0.21	0.55	0.06	0.16	0.03	0.37	0.29	0.54	0.02	0.2	0.02	0.45	0.38	0.2	0	0.34	0.49	0.07	1.32	0.11	0.1	0.36	0.32	1.04	0.1	0.03
INSRR	0	0.02	0.09	0.11	0	0	0	0	0	0.02	0.04	0	0	0.02	0	0	0	0	0.05	0.02	0.06	0	0.02	0.04	0.03	0.02	0	0.02	0	0.18	0.06	0.06	0.02	0.14	0.07	0	0.18	0.02	0	0	0.04	0.02	0	0.02
PEAR1	0.37	0.96	3.01	0.21	0.37	0.4	0.5	0.81	0.61	1.16	0.55	0.44	0.66	1	1.03	1.34	0.71	0.44	1.24	0.84	1.3	0.95	1.26	1.25	2.42	1.08	0.83	0.32	0.56	3.34	2.44	2.86	0.32	9.92	3.36	1.05	2.88	1.44	1.84	2.03	0.95	1.99	0.48	0.7
LRRC71	0	0	0.25	0.05	0.13	0	0.04	0.09	0.08	0.1	0.19	0	0.23	0.04	0.14	0.14	0.17	0.11	0	0	0.04	0.17	0	0.09	0.12	0	0	0.04	0	0.08	0.19	0	0.05	0.14	0.11	0	0	0	0	0.05	0.04	0.04	0	0
ARHGEF11	5.63	5	6.83	1.76	10.14	2.78	3.57	6.05	10.44	5.58	5.87	7.5	8.18	4.42	16.43	6.14	5.73	3.13	8.04	6.23	4	9.06	6.17	4.77	5.54	8.69	6.64	12.33	9.7	6.84	12.09	14.22	10.41	8.65	12.68	6.98	10.43	8.95	11.7	9.76	11.75	10.78	8.91	15.94
ETV3L	0	0	0	0	0	0	0	0	0	0	0	0	0	0	0	0	0	0	0	0	0	0.05	0	0	0	0.07	0	0	0	0	0	0	0	0	0.24	0	0.07	0	0	0.07	0	0	0.08	0
ETV3	2.55	1.7	2.12	0.85	4.68	0.56	0.57	3.79	4.59	4.73	1.3	4.17	1.52	0.74	5.93	1.6	2.32	2.24	3.03	2.06	0.93	3.46	5.16	0.88	2.36	1.65	0.83	4.91	3.59	2.39	2.7	4.31	3.95	2.61	5.08	2.91	3.15	4.79	3.96	4.93	5.54	5.29	3.16	8.61
FCRL5	0.64	0.41	0.08	0.08	0.78	2.83	0.46	0.08	1.43	7.71	0.31	0.6	0.2	0.69	2.05	5.25	0.73	0.12	2.08	1.58	6.19	0.93	2.88	0.03	0.72	2.39	0.04	1.12	3.15	0.12	0.57	2.97	0	1.1	3.26	0.28	0.51	0.18	0.34	4.22	0.28	1.32	0.08	0.29
FCRL4	0.28	0	0	0	0.14	0	0	0.05	0	0.91	0	0	0	0	0.1	0.68	0.06	0	0.04	0	0.24	0	0.04	0	0.03	0	0	0.12	0	0	0.05	0.16	0	0	0	0	0	0.06	0.17	0.1	0	0.44	0	0
FCRL3	0.38	0.07	0.11	0.11	0.89	0.47	0.36	0.37	0.51	6.33	0.38	0.15	0.1	0.18	0.97	2.67	0.29	0.08	2.54	0.84	1.54	0.29	0.55	0.2	0.84	0.41	0.05	0.7	0.29	0.17	0.07	0.86	0	0.52	1.52	0	0.12	0.08	0.04	0.4	0.1	1.02	0.33	0
FCRL2	0.64	0.2	0	0.05	1.06	3.79	0.22	0.05	1.04	9.26	0.14	0.43	0.14	0.12	0.69	3.7	0.27	0.05	1.41	0.77	1.28	0.1	1.01	0.09	0.64	0.29	0.04	0.3	0.25	0.19	0.05	1.73	0.05	0.51	1.81	0.07	0.12	0.06	0.1	0.89	0.17	0.68	0.05	0
FCRL1	0.32	0.06	0.13	0	0.38	0.07	0.05	0	0.25	8.54	0	0	0	0.05	0.58	0.72	0.69	0.07	1.06	0.43	0.22	0.04	0.1	0.06	0.11	0.21	0	0	0.45	0	0	0.91	0	0.35	0.46	0	0	0.07	0.32	0.34	0	0.71	0.19	0
CD5L	0	0	0.16	0	0	0	0	0	0	0	0	0	0	0	0	0.08	0	0	0	0	0	0	0.13	0	0	0	0	0	0	0.06	0	0	0	0	0.08	0	0	0	0.08	0	0	0.07	0.16	0
KIRREL1	0.41	0.61	3.45	0.32	0.82	1.53	0.7	2	0.83	1.03	0.51	1.25	1.36	1.03	1.8	0.91	1.57	0.96	4.24	4.43	0.5	1.96	2.62	1.83	2.36	2.82	2.06	3.54	1.9	4.3	3.24	2.02	2.23	6.27	9.77	1.35	5.93	2.79	7.23	3.37	4.24	3.7	1.05	5.25
CD1D	3.03	3.56	3.38	0.25	3.11	3.17	3.61	3.15	4.77	6.14	1.25	2.1	1.99	1.55	2.58	6.51	5.37	2.66	4.59	3.06	4.2	1.67	4.67	2.22	2.45	6.07	0.92	0.95	5.89	4.03	3.33	7.21	1.71	4.37	6.33	2.07	2.66	0.56	1.72	7.23	4.6	13.63	1.5	1.68
CD1A	1.11	0.42	0.26	0	0	0.18	0.53	0.39	0.42	1.17	0.24	0.07	0.31	0.21	0.64	0.33	0.47	0.28	1.92	3.06	0.67	0.4	0	1.33	1.3	0.44	0	1.16	1.17	0.71	0.57	0.88	0.32	0.16	1.26	1.06	0.22	0.57	0.18	0.54	0.88	1.19	0.26	0.15
CD1C	3.08	1.7	5.72	0.07	0.84	1.88	2.04	3.48	2.79	11.37	0.9	0.82	0.61	1.2	0.77	3.79	3.63	1.71	7.42	6.42	7.6	1.24	2.45	1.91	3.53	4.77	0.11	1.46	1.5	1.57	3.18	6.64	0.21	1.53	3.05	0.82	2.31	1	0.31	3.42	6.59	7.22	1.11	0.52
CD1B	0.44	0.25	0.17	0.08	0.07	0.18	0	0.23	1.03	0.82	0.24	0.13	1.08	0.48	0.39	0.49	0.65	0.18	1.17	1.17	0.44	0.34	0.14	0.62	0.79	0.86	0.06	0.7	0.36	0.82	0.4	1.11	0	0.39	1.06	0.12	0	0.09	0	1.59	0.29	0.21	0.17	0.22
CD1E	1.43	0.79	0.8	0	0.56	0.3	1.15	1.79	1.82	1.84	0.74	0.57	0.86	0.64	0.74	1.32	1.68	0.24	3.18	2.89	2.25	0.62	0.47	1.12	1.35	1.36	0	1.09	0.67	0.76	1.58	5.7	0.61	0.81	0.99	0.3	0.36	1.37	0.22	2.54	4.97	2.71	0.07	0.44
OR10T2	0	0	0	0	0	0	0	0	0	0	0	0	0	0	0	0	0	0	0	0	0	0	0	0	0	0	0	0	0	0	0	0	0	0	0	0	0	0.1	0	0	0	0	0	0
OR10K2	0	0	0	0	0	0	0	0	0	0	0	0	0	0	0	0	0	0	0	0	0	0	0	0	0	0	0	0	0	0	0	0	0	0	0	0	0	0	0	0	0	0.07	0	0
OR10K1	0	0	0	0	0	0	0	0	0	0	0	0	0	0	0	0	0	0	0	0	0	0	0	0	0	0	0	0	0	0	0	0	0	0	0	0	0	0	0	0	0	0	0.09	0
OR10R2	0	0	0	0	0	0	0	0	0	0	0	0	0	0	0	0	0	0	0	0	0	0	0	0	0	0	0	0	0	0	0	0	0	0	0	0	0	0	0	0	0	0	0	0
OR6Y1	0	0	0	0	0	0	0	0	0	0	0	0	0	0	0	0	0	0	0	0	0	0	0	0	0	0	0	0	0	0	0	0	0	0	0	0	0	0	0	0	0	0	0	0
OR6P1	0	0	0	0	0	0	0	0	0	0	0	0	0	0	0	0	0	0	0	0	0	0	0	0	0	0	0	0	0	0	0	0	0	0	0	0	0	0	0	0	0	0	0	0
OR10X1	0	0	0	0	0	0	0	0	0	0	0	0	0	0	0	0	0	0	0	0	0	0	0	0	0	0	0	0	0	0	0	0	0	0	0	0	0	0.1	0	0	0	0	0	0
OR10Z1	0	0	0	0	0	0	0	0	0	0	0	0	0	0	0	0	0	0	0	0	0	0	0	0	0	0	0	0	0	0	0	0	0	0	0	0	0	0	0	0	0	0	0	0
SPTA1	0	0	0.05	0.01	0	0.01	0	0.01	0.01	0.01	0	0	0	0	0	0	0	0.01	0.02	0.02	0	0	0	0	0.01	0	0	0.01	0	0	0.02	0	0	0	0.01	0	0	0.04	0.01	0.01	0	0.03	0	0.02
OR6K2	0	0	0	0	0	0	0	0	0	0	0	0	0	0	0	0	0	0	0	0	0	0	0	0	0	0	0	0	0	0	0	0	0	0	0	0	0	0	0	0	0	0	0	0
OR6K3	0	0	0	0	0	0	0	0	0	0	0	0	0	0	0	0	0	0	0	0	0	0	0	0.08	0	0	0	0	0	0	0	0	0	0	0	0	0	0	0	0	0	0	0	0
OR6K6	0	0	0	0	0	0	0	0	0	0	0	0	0	0	0	0	0	0	0	0	0	0	0	0	0	0	0	0	0	0	0	0	0	0	0	0	0	0	0	0	0	0.07	0.08	0
OR6N1	0	0	0	0	0	0	0	0	0	0	0	0	0	0	0	0	0	0	0	0	0	0	0	0	0	0	0	0	0	0	0	0	0	0	0	0	0	0	0	0	0	0	0	0
OR6N2	0.23	0	0	0	0	0	0	0	0	0	0	0	0	0	0	0	0	0	0	0	0	0	0	0	0	0	0	0	0	0	0	0	0	0	0	0	0	0.1	0	0	0.08	0	0.09	0
MNDA	8.38	2.66	6.48	10.84	6.01	9.78	5.53	9.54	6.73	19.21	11.76	5.4	6.3	4.28	6.83	6.95	4.8	9.74	13.89	5.4	1.25	1.69	5.2	6.81	11.62	1.65	0.76	1.56	0.74	16.04	4.83	3.22	0.71	5.21	33.88	0.52	2.54	3.15	29.12	4.77	1.6	2.47	1.79	0.6
PYHIN1	1.57	0.75	1.23	0.65	0.74	1.7	1.88	0.84	1.4	3.57	0.52	1.07	0.65	0.86	0.85	3.85	0.9	0.61	3.83	1.01	0.79	0.27	1.5	0.14	1.54	0.17	0.07	0.84	0.18	0.19	0.48	1.33	0	0.52	1.01	0.21	0.13	0.17	0.16	0.77	0.35	0.41	0.45	0.35
IFI16	33.1	37.88	68.03	34.06	25.33	41.73	43.57	30.86	25.96	73.14	19.13	14.04	24.9	32.37	13.71	42.68	33.27	41.47	38.75	13.15	7.91	7.48	13.16	20.9	46.82	5.04	3.24	8	3.47	21.49	24.37	53.45	1.51	33.15	52.37	6.57	8.13	10.94	28.79	24.97	10.65	21.6	8.02	3.42
AIM2	2.82	7.04	2.64	1.37	1.48	6.02	1.87	1.27	2.4	12.87	2.9	1.09	0.6	1.78	2.14	6.36	1.27	0.81	3.03	1.56	0.64	0.76	2.15	0.52	6.27	0.7	0.54	2.22	1	0.43	1.08	3.58	0.15	1.3	2.23	0.45	0.48	0	11.57	1.25	0.07	0.53	0.73	0.5
CADM3	1.46	0.84	42.58	0.06	0.39	1.02	3.15	0.24	1.48	1.97	1.15	0	0.89	0.68	0.3	5.18	2.15	1.99	2.26	2.26	20.04	0.09	1.49	4.81	5.59	2.05	0.76	0	0.05	3.03	7.2	5.5	0.06	11.03	3.07	0.04	3.75	1.3	0.27	4.79	0.33	8.41	0.06	0
ACKR1	14.79	5.47	160.03	0.88	3.44	4.19	8.67	6.63	11.45	18.52	8.94	1.91	11.74	22.15	3.04	13.12	21.48	26.08	12.99	15.77	20.16	5.99	7.67	27.06	63.4	26.51	22.75	0.55	7.59	34.09	50.92	15.32	0.45	179.77	25.18	3.41	60.38	8.97	5.58	36.7	8.31	63.67	3.89	3.04
FCER1A	1.6	1.29	11.23	0	0.09	1.03	2.69	7.89	1.33	3.94	1.02	0	0.7	0.26	0.2	4.61	3.13	3.82	2.27	2.94	2.45	0.14	0.27	2.09	2.93	2.7	0.48	0.99	0.55	3.04	1.65	3.18	0.81	3.15	3.09	0.15	0.55	1.46	0.45	3.33	1.5	8.26	0	0.66
OR10J3	0	0	0	0	0	0	0	0	0	0	0	0	0	0	0	0	0	0	0	0	0	0	0	0	0	0	0	0	0	0	0	0	0	0	0	0	0	0	0	0	0	0	0	0
OR10J4	0	0	0	0	0	0	0	0	0	0	0	0	0	0	0	0	0	0	0	0	0	0	0	0	0	0	0	0	0	0	0	0	0	0	0	0	0	0	0	0	0	0	0	0
OR10J1	0	0	0	0	0	0	0	0	0	0	0	0	0	0	0	0	0	0	0	0	0	0	0	0	0	0	0	0	0	0	0	0	0	0	0	0	0	0	0	0	0	0	0	0
OR10J5	0	0	0	0	0	0	0	0	0	0	0	0	0	0	0	0	0	0	0	0	0	0	0	0	0	0	0	0	0	0	0	0	0	0	0	0	0	0	0	0	0	0	0	0
APCS	0	0	0	0	0	0	0	0	0	0	0	0	0	0	0	0	0	0	0	0	0	0	0	0	0	0	0	0	0	0	0	0	0	0	0	0	0	0	0	0	0	0.1	0	0
CRP	0	0	0	0	0	0	0	0	0	0.12	0	0	0	0.1	0	0	0	0.14	0	0	0	0	0	0	0	0.11	0	0	0	0.09	0	0	0	0	0	0	0.1	0	0	0	0	0	0	0.22
DUSP23	113.68	51.97	64.34	42.93	60.94	92.22	34.3	47.98	42.31	39.52	44.28	63.08	77.16	74.47	75.43	43.29	58.49	77.72	46.74	101.42	53.92	75.84	60.06	95.72	60.7	100.65	134.38	98.13	111.15	105.89	129.21	78.9	149.52	99.24	53.99	81.12	124.16	105.26	101.6	77.57	136.15	121.33	66.42	61.98
FCRL6	0.33	0.06	3.73	0	0.11	0.4	0.45	0.23	0.57	0.19	0.42	0.3	0.06	0.77	0.3	0.92	0.21	0.35	0.93	0.5	1.1	0.21	0.57	0.29	0.63	0.54	0.37	0.96	0.18	0.77	1.27	1.49	0	0.71	1.34	0.09	0.8	0.07	0	2.06	0.22	0.67	0.13	0.06
SLAMF8	7.12	2.24	7.75	2.43	5.18	7.75	3.03	7.3	10.17	10.58	4.95	2.78	7.55	10.7	10.76	8.69	4.13	7	9.79	11.55	7.82	3	4.84	9.44	11.22	6.38	5.2	4.6	6.07	14.22	21.62	10.77	2.1	6.06	17.35	3.31	13.26	6.36	3.63	25.65	7.69	8.65	2.94	4.45
SNHG28	0.41	0.12	0.48	0.12	0.82	0.13	0.21	0.44	0.97	0.82	0.44	0.84	0.54	0.1	1.11	0	0.13	0.52	0.18	0.31	0.31	0	0.29	0.11	0.07	0.61	0.61	0.36	1.28	1.88	0.11	1.57	1.77	0.89	1.63	0.49	0.5	1.59	0.24	0.32	0.2	0.29	0.24	0
VSIG8	0.29	0.27	0.21	0.13	0.06	0	0.06	0.06	0.06	0	0.13	0.32	0.25	0.11	0.57	0.07	0	0.45	0.05	0.06	0.06	0.18	0.39	0.06	0.2	0.23	0	0.05	0.92	0.36	0	0.69	1.32	0.32	0.14	0	0.4	0.45	0.49	0.24	0	0.22	0.34	0.41
AL590560.1	0	0	0	0	0	0	0	0	0	0	0	0	0	0	0	0	0	0	0	0	0	0	0	0	0	0	0	0	0	0	0	0	0	0	0	0	0	0	0	0	0	0	0	0
CFAP45	0.64	0.25	0.25	0.3	0.09	0.37	0.22	0.32	0	0.39	0.28	0.39	0.32	0.24	0.79	0.38	0.06	0.44	0.35	0.43	0	0.23	0.41	0.14	0.35	0	0.37	0.64	0.43	0.86	0.42	0.44	0.83	0.32	0.47	0.03	0.33	1.77	1.79	0.09	0.34	0.24	0.69	0.61
TAGLN2	789.14	441.59	478.32	305.14	913.34	457.64	326.11	390.71	571.69	407.27	394.25	637.02	639.97	586.03	726.75	197.66	304.67	452.15	483.73	613.17	391.75	1024.91	943.85	507.75	544.51	619.47	820.55	1532.99	963.94	755.59	1456.51	853.45	1496.27	906.44	981.77	825.89	981.12	1249.07	1945.27	627.2	1208.65	526.01	873.64	856.1
IGSF9	5.1	3.07	0.19	2.97	13.35	1.15	6.76	8	9	2.26	3.07	3.94	4.12	3.73	3.01	8.95	4.45	1.12	2.12	3.13	6.24	5.43	5.28	2.99	4.62	9.38	9.98	5.11	12.49	4.95	11.14	2.16	6.03	1.02	6.43	4.83	2.2	9.7	9.92	8.4	7.04	6.68	9.69	17.96
SLAMF9	0.75	0.1	0	0.77	0.25	0.1	0.09	1.16	0.24	0.09	0	0.46	2.22	1.49	0.27	0.19	0	1.59	0	0.17	0.08	0.19	0.32	2.75	0.85	0.25	2.21	0.44	0.28	3.72	1.01	0	0.54	0.18	2.55	1	0.73	0.86	0.89	1.4	0	0.16	0	0.08
KCNJ10	0	0	0.13	0.06	0.22	0	0	0	0.1	0.19	0.36	0	0.12	0.67	0.9	0.06	0	0.07	0.35	0.06	0.11	0	0	0.41	0.08	0.05	0	0	0.14	0	0.06	0.56	0	0.12	0.13	0	0	0	0	0.29	0.17	0	0	0
PIGM	10.12	8.27	3.35	6.63	13.28	6.14	2.57	7.05	12.2	5.45	7.11	9	8.61	11.12	11.97	4.46	5.13	6.39	9.22	9.29	4.36	9.3	7.62	5.52	7.02	7.3	2.97	13.27	8.43	4.5	7.23	16.86	11.35	9.72	10.1	5.7	10.61	11.9	8.09	8	17.09	8.59	7.8	11.9
KCNJ9	0	0	0	0	0	0	0	0	0.12	0	0	0	0	0	0.07	0	0	0	0	0	0	0	0	0	0	0	0	0	0	0	0	0	0	0	0	0	0.12	0	0	0	0.06	0	0	0
IGSF8	29.73	17.27	14.3	22.43	33.97	20.46	11.87	21.58	26.44	22.13	30.79	31.46	36.82	16.91	39.84	24.2	25.53	6.12	19.38	36.74	21.53	30.34	29.88	22.45	17.37	43.91	47.62	40.21	48.52	32.84	53.31	63.77	61.7	42.23	33.24	43.68	48.37	37.32	47.06	26.16	58.35	43.71	35.41	15.48
ATP1A2	0.21	0.19	20.87	0	0.1	0.03	0.15	0.25	0.04	0.27	0.51	0.04	0.4	0	0	1.16	0.43	0.75	0.7	0.48	2.02	0.18	0.2	1.89	0.69	0.12	0.06	0.06	0	0.44	1.78	1.49	0.03	16.22	0.12	0	3.3	0.77	0	0.69	0.45	1.61	0.11	0.02
ATP1A4	0	0	0.03	0	0	0.03	0	0	0	0.05	0	0.02	0	0	0	0	0.06	0.06	0.02	0.02	0	0	0	0.05	0.08	0	0	0.02	0	0.04	0.03	0.08	0	0.1	0.09	0.04	0.02	0	0	0.05	0.02	0.07	0.03	0
CASQ1	0.24	0.07	6.87	0	0.06	0	0.06	0.19	0.4	0.07	0.79	0.11	0.26	0.11	0.27	0.2	0.24	0.39	0.49	0.37	0.06	0	0.06	0.65	0.12	0.06	0.05	0	0.2	0.37	1.61	0	0.07	0.46	0.52	0.05	1.13	0.16	0.44	0.25	0.3	0.35	0.21	0.06
PEA15	146.11	68.47	354.55	61.5	190.55	110.48	99.62	103.64	106.5	144.19	88.67	90.37	154.83	119.46	235.87	56.69	98.82	136.59	138.72	176.24	95.62	150.93	146.2	176.65	187.72	127.95	184.48	123.04	102.04	190.74	383.66	129.47	165.92	400.4	242.51	86.05	266.52	183.15	214.38	186.41	256.36	168.9	150.94	167.96
DCAF8	3.84	4.85	12.28	4.73	6.01	5.59	4.86	8.01	6.98	9.1	8.41	5.59	9.08	7.31	7.51	5.74	7.15	5.5	6.74	6.24	3.31	6.16	4.56	4.41	7.59	5.13	6.27	4.82	6.48	6.51	8.98	9.87	9.24	9.73	8.74	5.32	9.45	8.45	6.21	7.15	6.83	5.57	5.21	6.57
AL139011.2	2.06	1.57	4.63	1	2.3	0.81	1.45	1.17	2.17	1.58	1.22	2.06	1.79	2.04	2.74	2.17	1.3	2.4	1.82	2.02	1.66	1.63	2.4	1.36	2.07	1.81	2.08	3.18	2.59	1.75	3.58	5.46	3.04	7.04	2.23	2.08	2.93	2.33	3.14	2.45	2.2	2.03	1.74	2.41
PEX19	11.07	11.28	29.01	5.77	20.77	7.83	9.73	11.36	23.46	10.71	11.72	18.86	17.32	11.72	25.1	10.86	9.73	12.39	12.96	14.91	12.26	11.81	13.55	13.79	12.45	18.62	13.45	28.52	17.66	12.17	22.29	29.5	34.65	46.9	19.42	17.94	21.2	24.41	24.3	25.19	26.45	26.75	18.06	29.17
COPA	46.78	42.46	43.53	17.9	45.29	30.12	22.67	42.77	64.98	47.24	31.21	48.85	59.44	44.11	81.45	33.19	34.98	29.31	62.14	43.2	33.78	77.83	67.83	35.37	40.39	71.78	52.4	83.25	99.87	55.64	78.68	126.18	100.55	68.76	94.07	55.08	79.71	57.57	89.39	84.24	56.3	83.03	47.97	82.18
NCSTN	40.62	22.12	29.76	11.13	58.78	17.95	14.28	26.61	36.61	24.21	23.12	38.6	46.79	29.03	56.6	27.77	21.7	16.11	39.39	47.58	43.3	51.21	44.55	29.37	27.97	52.16	47.06	72.15	60.62	45.19	66.5	88.57	67.51	56.44	59.96	53.91	63.61	45.1	70.68	66.85	65.15	51.54	41.57	83.59
NHLH1	0.36	0	0	0	0	0	0	0.19	0	0	0	0.49	0.19	0	0	0	0	0	0	0	0	0	0	0	0	0	0	0	0	0	0	0	0	0	0.22	0	0	0	0	0	0.18	0	0	0
VANGL2	1.11	1.01	1.47	0.64	0.47	0.4	0.52	2.22	2.68	2	1.31	0.51	1.08	0.09	2.32	1.14	1.85	0.35	2.04	3.94	1.26	2.93	0.75	1.68	0.88	1.66	3.72	0	3.13	1.91	10.16	0.87	6.52	1.71	3.28	1.7	4.74	0.06	0.55	3.15	1.76	4.17	1.4	0.23
SLAMF6	2.62	1.67	4.18	0.84	3.43	4.26	3.8	2.01	6.39	9.33	1.18	1.85	1.16	1.23	4.42	6.73	3.46	5.09	6.06	3.53	6.28	2.81	4.23	1.16	2.67	3.24	0.5	2.61	2.06	1.27	2.24	10.24	1.41	2.92	5.5	0.64	1.77	2.07	1.04	10.79	4.43	2.48	0.84	0.88
CD84	1.12	0.24	0.82	0.64	0.77	0.6	0.43	1.34	2.05	2.62	1.06	0.38	1.26	1.57	1.9	2.34	0.81	0.36	1.32	1.06	0.7	0.38	0.73	1.64	2.19	0.62	0.18	1.04	0.29	2.45	2.62	1.07	0	0.76	4.27	0.22	1.36	1.99	0.67	3.8	0.7	1.59	0.16	0.42
SLAMF1	3.9	1.23	1.33	1.23	1.26	4.68	2.31	4.35	4.22	5.63	2.11	2.12	1.47	3.12	1.57	5.04	1.94	2	8.9	4.06	4.1	2.03	1.44	1.6	3.03	3.74	0.8	1.27	1.1	0.88	2	3.94	0.14	2.31	4.52	0.75	0.92	0.24	1.2	5.38	1.25	2.38	1.96	0.64
CD48	40.67	7.1	24.93	11	14.51	36.34	27.3	16.21	32.71	56.06	14.85	7.55	15.69	18.91	14.49	54.9	22.36	16.78	44.8	35.4	75.26	8.84	20.25	15.21	24.94	22.12	4.31	14.07	9.43	17.66	32.85	24.55	2.28	20.91	32.17	10.58	7.26	5.95	9.15	51.8	13.91	30	6.71	4.42
SLAMF7	9.8	2.95	1.87	0.72	7.3	9.91	3.2	3.99	14.76	22.06	3.23	5.12	3.68	5.46	13.26	29.03	4.28	1.5	19.48	16.75	13.93	2.68	13.36	0.74	10.7	7.5	0.47	6.45	9.26	2.73	5.73	12.12	1.27	5.41	12.78	0.66	1.42	0.81	1.57	33.71	2.91	6.63	1.44	2.81
LY9	0.87	0.96	1.09	0.04	0.39	0.9	0.56	0.41	1.61	5.11	0.31	0.35	0.31	0.21	1.26	4.08	0.99	0.04	1.96	2.08	3.42	0.59	1.13	0.41	0.92	1.43	0.03	0.62	0.7	0.67	1.77	1.36	0	0.9	1.53	0.28	0.56	0.12	0.11	2.92	0.42	1	0.48	0.1
CD244	0.45	0.73	1.94	0.51	0.45	0.93	1.3	0.68	1.62	1.01	0.48	0.75	0.68	0.89	1.17	1.06	0.9	0.32	1.77	1.22	1.02	0.1	0.55	0.47	1.21	1.13	0.16	2.17	0.21	2.06	0.98	1.29	0.82	0.76	1.24	2.54	0.43	0.25	0.53	3.72	0.06	0.96	0.59	0.06
ITLN1	236.98	364.77	3.98	1.51	17.78	0.66	238.05	11.08	2813.02	2265.86	2.42	87.63	1.56	1.95	52.94	203.47	597.93	12.65	13.28	29.92	174.4	1.37	74.52	2.13	0.52	1036.31	1.18	56.59	1.09	154.38	13.84	864.05	2.83	10.78	125.1	303.22	2.78	0.3	6.7	490.02	1.46	1513.03	34.71	1.72
ITLN2	0	0	0.35	0	0.07	0.18	0.08	0.4	4.07	1.18	0	6.43	0	0	0.16	0.08	0	0	0	0.08	0	0.8	0	0.16	0	0.07	1.46	0.07	0.62	0.06	0.41	45.37	0	0.32	0.09	0.41	0	0	0	0.08	0	0	0	0
F11R	94.24	68.73	17.42	28.75	171.65	41.98	35.11	70.56	111.43	68.38	38.54	101.35	105.11	61.66	161.77	73.03	61.16	41.79	76.51	68.26	72.67	98.21	122.31	46.38	57.32	93.4	105.04	174.01	149.25	103.77	118.43	222.26	156.36	72.78	144.23	114.64	113.6	134.08	161.97	140.24	173.86	126.42	103.84	194.38
AL591806.3	0	2.69	0.46	0.45	4.31	0.95	0.4	2.08	1.85	7.1	1.27	3.2	4.56	3.66	2.55	4.79	1	0.5	2.1	0.39	0	0.3	1.49	0.83	1.59	0.39	1.67	0.34	1.95	2.73	1.72	2.65	1.69	2.96	1.43	0	1.52	0.51	1.86	3.26	0.78	2.22	1.81	1.98
TSTD1	83.75	81.83	26.44	91.95	99.76	64.7	55.72	65.06	84.03	112.39	62.07	68.28	124.07	65.31	93.79	93.51	71.54	107.31	56.74	48.99	67.85	73.01	63.56	90.37	55.49	125.11	165.82	56.42	78.03	61.01	48.41	118.36	129.9	65.45	67.94	116.93	79.6	45.98	77.92	119.4	54.85	164.52	47.34	143.91
USF1	29.24	23.35	52.8	28	37.71	32.61	23.99	42.94	50.73	50.67	37.6	35.52	55.66	42.72	57.94	49.34	33.7	31.4	45.8	38.78	38.76	40.13	32.43	32	39.74	47.48	53.02	52.36	61.24	49.71	60.68	56.67	56.86	52.07	60.78	47.84	58.16	40.73	59.16	72.97	64.24	63.33	39	61.76
ARHGAP30	5.2	2.21	8.65	1.3	3.49	5.71	3.91	3.96	7.21	11.74	4.19	4.3	5.08	5.78	6.89	7.58	4.25	2.04	12.66	12.73	12.2	3.36	5.7	6.94	11.79	5.72	2.83	7.3	5.15	11.82	9.17	10.4	3.65	8.94	15.92	4.62	6	2.71	6.64	14.8	4.52	6.93	3.68	2.27
NECTIN4	3.18	4.41	0.06	1.91	5.08	0.46	0.92	4.14	3	3.55	1.03	5.01	4.23	1.51	8.24	1.59	1.03	1.45	0.51	2.68	0.19	1.46	2.53	3.07	3.57	2.82	11.48	2.95	11.98	13.59	19.66	21.31	13.77	4.83	3.76	8.73	3.04	8.96	10.27	3.22	7.66	3.9	4.82	6.86
KLHDC9	3.81	6.01	7.97	1.87	3.47	1.58	3.34	2.82	4.88	4.24	5.08	6.56	7.07	3.94	3.4	5.23	4.19	4.75	2.93	4.94	3	3.77	1.68	2.17	1.66	7.01	3.25	4.23	6.52	3.8	2.84	10.49	6.02	3.9	3.15	6.61	2.91	1.67	4.05	7.45	3.86	9.32	2.28	5.57
PFDN2	145.63	102.15	102.64	160.46	200.02	257.88	84.42	152.7	141.52	128.98	110.97	124.61	144.03	200.67	124.22	51.76	95.51	144.08	144.02	123.59	58.18	253.24	126.4	125.61	90.66	60.72	98.25	200.51	130.56	150.02	210.99	67.85	188.7	152.73	103.09	76.16	93.76	157.16	232.37	74.92	203.86	127.66	165.37	143.05
NIT1	23.44	23.25	34.59	15.87	18.42	18.89	22.4	31.25	36.57	26.59	21.76	29.43	37.26	23.4	30.15	50.07	31.4	21.17	27.43	25.95	32.99	27.49	29.28	24.72	19.29	42.79	28.58	35.66	38.07	35.03	39.52	46.75	36.33	34.8	39.17	35.54	34.39	23.24	45.56	40.47	29.9	46.3	30.2	33.4
DEDD	30.92	20.25	43.55	14.51	33.53	18.21	17.33	28.59	33.85	26.48	20.89	25.78	30.07	24.49	31.81	20.51	20.32	22.77	25.64	28.53	21.17	37.53	29.69	23.36	26.88	28.83	35.58	39.66	36.11	34.04	40.55	45.09	52.55	48.73	32.16	26.74	35.23	30.45	37.27	31.1	33.29	35.24	29.54	56.72
UFC1	377.11	171.77	282.57	185.63	194.08	226.66	164.78	296.35	267.54	246.19	226.46	187.68	285.98	251.93	202.45	211.77	176.42	291.53	262.01	182.03	161.89	363.75	178.3	185.24	171.21	196.51	193.1	240.21	268.92	168.54	276.84	299.32	238.72	235.11	171.24	186.31	219.55	162.73	153.46	216.99	233.52	286.4	179.76	226.49
USP21	12.55	13.67	18.77	11.5	25.69	9.19	9.06	19.13	23.79	19.43	20.24	17.26	22.31	17.18	19.05	13.17	11.87	11.81	20.41	22.35	11.55	24.95	16.15	13.59	14.13	17.01	23.84	22.65	25.87	17.62	23.4	32.81	35.87	26.11	22.91	13.04	24.05	21.21	30.01	16.27	36.71	20.31	22.92	28.44
PPOX	4.34	7.33	12.42	6.89	6.9	6.95	3.13	7.88	6.95	9.56	11.64	9.41	14	9.07	9.05	7.3	6.93	7.79	9.57	7.82	4.86	9.67	5.02	5.87	4.88	6.57	10.12	9.06	11.73	8.14	9.92	15.72	13.73	12.76	7.52	4.65	9.63	11.67	9.82	6.17	10.98	7.2	6	10.37
B4GALT3	50.77	29.38	18.82	18.29	40.3	18.46	13.52	30.63	33.53	42.65	26.75	41.08	34.01	36.88	46.87	32.91	20.13	13.68	30.04	40.55	29.3	52.21	40.12	23.3	27.77	41.56	54.39	64.17	51.98	32.52	52.29	71.43	65.67	43.96	41.23	34.72	51.35	53.63	61.92	36.41	58.19	37.96	38.75	63.12
ADAMTS4	3.9	0.45	10.32	1.98	3.73	1.1	0.75	6.3	1.76	18.22	1.53	3	3.59	6.28	1.71	0.79	2.46	1.18	3.03	4.33	0.4	1.46	8.03	3.2	6.36	4.36	7.6	3.41	1.2	11.54	5.8	0.48	3.99	23.46	12.1	3.24	5.95	1.93	3.49	2	2.64	4.24	2.05	3.08
NDUFS2	106.32	85.02	92.53	53.2	96.36	78.08	50.18	90.66	128.67	90.97	68.3	104.56	116.94	114.54	119.09	97.29	80.02	87.5	104.04	102.5	94.5	165.56	128.95	80.05	71.74	162.37	92.24	230.93	174.21	95.93	187.55	153.1	274.53	173.25	123	149.01	103.64	122.83	192.14	146.25	142.12	154.63	130.77	183.76
FCER1G	131.72	17.24	148.83	78.69	46.74	123.77	44.02	102.55	113.12	127.03	68.29	40.64	95.39	196.92	80.09	74.79	58.95	68.27	84.75	99.32	85.25	32.62	50.63	148.37	163.69	74.36	43.02	45.78	41.15	266.62	229.53	44.15	23.62	70.12	173.69	38.79	68.2	41.88	61.98	214.85	62.02	89.9	22.79	26.51
APOA2	0	0	0	0.29	0	0	0	23.65	0.24	0.14	0	0.23	0	33.95	0	0	0	0	35.61	1.03	0	28.17	0.61	0	0	0	0	0	0.11	0.11	0	0	0.41	0.14	0	0	0.25	0	0	0	0.13	0	0.44	0
TOMM40L	7.61	5.94	13.15	3.51	11.08	5.36	5.45	4.17	10.3	8.28	2.89	6.14	8.99	13.28	14.05	6.91	4.73	5.98	6.68	6.57	6.14	11.85	9.93	5.74	5.27	11.81	6.95	12.85	16.01	9.25	9.83	13.16	18.71	12.32	10.32	8.82	13.11	13.49	9.99	13.75	6.72	17.27	7.52	4.92
NR1I3	3.53	2.76	10.33	2.45	5.19	3.71	2.57	3.92	5.05	3.21	2.89	2.09	4.99	7.4	5.45	5.24	3.63	2.17	4.45	3.94	3.48	6.22	5.65	2.61	3.34	4.5	3.32	5.1	5.03	4.53	4.41	6.52	9.23	6.36	4.62	4.22	6.59	4.15	4.58	5.24	2.98	5.45	4.14	1.62
PCP4L1	0.35	0	35.41	0	0.35	0.43	0	0	0.33	1.99	0.76	0	0.75	0.66	1.14	2.74	0.9	2.68	1.26	0.35	5.28	4.33	3.01	2.24	2.38	0	0.6	0	0	0.61	6.57	0.6	1.52	4.18	0.43	0	13.65	1.36	0	0.37	0	0.33	0.81	0.71
MPZ	0.58	0.78	15.06	0.45	1.56	0.71	0.6	0.83	0.74	1.1	0.53	0.18	2.17	0.55	0.85	4.12	1.62	0.99	1.83	0.49	9.37	0.98	2.04	1.55	0.59	0.58	1.24	1.02	0.65	1.79	0.96	2.31	0.95	14.86	0.59	0.31	2.18	0.63	0.81	1.93	0.19	2.94	0.68	0
SDHC	187.39	193.65	198.07	63.39	229.82	135.77	93.76	150.05	227.62	152.66	131.95	176.91	215.98	251.9	255.71	133.8	110.95	145.93	164.01	179.18	132.47	263.06	194.39	118.34	129.86	220.94	118.71	403.13	264.12	167.5	307.99	314.81	402.2	320.36	223.86	263.38	227.31	179	266	223.24	233.57	243.89	193.96	258.23
CFAP126	11.71	25.64	20.59	6.88	21.55	8.8	9.61	15.06	11.96	12.82	11.05	9.04	10.11	19.23	25.71	15.78	14.33	14.88	15.86	7.56	2.59	11.44	11.02	3.47	10.45	10.25	2.9	13.12	14.41	12.14	11.68	24.47	13.23	13.42	17.09	4.99	8.6	20.25	11.66	10.94	12.21	16.34	9.29	16.52
FCGR2A	19.31	3.76	15.51	19.26	10.04	11.9	8.72	25.69	16.82	24.46	15.57	16.94	20.12	24.12	19.76	8.67	7.96	6.76	15.64	11.15	6.98	4.99	9.74	17.08	26.67	4.66	4.3	13.86	9.95	65.68	26.25	12.83	6.48	14.25	103.65	4.13	25.65	6.26	31.73	32.54	9.31	15.21	2.92	6.07
HSPA6	4.25	0.69	3.48	62.85	20.66	1.74	3.31	3.64	10.99	27.76	4.64	2.74	2.72	2.82	2.25	1.43	1.21	0.96	4.45	2.62	1.32	1.89	2.4	1.8	1.99	0.89	1.35	10.12	0.63	12.96	2.15	1.59	1.62	3.14	11.28	0.57	2.96	1.22	6.99	3.69	17.26	2.35	1.39	0.53
FCGR3A	25.12	1.78	21.31	10.74	12.21	21.02	9.91	12.75	15.58	30.1	16.31	6.19	17.08	37.41	13.59	6.68	3.02	9.41	11.1	13.25	1.42	4.51	6.6	25.29	49.69	4.54	4.19	7.31	5.39	80.06	36.2	5.71	4.65	7.07	39.63	3.7	14.79	11.32	37.25	21.22	5.1	8.33	2.65	4.15
FCGR2C	0.75	0.09	3.24	3.52	0.9	2.1	1.99	2.71	0.57	5.69	1.54	0.54	2.86	1.05	2.27	3.84	1.06	1.52	1.07	2.19	0.45	0.86	1.35	3.25	1.68	0.59	0.89	0.72	0.5	6.67	3.21	0.89	0.32	1.62	4.01	0.18	0.87	0.48	2.58	2.42	1.34	1.56	0.09	0.38
FCGR3B	9.61	2.37	7.05	5.87	2.7	5.8	3.12	2.1	1.1	8.25	3.98	3.67	1.52	1.68	4.38	0.7	0.35	2.51	4.58	3.35	0	1.94	4.87	3.14	1.58	3.82	0.46	3.3	2.69	13.1	1.78	10.35	2.23	5.73	26.14	0.43	3.58	0.35	65.58	13.96	0.54	0.85	1.87	0.91
FCGR2B	3.12	0.45	17.26	5.01	1.17	5.89	1.28	3.65	3.98	9.55	3.04	0.64	7.69	4.3	2.71	5.47	1.1	1.78	3.21	3.07	4.85	0.3	1.56	5.71	4.87	1.47	1.26	0.96	1.43	22.06	10.8	2.77	0.42	5.06	8.26	0.31	3.41	1.01	5.29	7.81	0.85	3.83	0.54	0.24
FCRLA	0.32	0.22	0.07	0	0.32	1.7	0.58	0	0.9	7.4	0	0.12	0.07	0.12	0.41	1.48	0.57	0.24	1.42	1.53	9.77	0.1	0.72	0.67	0.6	1.07	0.05	0.11	1.11	0.22	0.21	2.9	0	1.44	1.08	0.15	0.43	0.16	0.15	2.11	0.44	2.09	0	0.13
FCRLB	0.79	0.07	0.4	0.2	0.63	0.42	0.35	0.48	0.48	0.97	0.86	0.05	0.54	1.01	0.68	0.25	0.07	0	0.46	0.74	1.02	0.39	0.27	1.81	0.46	0.06	0.58	0.55	0.19	3.22	1	0.29	0.06	0.25	0.48	0	0.66	0.81	0.34	0.47	1.02	0.43	0.07	0.57
DUSP12	26.7	15.98	26.22	17.37	32.15	18.96	10.92	20.77	23.43	20.86	20.47	16.54	16.78	27.75	24.64	21.16	14.39	19.75	21.01	11.94	10.1	26.98	12.55	12.91	16.29	12.18	7.66	17.52	11.04	14.58	14.49	16.95	16.92	16.76	17.62	5.76	13.33	16.61	23.88	12.91	19.13	16.28	16.64	20.84
ATF6	23.63	24.51	19.6	7.79	32.46	17.05	11.15	23.36	40.5	29.06	18.25	28.79	22.46	23.41	32.65	15.78	14	7.25	21.49	16.55	11.23	27.01	20.39	9.97	18.07	20.61	7.33	33.25	19.2	22.82	21.57	36.98	26.82	20.3	29.14	11.46	17.2	22.99	29.1	24.51	32.69	23.69	17.12	31.22
OLFML2B	13.03	0.93	24.56	7.25	4.49	7.39	5.27	7.47	3.59	6.33	4.36	1.17	15.6	14.53	5	2.77	7.36	6.43	9.5	16.72	3.07	6.48	7.73	24.76	13.35	10.09	19.37	4.54	3.52	18.22	32.25	3.39	7.24	31.03	34.72	3.06	28.25	10.34	10.97	17.96	7.07	9.2	3.35	5.38
NOS1AP	0.3	0.54	1.31	0.1	1.08	0.68	0.09	0.6	1.06	0.49	0.33	0.78	0.55	0.2	1.5	0.19	0.39	0	0.58	0.96	0.56	1.76	1.23	0.23	0.32	1.28	0.88	2.3	1.58	0.26	0.33	3.43	1.58	0.75	1.68	1.24	1.42	1.06	1.74	1.84	1.76	1.79	0.85	2.22
AL512785.2	0	0.14	0	0	0	0	0	0	0	0	0	0.11	0	0	0	0.13	0.15	0	0	0	0	0.09	0	0	0.16	0	0	0.21	0.2	0	0	0.82	0.26	0	0.15	0	0.23	0	0	0.13	0	0	0	0
C1orf226	2.53	2.11	2.34	1.14	2.3	0.84	0.94	2.69	5.94	2.78	1.33	2.37	1.79	1.51	5.41	2.56	1.28	0.68	2.2	1.24	0.85	5.85	3.72	1.55	2.03	3.65	5.1	7.12	3.32	1.21	2.19	12.74	6.54	3.16	3.08	4.59	4.25	4.46	5.02	4.96	7.34	6.31	2.04	5.74
SPATA46	0	0.21	0.11	0	0.72	0	0	0.1	0.51	0.1	0	0.08	0.19	0	0.59	0	0.12	0	0	0	0	0	0.09	0	0.12	0	0.23	0	0.15	0.08	0.2	0.61	0.29	0	0.33	0.07	0.26	0.35	0.32	0.28	0.27	0.85	0.21	0.36
SH2D1B	0.18	0.21	0.64	0	0.91	1.78	0.93	0	1.72	1.03	0.39	0	0.19	0	0	3.05	0.94	0	0.82	0.18	4.02	0.14	0.69	0.77	0	1.44	0	0.32	0.15	0.48	0.8	1.24	0	0.79	0	0	0	0	0.43	1.9	0.18	0	0.42	0.55
UHMK1	4.29	7.61	0.98	0.58	9.42	1.49	2.56	4.44	8.52	4.8	1.63	4	1.65	1.82	10.03	2.73	5.5	4.25	2.1	1.8	0.89	3.39	2.81	0.53	2.87	0.61	0.24	3.56	1.16	2.24	1.59	4.15	2.82	1.51	7.33	1.82	1.24	5.91	3.91	4.59	3.88	4.95	5.41	5.52
UAP1	107.46	74.12	65.35	39.52	60.21	35.84	69.47	46.24	117.64	163.58	38.4	55.31	48.05	38.14	49.89	120.14	79.27	37.46	37.41	23.11	38.29	51.69	45.09	19.82	33.95	63.31	6.87	41.93	22.4	29.56	38.83	64.65	44.62	49.18	60.48	28.15	16.75	33.99	24.59	62.74	24.53	82.59	37.98	30.97
DDR2	0.9	0.49	8.08	0.79	0.53	1.94	2.22	2.14	0.53	2.98	0.95	0.72	1.32	1.31	0.75	2.13	2.28	1.95	3.11	1.82	1.46	0.45	1.08	1.1	2.32	0.92	1.11	0.23	0.29	2.04	3.21	0.49	0.43	4.59	6.75	0.23	2.06	0.96	0.38	2.02	0.69	2.03	0.58	0.8
HSD17B7	26.82	15.46	12.65	17.32	31.36	16.13	9.05	16.39	13.55	14.36	12.68	11.18	29.71	16.1	54.48	10.43	9.36	13.16	18.1	14.1	6.07	29.99	14.19	12.11	13.08	8.59	6.38	40.75	12.73	12.15	13.58	17.97	26.18	18.64	11.7	10.49	14.42	14.2	25.52	9.11	24.8	11.25	19.89	7.19
CCDC190	0	0	0.54	0	0	0	0	0	0	0	0	0	0	0	0	0	0	0	0	0	0	0	0	0	0	0	0	0.07	0	0	0	0	0	0.58	0	0.43	0	0.3	0	0	0	0	0	0
RGS4	0.55	0.45	1.67	1.27	0	0.87	1.78	1.34	0.37	1.97	0.51	2.23	0.34	2.14	0.34	0.18	0	0.3	0.5	1.28	0.16	0.49	0.75	1.26	1.23	1.88	0.4	0.76	0	1.03	1.04	0.27	0.09	2.65	1.64	0.19	1	0.31	0.28	0.82	0	0.67	0	0.4
RGS5	87.24	25.6	126.04	36.81	34.88	52.12	65.48	49.19	16.91	78.76	28.04	17.29	35.32	58.46	28.85	27.79	90.62	96.88	72.43	31.71	8.37	41.06	53.75	28.21	101.57	19.69	7.87	7.41	3.29	36.37	72.11	22.9	15.29	116.43	60.1	20.23	32.45	15.63	12.02	28.43	16.64	32.8	37.58	33.86
NUF2	12.67	16.28	0.86	13.64	30.07	16.4	5.54	19.41	11.23	20.52	13.7	18.07	11.34	21.69	18.84	5.17	7.22	10.14	23.35	4.1	0.42	13.74	14.94	2.38	4.71	0.36	2	4.75	0.87	6.51	2.12	5.12	3.49	2.99	13.97	0.42	1.37	7.21	6.2	0.92	2.96	2.02	16.51	2.32
PBX1	7.17	4.36	36.53	6.6	5.39	7.78	5.77	9.65	8.17	5.2	12.61	3.31	6.77	4.44	15.85	5.76	6.56	9.31	12.33	8.14	4.6	8.98	5.52	5.54	7.7	7	9.44	3.51	9.45	7.65	10.38	25.83	5.29	15.76	11.18	4.33	8.61	4.98	2.82	12.49	9.72	15.35	8.47	10.71
LMX1A	0	0	0.07	0	0	0	0	0	0.18	0	0	0	0	0	0.07	0.56	0.08	0	0	0.19	0.19	0.59	0	0	0	0.13	0	0.55	0	0.06	0.14	0.11	0	0	0.08	0	0.18	0.08	0.08	0.13	0.06	0.06	0	0
RXRG	0.57	0.6	8.33	0.06	0.16	0	0.16	0	0.25	0.3	0.57	0.1	0.11	0.1	0	1.28	0.47	0.4	0.42	0.21	3.2	0.32	0.1	0.22	0.07	0.16	0.04	0.14	0	0.27	0.23	0.18	0	3.17	0	0.08	0.3	0.07	0	0.44	0.16	1.28	0.24	0
LRRC52	0	0	0.18	0	0	0	0	0	0	0	0	0	0	0	0	0	0	0	0	0	0	0	0	0	0	0	0	0	0	0	0	0	0	0	0	0	0	0	0	0	0	0.15	0	0
MGST3	326.36	248.54	377.3	129.66	290.95	282.13	240.69	224.98	385.82	247.79	206.67	155.31	384.58	275.51	240.2	282.87	236.94	236.14	223.37	297.19	263.09	370.66	228.25	262.12	180.02	398.12	247.85	474.57	304.97	213.49	559.99	223.97	315.73	480.29	266.6	478.36	283.5	219.01	251.63	424.83	251.3	470.06	192.75	286.13
ALDH9A1	65.68	45.47	53.53	20.91	61.47	29.45	27.46	48.54	45.13	43.4	36.07	48.3	40.98	31.49	69.03	41.02	31.82	32.76	41.42	39.69	41.35	74.19	36.55	24.63	29.01	61.8	30.38	65.4	38.52	40.4	48.32	92.61	70.17	122.47	57.48	50.44	48.51	30.14	60.95	63.56	50.6	70.78	40.91	66.42
TMCO1	209.85	142.57	80.53	62.01	80.96	100.66	139.01	169.04	198.01	132.76	107.37	116.22	164.28	145.84	158.29	198.61	122.32	77.87	118.82	85.37	93.8	157.29	112.62	66.2	72.95	107.37	51.66	145.31	84.7	97.09	110.93	177.64	125.92	105.72	142.58	54.02	91.89	93.28	114.13	132.37	120.19	166.12	126.85	122.07
UCK2	45.25	33.99	15.18	27.29	82.84	36.11	26.3	39.26	65.54	34.53	39.93	41.57	48.69	58.84	58.13	20.52	28.25	32.21	38.79	42.39	24.77	75.66	42.37	20.61	33.04	35.92	31.78	79.32	52.57	41.55	44.76	50.02	85.67	36.66	43.29	29.94	44.86	61.03	117.44	35.53	73.12	43.88	63.73	64.99
FAM78B	1.3	1.27	2.17	1.17	1.58	2.93	0.85	3.54	5.68	1.47	2.3	0.34	0.88	2.16	0.9	1.13	0.59	1.29	0.91	2.8	1.02	1.07	0.7	2.26	1	1.37	0.63	3.16	1.39	1.86	0.71	1.88	0.3	2.2	1.58	0.59	1.17	1.32	0.88	0.58	3.78	2.71	0.11	0.47
POGK	15.54	12.41	10.34	3.74	23.16	6.64	6.66	12.64	23.61	15.1	7.69	12.72	11.05	9.77	24.92	6.86	10.35	9.34	16.77	15.96	4.58	24.47	11.65	5.31	11.82	10.51	9.69	23.63	17.32	10.28	9.39	34.21	25.13	14.71	17	8.81	14.29	21.69	26.9	14.1	21.9	16.14	16.26	26.87
TADA1	9.81	7.87	7.27	6.87	17.2	6.07	4.94	7.98	12.2	8.59	7.88	10.63	11.56	10.93	10.73	9.33	8.05	9.35	12.41	6.99	2.17	16.46	6.59	4.21	7.2	5.43	3.94	15.67	9.62	7.25	6.19	15.9	14.48	9.37	10.9	4.2	6.45	8.49	12.36	6.48	10.64	9.61	10.84	10.79
ILDR2	0.18	0	0.47	0.25	0.22	0.36	0.07	0.16	0	0.25	0.08	0.07	0.23	0.14	1.11	0	0.09	0.23	0.13	0.11	0.04	0.08	0.17	0.08	0.07	0.04	0.16	0.16	0.18	0.19	0.24	0.31	1.03	0.04	0.04	0.06	0.36	0	0.44	0.08	0.15	0.03	0	1.29
MAEL	0.06	0.06	1.7	0.38	0.28	0.34	0.4	8.95	0.79	0.57	0.12	0.2	0.59	0.99	0	0.12	0.43	0.57	0.15	0.22	0	0	0.21	0.18	0.34	0	0.19	0.05	0	0.05	1.16	0.28	8.9	2.47	0.2	0.04	1.79	0.07	0	0.17	0.22	0.11	0.19	0.28
GPA33	143.99	96.81	3.4	19.59	201.84	17.44	111.13	17.77	240.05	90.93	25.35	98.09	90.53	23.05	117.18	171.87	125.73	23.3	37.43	56.39	214.7	28.27	195.02	27.8	82.29	388.9	63.26	247.74	165.66	40.89	41.81	183.97	181.88	50.83	193.95	290.49	83.59	210.18	245.8	275.13	212.9	274.22	175.53	538.86
DUSP27	0.06	16.09	0.27	0	55.7	2.17	0	0.07	8.83	0.05	0	0	0	1.6	0.05	0.16	0.03	0.11	0.02	5.45	0.34	0.02	19.55	10.72	1.01	0.64	19.86	48.26	16.14	0.35	0.14	0.28	26.48	8.85	0	0	21.7	57.13	0.47	0	36.33	0	0.07	107.47
POU2F1	0.76	1.34	1.81	3.11	3.8	3.49	2.03	1.99	1.93	2.18	2.94	0.85	1.21	2.37	2.53	2.7	2.02	4.56	4.03	1.83	0.85	2.27	2.61	2.51	1.15	0.66	0.97	1.23	0.83	2.04	0.67	1.53	1.26	1.2	1.46	0.44	0.82	1.02	1.11	0.52	0.81	1.41	1.89	1.53
CD247	8.52	2.19	8.78	3.54	8.24	12	7.06	6.72	12.63	14.67	3.97	5.75	3.9	4.95	6.38	10.64	5.09	2.61	18.43	17.2	14.73	7.13	13.29	5.92	12.57	14.7	3.01	15.05	6.36	4.62	5.17	12.2	4.76	12.72	12.17	6.91	4	0.95	6.82	18.86	4.1	8.88	5.94	2.52
CREG1	105.87	66.36	79.18	49.35	80.96	56.32	42.28	74.67	113.34	97.68	84.59	69.14	81.47	89.76	76.89	54.52	50.66	65.65	79.79	43.17	25.85	100.09	68.08	52.95	65.75	26.18	15.33	53.7	33.36	55	61.75	76.78	37.53	52.37	55.6	15.47	36.66	46.25	55.98	73.26	58.04	58.34	38.54	39.02
RCSD1	11.75	2.34	10.83	1.47	5.01	10.35	9.27	7.11	8.46	17.48	3.65	2.38	2.41	3.7	9.71	16.52	9.92	7.98	16.92	7.27	17.66	4.97	7.58	8.45	8.52	12.15	2.13	3.41	5.38	6.09	10.74	13.99	1.32	12.15	11.12	3.24	6.61	1.88	7.26	23.96	5.56	19.44	4.17	3.94
MPZL1	60.63	42.5	33.45	14.81	67.26	31.25	20.24	38.63	59.34	34.88	26.67	40.19	45	42.14	77.86	32.2	26.07	19.76	38.47	46.82	28.35	54.07	36.68	22.13	34.61	50.15	38.64	84.73	50.87	36.82	63.35	88.06	73.14	61.7	57.6	35.71	64.56	70.4	90.4	61.23	77.32	79.22	45.44	76.72
ADCY10	0.03	0.03	0.05	0.05	0	0.11	0	0.06	0.04	0.17	0.05	0.05	0.02	0.03	0	0.11	0.11	0.06	0.1	0.01	0.01	0.07	0.07	0	0.02	0	0.01	0.01	0.01	0.06	0.08	0.07	0.02	0.13	0.04	0	0.07	0.02	0.02	0.06	0.1	0	0.03	0.06
MPC2	459.54	231.1	192.65	184.96	395.28	274.85	176.39	412.93	433.25	277.36	382.45	322.64	390.22	332.61	356.74	264.23	237.14	234.87	220.38	226.49	186.66	516.39	294.77	153.51	117.76	369.33	181.94	472.51	148.63	139.48	234.67	260.94	421.03	502.74	247.36	248.75	417.33	233.17	229.12	304.97	407.85	498.64	248.84	278.89
DCAF6	32.56	25.96	44.66	17.83	32.13	21.61	19.97	39.3	31.8	32.07	27.64	17.65	25.92	22.63	27.1	32.62	27.28	21.88	21.88	15.33	5.79	15.61	16.25	10.44	18.57	10.72	3.3	11.48	6.76	15.26	15.98	29.06	14.85	21.63	21.56	6.5	9.44	23.05	14.84	13.91	11.71	18.07	22.13	13.4
GPR161	2.36	0.69	6.88	0.96	1.72	1.41	2.16	1.87	2.34	1.99	1.3	0.33	1.19	2.54	0.61	2.94	2.1	2.13	2.5	2.5	2.84	1.29	1.86	2.92	2.47	2.53	2.55	0.73	3.52	3.98	5.57	1.08	2.28	3.11	3.79	0.38	2.64	4.08	5.18	2.12	1.39	7.99	1.34	0.56
TIPRL	59.4	62.61	38.45	28.71	40.15	32.52	27.44	39.6	55.69	49.6	32.49	47.17	40.51	52.22	50.26	48.72	34.77	41.36	46.61	26.82	14.15	47.17	34.2	22.14	34.38	20.84	11.14	32.98	21.42	39.94	35.12	42.11	46.9	36.46	47.78	16.01	19.01	38.74	34.91	29.82	20.28	37.79	34.82	23.71
SFT2D2	12.95	7.26	8.65	6.91	10.25	13.77	9.54	10.57	15.79	10.42	4.72	12.19	13.26	14.64	10.95	9.4	9.85	5.55	7.15	8.05	10.72	10.33	6.59	7.03	7.15	11.04	5.26	11.47	9.53	10.92	17.55	10.72	8.45	9.13	12.84	7.32	11.7	16.16	23.11	11	7.05	12.23	8.87	13.24
TBX19	0.55	1.15	2.3	0.35	0.65	0.55	0.46	1.23	0.66	2.28	1.09	0.27	1.55	0.61	1.36	0.78	0.71	0.32	1.76	1.27	0.91	1.05	0.53	0.75	0.89	0.45	0.51	0.75	1.84	0.92	1.33	2.73	1.08	1.2	0.92	0.56	0.93	2.01	0.18	1.05	0.6	0.85	0.64	0.3
XCL2	1.27	1.45	3.95	1.21	0.84	0.77	2.37	1.35	2.59	1.2	0.46	0.19	0.89	0.2	0.91	4.23	1.35	0.27	1.32	3.4	2.96	0.32	1.61	1.12	1.72	2.51	0.54	1.11	0.18	0	2.32	1.43	0.68	0.68	1.28	0.84	1.64	0	0	2.2	0	2.79	0.73	0
XCL1	3.58	1.21	2.72	0	4.22	2.57	0.86	16.37	3.98	1.67	0.23	0	2.24	1.38	0	5.87	0.54	0.27	11.33	4.47	3.8	8.29	0.8	0.22	1.43	0.63	0.72	1.66	0.18	1.29	9.73	0	2.73	0.68	1.54	0.67	2.05	3.82	1.25	1.98	0.42	3.78	0.49	0.43
DPT	3.96	1.38	826.11	8.54	0.6	26.64	12.64	1.79	3.06	6.94	7.27	0.87	17.19	14.03	0.91	11.1	2.62	7.17	20.53	32.34	106.97	1.02	1.71	12.86	17.35	14.74	4.81	0.84	2.1	18.87	31.93	25.02	0.91	173.84	34.36	0.38	92.23	8.07	3.57	45.09	5.02	17.12	0.42	0.85
ATP1B1	316.95	202.76	44.01	103.68	213.79	105.71	151.23	88.97	256.84	197.66	126.27	274.81	293.83	133.86	473.47	248.55	176.98	108.01	115.29	144.37	198.84	425.39	236.23	113.96	212.94	146.51	59.41	630.09	230.6	203.63	199.28	1098.57	424.34	183.19	232.6	491.08	179.67	625.78	153.01	246.91	339.8	195.49	205.13	414.26
NME7	13.34	11.76	18.52	8.29	4.08	6.25	5.36	10.31	9.33	11.21	10.88	7.36	8.71	9.7	9.04	6.81	6.89	9.1	9.35	7.1	3.65	4.81	5.41	7.4	8	3.91	0.32	5.73	5.91	5.45	10.05	10.04	5.13	7.82	6.09	2.31	3.18	7.03	5.21	5.48	3.88	4.84	3.5	3.31
BLZF1	7.33	13.71	9.06	4.5	10.98	6.05	11.98	9.76	9.87	18.01	11.3	11.5	6.67	5.67	10.15	12.74	13.77	6.23	10.39	3.44	1.1	3.38	7.2	2.45	8.11	0.4	0.25	2.68	1.35	5.65	6.03	12.42	1.62	5.75	14.77	1.01	1.23	9.11	5.22	2.47	2.13	3.05	8.67	6.24
CCDC181	0	0.64	0.43	0.16	0.14	0.28	0.33	0.44	0.17	0.52	0.4	0.08	0.2	0.09	0.3	1.34	0.47	0.41	0.12	0.09	0.05	0.14	0.13	0.05	0.16	0	0.04	0	0	0.12	0.05	0.71	0	0.05	0.45	0	0	0.18	0	0	0.14	0.04	0.21	0.05
SLC19A2	9.59	3.46	9.24	4.47	10.53	3.15	3.63	5.7	9.79	11.71	4	8.55	4.18	3.14	9.67	6.24	6.18	2.35	6.37	3.49	2.49	12.34	5.33	2.53	2.71	2.22	1.78	8.91	3.61	2.72	4.71	6.68	4.41	6.11	5.93	1.24	4.11	8.06	5.33	2.34	5.82	1.93	4.73	9.94
F5	0.33	0.16	0.24	0.16	0.19	0.19	0.24	10.3	0.2	0.43	0.25	0.15	0.15	0.18	0.22	0.41	0.31	0.17	0.56	0.56	0.41	2.3	0.33	0.08	0.39	0.29	0.06	0.09	0.09	0.14	0.23	0.22	0.08	0.22	1.56	0.3	0.34	2.77	7.07	0.68	0.52	0.43	0.13	16.81
SELP	3.2	1.27	12.55	0.2	1.02	1.74	0.95	1.83	3.46	4.95	2.05	1.16	3.12	3.84	0.54	1.62	3.55	7.28	5.79	4.05	0.96	1.64	2.52	4.45	14.52	6	4.56	0.43	1.82	7.68	9.41	2.37	0.22	12.7	8.51	0.3	13.12	1.66	2.25	11.94	2.7	7.81	0.44	1.24
SELL	14.45	2.09	11.63	4.97	5.47	6.13	3.02	2.94	8.01	24.65	5.5	6	4.66	3.58	7.97	8.47	5	4.07	15.41	16.16	12.91	4.55	7.35	4.86	7.67	7.46	3.96	5.28	4.5	10.15	8.42	14.58	3.46	12.99	45.53	2.35	14.4	2.76	61.93	23.14	7.2	8.78	2.47	1.46
SELE	2.1	0.87	0.88	0.41	0.95	0	0.53	8.14	0.56	39.38	5.36	2.02	0.38	15.29	0.17	0	1.12	11.44	0.32	0.36	0	0.24	4.23	0.21	5.14	0.35	0.81	0.21	0.76	3.57	1.44	0.13	0.09	2.06	5.61	0.03	0.85	0.1	0.76	0.54	0.04	0.79	1.15	0.24
METTL18	7.67	12.53	5.56	7.68	10.8	8.32	5.71	8.64	7.49	8.18	8.22	7.68	8.14	6.99	8.96	8.55	6.75	10.32	8.03	4.39	1.37	5.01	3.34	3.52	6.62	1.29	0.72	2.33	1.3	3.01	2.36	5.51	1.54	2.96	4.67	0.52	1.58	3.78	4.33	2.24	4.4	3.87	7.29	1.05
C1orf112	6.57	5.72	3.48	4.41	10.94	6.17	4.17	12.21	10.31	7.16	6.79	5.95	8.44	8.45	14.72	3.81	3.94	5.62	9.14	4.31	1.83	12.54	5.8	3.06	5.74	2.86	2.91	14.16	5.59	5.97	4.28	5.97	12.38	5.94	9.01	1.8	5.46	7.4	8.95	2.96	6.21	3.63	11.06	6.56
SCYL3	9.72	8.09	6.58	5.28	10.62	3.9	6.8	9.33	12.57	11.18	7.06	7.21	6.44	3.33	14.27	12	8.25	6.05	7.8	4.25	4.09	8.67	5.4	4.74	7.11	5.56	1.81	8.37	3.56	5.44	5.74	13.44	4.58	4.73	8.79	2.78	3.14	7.81	9.78	7.01	6.02	7.46	8.48	9.63
KIFAP3	20.87	17.08	13.97	19.1	12.62	23.83	12.58	16.35	20.57	27.46	18.32	15.46	17.76	16.17	21.46	15.29	15.3	13.01	17.29	9.06	4.17	16.26	9.24	9.3	14.06	7.81	1.53	9.72	5.41	11.53	13.79	20.91	11.31	16.52	16.07	4.26	5.88	8.78	10.57	13.86	10.77	9.59	13.78	6.74
METTL11B	0	0	0	0.98	0	0	0.35	0.09	0	0.1	0	0	0.27	0.24	0	0	0	0	0.08	0	0	0.07	0.08	0	0	0	0	0	0	0.07	0	0	0.09	0	0	0	0	0.11	0	0	0	0	0	0
GORAB	4.36	8.21	2.32	6.34	5.08	4.58	8.81	6.63	7.95	11.16	6.53	5.86	5.38	4.22	6.99	19.5	10.48	3.09	8	1.13	0.41	4.18	3.96	1.56	3.3	0.6	0.78	1.82	0.97	3.23	2.84	9.2	1.59	2.64	8.09	1.13	0.84	3.74	2.35	2.43	2.32	4.31	5.33	3.13
PRRX1	2.65	0.63	5.35	7.33	0.91	5.45	7.09	4.66	1.55	5.59	2.17	0.33	1.74	3.24	1.29	2.54	1.64	4.75	3.84	4.33	0.18	0.84	1.3	4.16	5.76	2.35	1.24	0.32	0.08	5.66	3.11	0.46	0.3	12.35	25.79	0.22	2.31	3.66	2.17	1.9	1.36	2.07	0.84	1.29
MROH9	0	0.06	0	0	0	0	0.08	0.03	0	0.03	0.03	0	0.03	0	0	0	0.03	0.1	0	0	0	0	0	0	0	0.03	0	0	0	0.02	0	0	0	0.03	0.1	0	0	0	0.03	0	0	0.13	0	0.03
FMO3	3.11	0.52	2.85	2.64	1.17	2.53	1.52	4.27	0.3	2.1	1.56	0.53	0.96	1.1	1.27	0.85	1.04	2.35	4.52	2.59	0.95	4.1	1.37	0.62	2.54	2.41	0.46	0.91	0.34	0.63	1.04	4.05	0.44	2.05	1.54	0.36	1.75	0.7	0.96	1.74	2.25	1.53	0.47	0.5
FMO2	0.26	0.1	1.48	0.6	0	0.58	0.22	0.32	0.08	0.69	0.05	0	0.19	0.16	0.09	0.15	0	0.5	1.02	0.13	0.26	0.17	0.12	0.42	0.8	0	0	0	0.07	0.3	0.14	1.26	0.05	2.74	0.48	0	0	0.34	0.1	0.09	0	0.16	0	0.09
FMO1	0.66	0.05	3.13	0.55	0.18	1.44	0.4	2.19	0.41	0.9	0.19	0.24	1.35	2.09	0.38	0.1	0.17	0.72	4.99	0.75	0.92	0	0.04	1.07	1.01	1.48	0.19	0	0.04	0.57	0.67	0.52	0	3.46	4.22	0	0.13	0.17	0.21	5.86	0.09	0.62	0.05	5.1
FMO4	3.9	6.32	4.52	3.63	2.65	2.33	5.5	5.3	6.68	6.15	3.38	6.07	11.13	1.95	9.32	8.94	6.56	3.09	3.85	2.14	3.57	2.17	2.89	3.45	1.74	4.72	1.55	1.03	0.9	2.65	2.15	5.81	0.7	2.68	4.65	0.73	1.98	1.63	4.54	5.07	3.11	4.3	2.76	2.94
PRRC2C	6.15	7.92	3.45	9.56	15.48	9.83	8.85	9.98	11.94	12.79	8.2	11.29	7.86	4.92	15.9	7.22	10.42	8.48	15.11	4.64	1.91	9.62	11.6	2.85	5.44	3.92	2.3	7.94	4.25	7.08	4.7	12.62	5.73	4.77	15.69	4.85	3.98	12.64	13.61	9.16	11.1	10.63	13.59	17.36
MYOCOS	0	0	0	0	0	0	0	0	0	0	0	0	0	0.2	0	0	0	0	0	0	0	0	0	0.7	0	0	0.37	0	4.73	0.19	0	0	0	0	0	0	0	0	0	0	0	0	0	0
MYOC	0	0.05	5.11	0	0	0	0.15	0	0	0	0	0	0	0	0	0.05	0	0.3	0.09	0.24	9.07	0	0.09	0.25	0	0	0	0	0	0.63	0.63	0.57	0	4.82	0	0	0.93	0	0	0	0	0.05	0	0
VAMP4	16.05	14.7	14.2	10.19	17.44	13.12	11.52	11.08	10	21.69	7.2	11.49	12.5	11.97	12.78	12.18	16.21	9.76	14.53	7.75	3.42	9.6	10.73	5.43	8	5.92	4.8	7.47	6.83	14.76	12.01	10.13	13.26	12.01	14.14	4.76	5.47	6.84	5.89	6.77	6.98	13.55	8.09	6.9
METTL13	19.6	16.74	14.93	11.17	35.79	16.01	9.28	19.45	34.54	15.91	16.37	23.37	22.38	21.37	35.81	10.07	12.22	19.63	23.55	22.82	12.26	34.4	21.69	14.55	17.61	22.05	20.22	47.86	35.72	19.15	18.85	39.67	47.58	28.64	24.51	18.58	27.69	27.05	53.02	20.64	46.9	24.47	20.65	35.14
DNM3	1.91	1.33	1.2	1.2	1.08	0.29	0.6	0.69	1.04	1.31	0.55	1.3	1.62	0.78	0.87	0.39	0.76	0.55	0.72	0.43	0.24	0.37	0.82	1.37	2.55	0.67	0.37	0.42	0.31	0.7	1.12	0.64	0.52	1.66	0.88	0.71	0.68	0.87	2.65	0.31	0.37	0.28	1.3	0.43
C1orf105	0.33	0.29	0	1.34	0.84	0	0.6	1.95	0	0.28	0.27	0.68	0.97	0.08	1.09	0	0.32	0.74	0.37	0	0	0.06	0.24	0.53	0.17	0.08	0.57	0.37	0.14	0.22	0.09	0.99	0	0	0.2	0	0.08	0.22	0.3	0	0.5	0	0.29	0.08
PIGC	49.96	25.12	47.76	35.66	46.68	38	27.94	40.23	51.48	32.94	31.94	39.21	38.23	35.53	43.69	35.63	28.91	37.11	34.47	42.44	27.81	37.87	23.31	33.14	30.81	39.64	28.78	63.54	40.73	32.12	42.66	85.34	54.69	38.22	34.79	29.24	35.17	39.77	52.55	44.74	61.04	47.42	33.84	66.1
SUCO	4.08	6.73	1.98	3.59	7.15	3.04	3.57	6.08	5.7	11.64	4.81	7.42	3.07	2.59	8.22	6.02	7.4	2.23	4.72	0.66	0.25	2.91	2.85	0.98	2.71	0.45	0.38	1.07	0.53	1.93	1.4	6.29	0.67	2.08	5.25	0.65	0.58	3.57	2.92	1.47	2.07	1.71	4.83	2.77
FASLG	1.29	0.49	0.81	0.1	0.43	1.05	0.44	0	0.81	0.78	0.09	1.02	0.36	1.21	0.37	1.92	0.33	0	0.62	2.34	0.86	0.26	0	0.46	2.57	0.43	0.22	1.2	0.14	0.45	0	1.02	0	0.74	0.73	0.89	0.17	0.22	0	1.35	0	0	0.99	0.17
TNFSF18	0.24	0.14	0	0	0.24	0.89	0.37	0.26	0.69	0.28	0.52	0.11	0	0.45	0.26	0	0	0.92	0.65	0.61	0.36	0.09	0.12	0.13	0.25	0	0	0	0	0.21	0.13	0	0	0	0.15	0.1	0	0.16	0	0	0.36	0	0.14	0.12
TNFSF4	2.23	0.75	2.15	1.2	1.84	4.47	0.4	4.46	0.99	4.76	0.71	0.24	3.06	2.45	2.27	2.77	2.69	1.5	2.46	2.78	0.26	1.11	1.5	1.25	6.67	0.65	1.34	2.07	0.33	4.12	3.03	0.67	0.42	0.85	2.24	0.63	1.66	1.53	1.56	0.82	1.7	1.49	0.61	0.53
PRDX6	308.84	239.93	334.47	133.91	343.45	144.27	286.17	175.32	410.82	211.69	180.39	173.16	257.43	264.28	162.27	381.32	267.18	187.69	238.48	213.01	428.97	338.19	276	199.01	145.9	421.5	154.93	309.37	224.22	221	222.82	225.68	410.21	378.27	322.93	242.24	225.48	330.79	508.18	425.91	294.08	409.58	253.12	151.91
SLC9C2	0	0.02	0.03	0	0	0.03	0	0	0.02	0	0.02	0	0	0	0	0.02	0	0	0	0	0	0	0	0.09	0	0	0.02	0	0	0.04	0	0.04	0.02	0	0	0	0	0	0	0	0	0	0	0.02
ANKRD45	0	0.52	1.17	0.63	0	0	0	0.1	0.09	0.1	0	0.17	0	0.17	0	0.91	0.23	0	0.49	0.09	0.27	0	0.09	0	0.06	0.36	0	0	0.61	0.32	0	0.46	2.35	1.18	0.22	0.65	0	0	0	0.57	0	0.43	0	0
TEX50	0	0	0	0	0	0	0	0	0	0	0	0	0	0	0	0	0	0	0	0	0	0	0	0	0	0	0	0	0	0	0	0	0	0	0	0	0	0	0	0	0	0	0	0
KLHL20	4.29	6.48	9.45	3.15	6.97	3.88	5.08	3.97	5.93	8.02	5.03	4.99	4.26	3.72	5.52	6.47	7.44	4.09	6.87	2.69	1.12	4.2	3.86	2.53	4.91	1.38	0.71	3.45	1.89	3.78	3.76	6.53	1.72	4.13	7.6	1.71	1.66	4.11	3.55	3.53	4.12	4.81	5.6	4.66
CENPL	8.12	5.62	2.62	2.28	10.06	2.57	2.22	5.93	11.01	4.64	5.23	3.1	5	7.02	8.14	2.35	2.15	5.12	6.11	4.13	1.8	10.61	4.78	1.64	4.17	2.27	3.7	8.9	2.94	3.68	2.32	4.41	9.57	2.68	6.72	0.79	2.65	6.41	6.12	3.75	4.14	3.63	7.95	7.08
DARS2	18.47	12.32	3.78	5.38	35.4	10.3	5.49	11.49	29.6	11.62	12.26	21.16	21.02	19.16	26.96	7.4	8.09	13.11	25.01	14.62	5.79	28.37	17.29	6.49	9.71	13.68	5.12	47.06	18.85	22.33	13.37	23.72	48.92	20.52	18.65	14.86	16.55	22.08	49.06	15	16.83	11.34	25.63	20.48
ZBTB37	0.46	0.27	0.38	0.53	0.37	0.11	0.24	0.05	0.65	0.58	0.45	0.13	0.15	0.43	0.8	0.41	0.59	0.23	0.41	0.28	0	0.43	0.22	0.29	0.31	0.37	0.2	0.61	0.23	0.12	0.56	0.16	0.15	0.7	0.45	0.48	0.45	0.3	0.55	0.14	0.41	0.79	0.53	0.84
SERPINC1	0	0.06	0.18	0.12	0	0	0	0.11	0	0	0.06	0	0.06	0	0.11	0.12	0	0.07	0.09	0.11	0	0.08	0.3	0	0	0.05	0	0.18	0.04	0	0	0	0	0.17	0.06	0.08	0.1	0	0	0.11	0.16	0.15	0.06	0.11
RC3H1	0.98	1.35	0.33	1.99	1.67	0.68	0.44	1	1.41	1.72	0.72	0.72	0.41	0.44	2.13	0.55	1.15	1.06	0.99	0.32	0.26	0.84	0.89	0.2	0.36	0.34	0.25	1.08	0.28	0.67	0.4	2.24	0.62	0.44	1.07	0.56	0.46	0.94	0.84	0.71	0.68	0.52	1.55	0.99
RABGAP1L	4.82	6.84	4.67	3.63	3.48	3.63	4.8	5.21	4.74	8.97	5.73	4.14	3.55	3.69	5.67	7.17	5.86	4.78	5.91	2.08	1.43	2.8	3.6	2.56	4.24	1.27	0.69	2.06	1.34	2.78	4.54	6.78	1.4	3.34	4.9	0.74	0.99	4.06	2.89	3.13	1.73	2.52	3.5	2.29
GPR52	0.07	0	0	0	0	0	0	0	0	0.23	0	0.12	0.07	0	0.15	0.3	0	0	0	0	0	0	0.06	0.21	0	0	0	0	0	0.12	0.15	0	0	0	0.24	0	0	0.09	0	0	0	0	0.08	0
CACYBP	249.34	163.56	107.68	142.14	239.92	176.22	76.3	147.72	171.68	156.71	139.57	135.28	169.03	197.4	178.84	71.37	88.41	154.15	166.33	119.65	36.41	214.64	116.59	64.8	105.49	46.55	38.8	190.13	78.76	114.95	94.39	104.23	153.54	110.71	116.21	37.97	65.82	132.8	254.75	51.48	96.63	84.31	141.91	97.47
MRPS14	66.51	49.15	61.38	43.91	69.49	52.96	32.75	53.77	77.87	52.7	52.71	54.68	72.65	67.87	69.85	33.33	28.83	48.42	55.9	53.63	30.75	75	51.45	35.28	38.96	38.5	37.27	72.99	69.32	49.87	51.75	52.49	113.55	82.18	58.64	56.63	68.59	55.17	87.96	52.29	90.33	71.86	55.09	59.23
TNN	0.04	0.06	0.26	0	0.06	0.07	0.08	0.1	0.02	0.04	0.08	0.05	0.04	0.16	0.08	0.06	0.05	0.26	0.05	0.38	0.17	0.04	0.11	0.14	0.13	0.13	0.16	0.02	0.08	0.15	1.54	0.38	0.02	0.48	0.23	0	0.24	0.12	0.07	0.35	2.84	0.04	0	0.09
KIAA0040	8.97	9.09	7.38	1.75	8.79	7.45	4.59	7	9.56	14.07	2.99	9.2	7.49	5.27	13.57	6.27	7.1	5.58	9.75	10.11	8.61	21.55	12.08	5.77	13.28	7.28	9.19	27.83	17.02	11.59	14.06	22.32	11.64	21.18	15.7	9.66	9.27	14.93	29.29	13.84	27.3	11.63	7.5	20.16
TNR	0	0	0	0	0	0	0	0	0	0.06	0	0	0.02	0.02	0	0	0	0	0	0	0.02	0	0.02	0	0	0	0	0.02	0	0	0	0.09	0	0	0.07	0	0	0.05	0	0	0.04	0.07	0	0
RFWD2	37.23	28.24	23.01	21.52	37.53	25.94	20.23	35.78	38.45	32.57	30.31	23.94	33.8	29.82	50.04	28.53	24.3	22.11	31.18	17.44	9.04	38.42	20.75	14.63	20.17	20.6	8.06	31.2	22.38	20.31	18.86	36.15	29.7	21.36	23.54	13.62	16.45	26.98	22.8	20.26	18.63	24.31	28.14	26.58
PAPPA2	0.09	0.02	0.22	0	0.01	0	0.08	0.04	0	0.2	0	0.02	0.03	0	0.03	0.19	0.07	0.07	0.05	0.01	0.05	0.14	0.14	0.06	0.05	0.29	0	0.01	0.02	0.12	0.12	0	0	0.06	0.7	0	0.17	0.1	0	0.13	0.08	0.62	0	0.01
ASTN1	0	0	0.02	0	0	0	0.06	0.04	0	0	0	0	0	0	0	0.02	0	0	0.1	0	0.04	0	0.02	0.02	0	0.02	0.05	0	0	0.02	0.04	0	0	0.04	0.02	0	0.02	0	0	0.12	0.04	0	0.02	0.02
BRINP2	0	0	0.18	0	0.12	0	0.03	0	0	0	0.07	0	0	0.03	0.07	0	0	0	0.03	0	0	0.05	0	0.07	0.06	0	0	0.57	0	0.03	0.07	0	0	0.07	0	0	0	0.04	0	0	0.06	0	0	0
SEC16B	3.05	5.64	3.29	1.98	6.65	1.51	1.24	15.98	5.6	7.58	4.48	23.17	27.17	3.62	11.6	2.39	5.62	10.77	2.99	2.35	0.67	5.58	3.03	5.68	2.43	2.08	1.7	9.92	13.37	6.48	8.81	30.79	16.86	5.65	6.5	5.61	3.98	3.15	4.16	3.86	7.12	5.81	2.74	14.49
RASAL2	2.07	2.54	1.24	0.83	3.37	0.91	0.61	2.43	4.27	2.47	1.35	2.86	2.35	2.09	4.83	0.75	2.17	2.27	1.93	1.54	0.45	2.94	1.67	0.93	1.58	1.23	0.79	5.8	2.23	2.32	3.27	5.24	5.46	3.16	2.97	1.28	1.79	3.32	4.21	2.04	3.86	2.41	2.32	7.3
CLEC20A	0	0.21	0.28	0.49	0.12	0.15	0.19	0.32	0.34	0.34	0	0.22	0.51	0.17	0.26	0.27	0.16	0	0.43	0.18	0	0.05	0.06	0	0.62	0	0.1	0	0.05	0.05	0	1.02	0.33	0.2	0.15	0	0.12	0.16	0	0.06	0.06	0	0.14	0.12
TEX35	0	0.07	0.08	0	0	0	0	0	0.12	0	0	0	0	0	0	0.07	0	0.08	0	0	0.13	0	0.06	0	0	0	0	0	0	0	0	0	0.07	0.07	0	0.31	0	0	0	0.07	0	0	0	0
RALGPS2	2.35	7.75	1.14	2.23	5.23	3.21	5.09	5.64	6.19	8.86	2.36	3.94	2.02	1.4	3.99	4.96	3.84	1.59	3.41	0.98	0.93	3.02	2.23	0.69	3.1	1.28	0.28	1.56	1.15	2.44	0.84	4.94	1.7	1.14	7.49	0.97	0.43	3.66	3.32	3.12	2.38	2.45	4.58	3.8
ANGPTL1	1.53	1.07	38.05	0.79	0.1	0.48	4.18	0.63	0.56	2.85	2.34	0.04	3.29	0.37	0.27	10.38	2.28	4.76	2.56	0.6	2.37	0.11	0.38	4.44	2.91	0.24	0.04	0	0.04	1.94	4.82	2.34	0.16	11.15	0.54	0	2.01	0.96	0.12	1.18	0.39	1.35	0.23	0
FAM20B	4.49	9.43	8.59	1.83	7.76	2.38	1.93	6.85	7.2	4.83	2.49	5.7	2.32	2.05	11.03	3.62	3.49	3.98	7.57	3.88	2.43	6.61	5.91	2.13	5.62	1.87	1.21	5.85	3.6	4.86	3.58	10.02	7.02	6.59	7.85	2.78	3.16	9.25	5.13	5.18	5.13	6.48	7.38	5.44
TOR3A	37.56	22.02	19.63	13.83	53.79	21.09	11.27	21.66	45.32	32.55	19.05	29.49	36.8	27.74	58.57	23.66	18.23	15.72	27.64	35.22	22.81	42.81	32.71	19.83	21.9	39.17	38.09	64.25	47.04	33.37	26.97	55.67	66.47	40.24	31.66	28.64	45.09	29.63	53.22	35.3	49.16	32.41	33.65	57.78
ABL2	1.77	0.79	1.84	1.29	2.16	1.51	0.5	1.76	1.65	3.45	1.57	0.95	1.21	1.1	1.71	0.79	1.31	1.1	1.3	1.05	0.28	1.27	1.63	1.33	1.47	1.01	1.24	1.01	0.59	2.37	1.9	1.56	1.02	1.7	2.63	0.53	1.34	2.13	1.4	1.52	1.62	1.91	1.27	1.09
SOAT1	25.21	6.77	7.63	2.52	21.46	8.85	6.43	22.09	22.81	21.91	8.57	5.52	11.58	6.62	6.44	13.58	10.95	5.65	10.96	10.03	5.91	14.85	9.59	7.89	10.54	9.85	1.8	4.35	1.43	12.22	16.01	15.28	2.42	8.48	22.03	6.14	6.11	5.8	2.88	16.3	14.82	17.75	14.08	2.76
AXDND1	0.29	5.14	0	0.03	0.48	1.66	0.44	0.1	1.38	0.22	0.57	0.04	1.42	0.07	1.25	1.31	0.49	1.7	0.11	0.12	0.05	0.02	0.23	0.28	0.28	0.31	0.04	3.6	0.1	0.21	1.03	1.78	5.19	1.4	2.89	0.65	0.47	0.22	0.17	0.37	1.29	0.68	1.58	0
NPHS2	0.06	1.38	0.22	0	0.06	0.15	0.26	0	0.3	0	0.07	0	0.33	0	0.68	0.07	0.08	0.32	0	0	0	0	0	0	0.04	0	0	0.33	0	0.22	0.07	0.11	0.95	0.75	0.38	0	0.25	0	0	0.26	0.19	0.18	0.29	0
TDRD5	1.15	1.96	0	0.03	1.55	0.66	0.22	1.34	1.81	0.64	1.04	0.11	1.17	0.04	0.96	0.52	0.75	1.49	0.46	0.57	0.07	0.07	0.13	0.12	0.75	0.3	0.02	0.29	0.04	0.65	1.05	0.99	5.56	1.42	0.86	0.09	0.82	0.51	0.17	0.68	1.38	1.02	1.43	0.14
FAM163A	0	0	0.68	0	0	0.35	0	0.15	0.14	0.65	0	0.13	0.61	0	0.16	0.32	0.19	0.18	0.39	0.29	0.58	0.33	0.41	0.46	0	0.57	0	0	0.48	0.25	1.11	0.24	0.16	0.62	0.53	0.12	1.26	0.19	0.34	0.3	0	0.95	0	0.29
TOR1AIP2	3.14	5.77	2.87	1.01	5.72	1.72	2.3	6.67	5.16	5.97	2.91	3.8	2.64	1.8	7.07	2.87	4.18	2.4	2.77	2.64	0.64	2.2	2.56	1.15	2.51	1.08	0.93	2.11	2.11	2.77	2.56	9.33	2.47	2.57	7.15	1.54	1.45	4.84	3.87	2.98	2.36	1.97	3.44	3.41
TOR1AIP1	14.81	11.52	46.9	4.98	14.8	8.43	7.4	15.32	16.59	15.22	8.31	11.06	10.45	6.8	14.35	13.92	10.61	11.3	15.83	9.23	5.2	11.55	8.89	6.36	16.06	6.51	2.16	7.76	4.01	10.27	12.2	18.31	7.5	19.26	16.39	2.99	7.53	13.12	8.26	10.81	9.23	11.91	8.07	8.1
CEP350	0.48	2.92	0.55	1.55	2.17	1.25	1.37	1.63	1.28	3.38	1.62	1.99	0.92	0.91	2.21	2.28	2.32	0.95	1.74	0.18	0.07	0.49	0.76	0.32	0.56	0.05	0.1	0.2	0.08	0.55	0.38	1.31	0.16	0.33	1.75	0.12	0.12	1.01	0.55	0.74	0.45	0.73	2.09	0.87
QSOX1	64.41	43.43	59.69	8	54.08	19.41	31.05	19.23	65.89	44.93	20.84	30.89	34.8	24.69	34.22	63.56	38.76	20.02	47.19	49.65	95.8	13.81	85.27	40.79	41.52	123.56	58.58	77.68	106.52	107.19	110.27	155.47	41.66	48.78	138.99	145.77	75.77	61.87	85.9	114.1	54.01	115.97	31.45	11.09
LHX4	0.43	0.84	0.72	0.63	1.66	0.6	0.81	1.43	1.16	1.6	1.99	1.73	0.91	1.26	2.79	1.23	2.36	0.78	1.15	0.19	0.18	0.57	0.88	0.07	0.75	0.79	0.21	0.43	0.61	1.39	0.2	3.22	0.93	0.53	2.84	0.2	0.71	1.27	1.09	0.83	0.67	1.85	0.78	0.37
ACBD6	39.67	32.65	40.56	35.98	56.45	37.4	13.66	33.89	44.18	33.23	32.15	35.29	37.63	40.45	35.6	21.1	26.92	35.16	37.45	31.99	15.03	67.2	31.96	30.9	25.18	21.89	23.8	52.06	40.75	32.33	27.12	37.6	61.84	37.47	26.2	23.08	36.29	37.78	45.75	23.69	58.05	32.37	32.07	42.6
XPR1	9.6	6.71	2.73	0.92	7.63	2.88	3.91	4.18	8.41	6.98	2.9	10.57	3.03	2.76	10.91	5.81	5.53	3.36	5.67	4.91	3.73	6.73	6.36	2.4	4.72	3.2	1.81	5.94	4.38	4.13	5.93	14.79	5.52	5.91	9.66	4.3	4.66	9.09	9.89	10.16	5.82	7.43	6.23	10.9
KIAA1614	0.33	0.49	3.33	0.49	0.79	0.38	0.18	0.51	0.36	0.74	0.4	0.39	1.29	0.34	0.59	0.41	0.4	0.54	0.95	0.9	0.56	0.37	0.7	1.04	0.45	0.57	0.61	0.42	0.74	1.26	1.06	0.82	0.79	1.94	1.74	0.28	1.39	0.37	0.62	0.85	0.4	1.28	0.36	0.6
STX6	20.74	10.22	8.77	6.74	24.66	11.89	5.71	18.03	19.14	16.87	9.01	17.23	16.07	9.39	28.05	8.23	8.26	10.23	14	14.62	6.74	19.12	12.71	10.35	14.66	8.91	7.83	21.98	15.54	20.43	20.09	21.83	22.07	19.48	19.5	9.81	8.74	19.84	27.37	14.03	22.27	16.1	13.57	18.76
MR1	8.58	6.59	13.71	2.6	4.76	5.1	2.75	7.16	10.31	7.88	4.83	4.71	14.51	6.03	12.31	6.56	4.27	2.34	7.68	7.3	7.6	5.63	6.14	9.63	8.61	9.97	7.19	5.59	5.96	11.08	11.46	18.74	11.86	16.58	14.25	13.84	12.05	3.85	7.34	11.47	12.79	13.06	4.26	17.91
IER5	13.16	11.45	11.78	20.36	29.46	7.21	6.57	17.77	19.06	42.84	6.08	11.76	15.13	10.92	16.04	15.07	10.43	9.11	12.78	14.69	18.3	30.02	24.84	13.64	16.91	12.3	13.1	26.6	12.99	16.46	9.91	28.43	12.2	13.04	13.24	18.26	15.37	30.39	23.3	27.3	39.48	36.31	13.84	27.49
CACNA1E	0.05	0.02	0.09	0.05	0.02	0.08	0	0.04	0.05	0.05	0.06	0.02	0.06	2.51	0.03	0.01	0	0.04	0.06	0.04	0.05	0.33	0.02	0.1	0.02	0	0	0.09	1.14	0.08	0.1	0.02	0	0.01	0.09	0	0.09	0.01	0.1	0.1	0	0.25	0	14.79
ZNF648	0	0.1	0	0	0	0	0	0	0.08	0.29	0	0.04	0	0	0.05	0.05	0	0	0	0	0	0	0	0	0	0	0	0	0	0.04	0	0	0.92	0.28	0.05	0	0	0	0.05	0	0	0	0	0
GLUL	362.33	151.56	374.86	116.12	198.12	101.02	162.62	141.19	347.55	417.35	223.36	152.51	186.02	110.38	308.05	230.56	178.62	159.61	142.78	177.47	343.01	135.62	148.15	256.78	170.67	341.27	103.7	307.7	79.76	276.56	314.21	776.73	54.98	749.58	486.55	187.68	235.28	291.38	162.85	603.17	231.69	448.05	136.1	99.51
TEDDM1	0	0	0	0.3	0	0	0	0	0.08	0	0	0	0	0	0	0	0.11	0	0.16	0	0.09	0.07	0	0.28	0	0.18	0.08	0	0	0.23	0	0	0	0.1	0	0	0	0	0	0	0	0	0	0
RGSL1	0.1	0	0	0	0	0.03	0.04	0	0	0	0	0	0	0	0.02	0	0.03	0	0	0	0	0	0	0	0	0	0	0	0	0	0	0	0	0	0.03	0	0	0	0	0	0	0.02	0	0.02
RNASEL	4.08	3.08	5.53	1.5	3.19	2.3	4.14	4.48	5.94	3.51	1.04	2.61	3.62	1.19	6.78	5.72	4.34	2.03	3.31	2.48	1.89	2.7	3.07	1.25	3.62	5.05	0.71	2.63	0.8	3.32	3.86	8.27	2.93	3.59	7.66	2.52	2.7	2.39	2.62	7.32	3.75	5.73	3.61	4.32
RGS16	8.6	3.43	7.28	21.93	10.88	9.9	5.62	16.77	6.43	20.73	7.49	4.67	10.14	8.38	4.66	0.53	2.6	6.68	11.02	15.55	1.8	14.91	16.48	6.21	10.7	4.61	13.64	11.08	4.38	20.34	4.99	4.05	7.35	29.48	16.59	6.76	17.75	4.79	13.5	2.24	23.68	4.29	3.45	20.4
RGS8	0	0	0	0	0	0	0	0	0	0	0	0	0	0	0	0	0	0	0.1	0	0	0	0	0	0	0.12	0	0	0.1	0	0.39	0	0	0	0	0	0	0	0.14	0	0.12	0.11	0	0
NPL	18.59	13.42	15.04	8.26	8.59	14.99	9.75	9.76	21.41	14.76	8.95	14.51	11.13	18.05	10.15	14.77	8.08	10.36	12.35	7.74	7.21	9.38	7.13	11.83	14.37	6.18	2.71	12.13	2.6	20.01	28.21	9.04	7.31	10.19	20.67	3.68	6.17	8.45	8.84	13.39	7.83	6.51	9.21	6.54
DHX9	53.34	51.49	35.83	25.98	75.15	36.33	25.13	58.89	67.12	51.45	43.98	48.69	47.09	55.86	77.09	29.05	31.79	47.5	67.95	32.82	14.88	75.42	48.8	23.45	43.97	26.96	15.27	58.99	30.76	42.47	38.73	54.17	56.27	41.52	60.7	19.09	34.21	60.68	84.99	35.67	57.69	44	71.21	69.09
SHCBP1L	0.04	0	0	0.04	0	0.05	0	0	0.04	0	0	0.07	0	0	0	0.04	0	0	0	0	0.04	0	0	0	0	0	0	0	0	0	0	0	0	0	0	0	0	0	0	0	0	0	0	0.04
LAMC1	16.08	8.21	41.48	7	24.67	10.6	8.13	17.22	11.76	14.62	8.71	10.96	12.62	16.18	17.33	9.73	12	11.8	28.24	21.97	13.36	19.23	23.66	12.64	19.13	20.12	7.92	20.82	7.92	21.87	26.69	23.5	13.62	40.15	41.81	13.63	29.76	22.76	28.84	24.54	19.21	24.78	16.69	29.39
LAMC2	18.84	14.93	1.73	8.76	51.27	6.89	12.9	8.01	24.2	12.75	5.98	23.07	28.22	6.38	21.3	11.06	11.8	5.74	8.84	12.65	16.33	17.86	17.51	43.22	24.34	20.08	14.3	43.14	10.75	63.23	61.47	69.8	16.31	9.74	49.34	32.86	18.5	43.62	135.07	26.3	44.27	16.38	11.59	35.75
NMNAT2	0.07	0.17	1.63	0.08	0	0.09	0.15	0.31	0	0.41	0.24	0.07	0	0	0.16	0.24	0	0.37	0.39	1.26	0	0.23	0.14	0.16	0.25	0	0.25	0.06	0.06	0.19	0.97	0.25	0.55	1.43	0.36	0.12	0.28	1.51	2.79	0.15	0.07	0.28	1.44	0
SMG7	16.11	13.04	10.26	4.67	22.51	8.69	7.2	11.05	22.68	14.51	9	18.58	15.03	8.36	33.83	9.18	10.01	7.73	20.46	13.06	7.51	20.68	20.48	10.27	12.87	12.1	11.69	33.28	18.14	13.67	13.57	39.13	23.32	13.28	21.87	13.96	18.81	22.44	39.84	18.05	25.14	15.57	17.4	42.52
NCF2	14.35	5.81	19.89	9.5	6.4	16.32	9.12	11.74	15.47	22.28	10.75	5.61	16.98	21.08	10.43	9.84	5.78	10.52	12.03	16.94	9.64	4.01	9.02	19.77	19.17	10.21	11.06	7.69	6.29	60.72	32.82	8.11	10.57	14.79	51.95	3.01	14.48	16.12	61.78	26.59	4.45	12.39	2.07	2.56
ARPC5	355.96	250.79	214.13	124.67	285.72	199	221.19	209.81	422.73	280.16	180.92	246.95	304.46	173.14	459.66	227.59	182.52	256.24	269.54	203.52	211	316.67	264.66	191.93	253.1	272.21	127.08	435.19	192.62	266.71	388.63	358.96	478.75	317.56	393.94	205.88	223.75	310.57	383.35	349.75	289.29	299.58	228.32	352.51
RGL1	6.2	1.95	14.82	1.47	2.78	3.13	2.84	2.79	4.48	3.75	2.71	1.19	2.5	1.98	5.34	4.65	3.14	5.95	3.61	3.76	2.48	1.75	2.38	2.88	5	3.48	2.36	0.89	2.34	3.91	4.79	5.66	2.12	11.88	8.14	0.88	3.94	3.08	1.95	7.84	2.35	4.96	2.1	3.13
APOBEC4	0	0	0	0.08	0	0	0	0.07	0	0.15	0.07	0.18	0.28	0	0	0.07	0	0.08	0	0	0	0	0.06	0	0	0	0	0	0	0	0	0	0.21	0.21	0.16	0	0	0.43	0	0	0.07	0	0	0
COLGALT2	0.15	0.13	3.41	0	0.08	0.05	0.04	0.08	0.07	0.43	0.04	0	0.04	0	0.04	0.63	0.05	0.24	0.1	0.15	0.53	1.72	0.11	0.24	0.1	0.15	0.1	0.03	0	0.46	1.04	0.19	0	0.53	0.05	0	0.11	0	0	0.2	0	0.64	0.04	0
TSEN15	18.91	27.27	24.43	16.97	36.9	17.74	12.89	14.05	23.47	24.34	21.63	26.79	13.37	26.41	20.39	11.75	12.28	22.02	22.04	12.6	6.81	43.06	13.04	7.59	12.84	10.8	7.75	24.31	13.63	20.01	20.12	27.73	28.38	27.43	21.86	11.3	11.31	18.18	20.62	9.36	11.84	17.18	11.35	25.85
C1orf21	198.94	196.84	322.28	12.54	106.66	91.6	186.69	147.93	196.5	174.47	36.97	126.51	125.01	68.75	131.3	249.55	132.56	32.57	74.4	43.72	95.43	203.82	78.31	61.35	52.06	126.15	61.65	122.67	100.49	99.64	110.54	195.65	11.58	75.08	105.07	65.88	28.77	28.01	70.67	164.44	48.71	171.39	60.62	73.7
EDEM3	2.38	9.97	1.11	1.52	5.35	1.9	4.05	3.59	9.82	12.66	1.88	7.32	1.57	0.84	6.71	6.69	10.13	3.02	3.5	0.57	0.15	1.36	4.6	0.43	2.27	0.43	0.13	0.81	0.4	0.98	1.66	5.15	0.44	1.33	9.62	1.32	0.47	6.05	1.73	3.73	1.3	3.16	4.13	2.76
FAM129A	1.57	0.83	31.19	1.33	1.11	2.1	2.18	1.81	1.58	3.53	1.86	1.08	0.93	1.03	2.09	3.81	1.32	2.52	3.36	2.8	2.58	1.07	2.15	2.73	3.67	1.38	0.66	0.72	0.47	4.54	5.65	3.4	0.47	9.41	5.51	0.74	3.72	2.06	2.81	6.87	1.23	4.32	1.46	1.4
RNF2	14.82	18.41	8.26	5.04	15.27	10.44	9.41	18.9	17.8	18.69	6.38	4.58	8.09	11.17	15.22	9.86	9.04	10.51	12.95	5.88	2.52	5.99	7.12	5.57	12.99	3.42	0.31	7.31	3.18	10.43	9.17	15.36	8	10.44	12.27	4.53	4.26	13.4	10.87	6.53	6.59	5.84	8.4	8.72
TRMT1L	6.55	8.95	4.78	4.68	7.61	4.86	5.01	7.94	8.73	7.95	7.69	7.57	6.6	4.25	8.39	9.09	5.7	5.14	9.08	2.42	0.96	4.31	4.67	1.4	4.18	0.95	0.22	2.71	0.96	2.44	2.93	7.75	1.07	3.67	5.69	1.08	0.8	5.66	4.81	3.71	2.3	3.58	5.13	2.96
SWT1	1.51	2.04	0.98	1.14	1.4	1.31	2.39	2.43	1.55	4.21	2.91	1.98	1.77	1.21	0.96	4.38	2.62	1.5	2.34	0.46	0.08	0.66	0.79	0.51	1.1	0.13	0.16	0.38	0.22	1.03	1.33	2.1	0.32	1.08	1.93	0.21	0.18	1.53	0.64	0.84	0.67	0.81	1.06	0.49
IVNS1ABP	93.91	91.57	35.15	64.54	73.55	64.32	121.94	180.18	140.69	169.3	54.03	66.18	64.07	42.93	77.55	198.82	151.69	58.61	62.65	38.36	27.96	54.04	73.11	20.52	52.47	74.79	15.21	36.79	40.45	72.06	66.91	150.88	58.46	46.41	129.3	35.73	19.31	80.37	42.32	82.35	39.84	94.21	64.13	103.86
HMCN1	0.43	0.13	1.16	0.16	0.15	0.41	0.63	1.21	0.2	0.28	0.34	0.05	0.45	0.33	0.07	0.29	0.76	0.3	0.98	0.42	0.09	0.19	0.28	0.41	0.71	0.13	0.19	0.03	0.03	0.54	0.7	0.3	0.07	0.76	1.14	0.08	0.57	0.43	0.22	0.96	0.42	0.41	0.08	0.14
PRG4	0.81	0.4	1.15	0.67	0.41	0.74	0.85	1.41	0.41	0.47	0.5	0.44	0.42	0.5	0.06	0.92	0.55	0.83	0.94	0.3	0.16	0.21	0.26	3.77	0.82	0.1	0.12	0.12	0.03	0.29	0.59	0.47	0	0.77	0.5	0.03	0.28	0.29	0.04	0.13	0.28	0.16	0.14	0.14
TPR	9.22	15.31	7.59	10.02	13.29	10.06	10.79	17.98	10.83	22.13	14.07	13.49	9.73	10.8	12.19	18.98	17.83	12.18	17.53	5.32	2.14	5.94	8.34	4.53	6.9	2.77	2.47	5.6	2.66	7.17	6.37	13.75	5.31	6.91	12.93	3.27	3.2	10.24	9.16	4.91	4.8	5.73	15.6	4.86
C1orf27	6.39	14.8	3.93	7.21	11.37	8.06	5.88	9.97	8	15.9	11.12	16.57	7.01	8.47	9.31	10.98	8.54	4.54	8.59	2.53	0.48	5.34	6.44	2.43	2.86	1.16	0.59	3.73	1.82	5.31	3.57	6.86	2.64	4.04	11.49	1.06	1.5	7.1	5.7	2.39	2.34	3.52	9.05	3.45
OCLM	0	0	1.26	0	2.7	0	0	0	1.02	7.33	0.58	3.43	0	0.5	1.75	1.8	0.69	0	0.97	0	0	0.42	0	0	0.37	0	0	0	0	0	2.96	2.74	0	0.58	1.97	0	0	0.7	1.28	0	0	0	0.62	0
PDC	0	0.23	0.23	0.23	0	0.12	0.2	1.25	0.09	0.56	0.21	0.09	0	0	0	0	0.25	0	0.09	0	0	0	0	0.1	0	0	0	0	0	0	0.11	0	0	0.11	0.12	0	0	0	0.12	0	0	0	0	0
PTGS2	3.01	1.43	5.73	7.91	1.89	0.78	6.02	16.11	1.02	31.77	5.2	16.04	2.34	1.57	1.74	0.22	1.29	0.76	0.79	0.53	0.04	1.3	11.67	1.06	2.12	0.28	0.1	2.67	0.9	1.93	4.63	3.53	1.17	3.9	16.31	0.45	0.86	0.1	0.95	0.79	0.16	1.48	2.36	1.7
PLA2G4A	6.08	1.19	13.94	0.41	1.33	4.49	3.14	13.1	3.08	7.99	1.82	1.82	1.23	5.83	2.35	4.54	3.73	1.64	3.21	0.98	1.2	5.28	1.54	0.96	4.43	0.99	0.58	1.87	2.15	2.03	12.97	19.23	1.4	6.58	6.06	1.37	0.79	0.21	1.77	2.36	0.39	1.98	0.86	12.58
BRINP3	0.92	0	0.56	0	0	0.12	0.13	0.64	0.06	1.69	0.07	0.11	0	0.21	0	2.08	0.41	0.04	1.42	0	0.41	0.15	0.03	0.07	0.06	1.72	0.03	0.03	0.05	0.94	0.17	0.11	0	0.17	1.89	0.3	0.09	0.04	0.15	0.92	0.06	0.12	0.07	0.03
RGS18	1.85	1.53	1.56	3.54	1.54	2.88	4.62	2.95	2.04	10.72	3.56	1.21	0.54	1.92	2.45	7.21	4.35	1.83	4.23	0.73	0.82	0.55	3.03	1.09	3.14	0	0.18	0.09	0.26	0.99	1.69	3.13	0	0.89	8.39	0	0.3	0.53	3.42	1.72	0.72	0.39	0.36	0.31
RGS21	0	0	0	0.18	0	0	0	0	0	0	0	0	0	0	0	0	0	0.6	0	0	0	0	0	0	0	0	0	0	0	0	0	0.54	0	0	0.58	0	0	0	0	0	0	0	0	0
RGS1	297.12	36.94	113.27	77.22	120.34	134.44	143.04	236.16	119.71	930.5	158.11	23	46.45	84.82	109.64	112.13	87.67	53.9	68.98	33.43	10.9	24.48	173.18	52.66	65.18	12	5.7	34.04	17.93	29.3	190.02	30.99	20.97	57.01	76.77	5.91	6.19	21.89	24.74	38.71	23.43	53.8	21.74	9.93
RGS13	0.76	0.87	2.13	0.35	0.91	3.51	1.86	1.45	0.72	32.31	0.49	0.83	0.32	1.28	0.33	11.31	3.11	1.93	0.95	0.76	0.91	0.12	0.14	0.16	1.95	0	0	0	0	0.4	0.17	26.7	0	2.46	5.17	0	0	0	0	0.16	0.15	0.14	0	0
RGS2	69.19	18.9	629.95	174.93	36.3	43.79	81.83	73.58	36.4	278.76	59.86	18.62	40.76	48.01	28.91	74.03	39.32	117.11	31.86	25.62	39.32	35.87	63.57	109.31	45.72	26.95	6.73	14.32	4.86	37.36	193.23	27.71	8.27	66.6	117.03	7.84	56.1	9.32	27.2	33.89	11.17	81.13	12.42	8.09
UCHL5	11.58	25.61	6.68	6.49	22.57	9.5	9.38	13.74	16.78	20.81	13.92	18.92	12.43	14.7	19.81	13.05	12.8	8.83	20.23	3.46	1.79	10.71	13.65	3.26	10.34	2.82	1.94	6.86	6.12	13.27	7	9.66	6.1	6.56	14.43	1.99	2.12	12.79	15.58	4.55	3.99	7.28	20.53	5.58
TROVE2	8.74	12.34	7.23	10.12	12.03	8.6	8.54	8.98	6.7	15.91	11.31	6.91	5.61	7.03	5.15	9.12	10.61	7.31	8.73	2.5	0.88	4.69	3.96	3.65	5.04	0.75	0.43	1.95	0.63	4.26	3.28	6.4	1.04	4.36	5.68	0.67	1.22	5.05	2.7	1.23	2.72	1.31	6.45	1.78
GLRX2	25.11	21.11	18.51	23	35.41	34.21	15.06	20.43	24.05	23.8	20.4	19.08	29.64	29.76	24.3	16.29	16.03	28.31	20.69	15.58	9.93	29.07	22.67	11.25	14.16	14.24	16.88	38.09	21.01	28.21	22.16	10.99	40.07	21.95	14.07	18.79	17.64	25.3	37.3	9.72	20.32	20.15	25.74	20.85
CDC73	13.4	22.28	13.4	7.58	21.81	11.17	10.99	17.88	19.45	22.38	18.63	18.28	13.44	10.48	17.95	12.8	15.08	12.45	15.96	6.81	2.33	12.33	10.84	4.06	12.09	3.2	3.57	7.3	6.07	11.66	12.68	18.07	11.26	14.45	15.43	2.8	4.78	17.33	14.31	8.23	11.17	10.89	17.22	9.44
B3GALT2	0.17	0.66	1.21	1.45	0.8	0	1.52	0.37	0.6	0.72	1.55	0.57	0.36	0.27	0.12	2.55	1.18	0.51	0.62	0.06	0	0.18	0.11	0.12	0.7	0	0.05	0.05	0	0.25	0.13	1.26	0	0.25	0.21	0	0	0	0.07	0.3	0.11	0.22	0.2	0
KCNT2	0.15	0.12	0.29	0.14	0	0.13	0.24	0.16	0.06	0.45	0.07	0	0.13	0	0.18	0.54	0.32	0.05	0.11	0	0	0	0.02	0.09	0.03	0	0	0	0	0.07	0.02	0	0	0.14	0.1	0	0.02	0.03	0	0.04	0	0.28	0	0.04
CFH	17.55	11.14	76.52	10.15	6.13	18.24	32.99	16.39	10.87	39.67	8.46	4.48	11.65	22.02	6.76	42.12	17.73	12.23	25.13	5.38	15.9	4.65	10.6	12.92	21.97	5.16	1.52	1.63	0.78	16.06	8.64	8.17	0.74	30.22	37.07	1.03	3.87	6.69	3.96	16.22	3.36	18.91	4.87	2.58
CFHR3	0.13	0.38	0.54	0	0.33	0	0.13	0	0	0.22	0.21	0	0.14	0.06	0.29	0	0.25	0	0.35	0	0	0	0	0	0.09	0	0	0	0	0.06	0	0	0	0.07	0.24	0	0.13	0	0	0.07	0.2	0	0	0
BX248415.1	0	0	0	0	0	0	0	0	0	0	0	0	0	0	0	0	0	0	0	0	0	0	0	0	0	0	0	0	0	0	0	0	0	0	0	0	0	0	0	0	0	0	0	0
CFHR1	0	0	1.72	0.08	0.07	0.09	0.3	0	0.21	0.83	0	0	0.08	0.14	0	0.41	0.19	0.28	0	0	0.15	0	0.14	0.23	0.89	0	0.06	0	0	0.58	0.4	0.37	0	3.57	0	0	0.14	0.19	0	0	0	0.07	0	0
CFHR4	0	0	0	0	0	0	0	0	0	0	0	0	0	0	0	0	0	0	0	0	0	0	0	0	0	0	0	0	0	0.04	0	0	0	0	0	0	0	0	0	0	0	0.04	0	0.04
CFHR2	0	0	0	0	0	0	0	0	0	0	0	0	0	0	0	0	0	0	0	0	0	0	0	0	0	0	0	0	0	0	0	0	0	0	0	0	0	0	0	0	0	0	0	0
CFHR5	0	0	0	0	0	0	0	0	0	0	0	0	0	0	0	0	0	0	0	0	0	0	0	0	0	0	0	0	0	0.07	0.05	0	0	0	0	0	0	0	0	0	0	0	0	0
F13B	0	0	0	0	0	0	0	0	0	0	0	0	0	0	0	0	0	0	0	0	0	0	0	0	0	0	0	0	0	0.03	0	0	0	0	0	0	0	0	0	0	0	0	0	0
ASPM	0.98	3	0.16	2.17	5.1	1.51	0.77	2.77	1.37	3.05	2.36	2.44	0.92	2.09	3.07	0.59	1.37	1.88	2.22	0.34	0.04	0.8	1.73	0.21	0.47	0.06	0.3	0.4	0.1	0.63	0.19	0.5	0.49	0.21	2.25	0.09	0.16	1.33	0.94	0.26	0.38	0.48	4.44	0.61
ZBTB41	0.19	2.66	0.19	0.18	0.85	0.52	0.6	0.59	0.83	2.27	0.37	1.28	0.28	0.3	1.47	0.65	1.91	0.81	0.17	0.11	0	0.14	0.13	0.11	0.24	0.08	0	0.07	0	0.09	0.09	0.63	0.06	0.23	0.55	0.08	0.03	0.28	0.35	0.25	0.35	0.15	0.74	0.4
CRB1	0.03	0	0.04	0	0.02	0	0.02	0	0.02	0	0.02	0	0	0	0	0.07	0	0	0	0	0	0.01	0	0.05	0.03	0	0	0	0	0	0	0	0	0.04	0	0	0	0	0.02	0	0.02	0	0	0
DENND1B	2.01	3.41	0.25	1.03	2.59	1.32	2.36	3.1	2.58	5.52	1.59	2.73	1.59	1.1	3.13	3.21	3.01	1.64	1.59	0.97	0.48	1.18	1.54	0.41	1.06	0.57	0.33	1.05	0.3	1.63	1.26	1.58	1.17	0.85	2.38	0.38	0.2	0.78	0.57	1.44	0.9	2.1	2.01	1.37
C1orf53	17.94	5.72	3.7	3.62	10.14	8.91	2.04	5.3	11.76	7.72	10.78	7.1	7.4	11.49	6.85	5.92	5.54	7.81	6.25	9.72	4.83	8.7	7.59	4.23	5.75	7.07	7.08	23.56	8.85	4.5	8.03	9.57	6.09	6.65	3.03	9	6.29	5.58	4.15	7.28	13.57	9.1	8.06	9.9
LHX9	0	0	0	0	0	0	0.16	0	0	0	0	0	0	0	0	0	0	0	0	0	0	0	0	0	0	0	0	0	0	0	0	0	0	0	0.06	0	0	0	0	0	0	0	0	0
NEK7	10.19	16.37	11.62	4.36	10.61	6.71	12.22	17.48	10.77	19.57	8.74	9.45	6.7	3.24	14.51	11.35	15.51	12.25	13.14	2.47	0.48	5.7	8.02	3.96	10.56	0.4	0.35	3.09	0.68	5.87	8.14	9.44	2.27	8.16	9.18	0.43	0.86	9.84	4.12	2.98	2.98	3.14	11.54	3.36
ATP6V1G3	0	0	0	0	0	0	0	0	0	0	0	0	0	0	0	0	0	0	0	0	0	0	0	0	0	0	0.15	0	0	0	0	0	0	0	0	0	0	0	0	0	0	0	0	0
PTPRC	7.94	5.83	5.39	3.73	5.94	10.33	10.09	9.08	9.09	54.26	9.1	7.85	4.71	5.89	10.27	24.44	11.41	4.15	26.29	4.37	1.25	1.86	6.98	2.69	9.17	0.76	0.2	1.06	0.89	7.79	4.28	8.85	0.27	3.02	24.36	0.86	0.47	2.99	4.96	9.75	1.5	3.2	4.12	0.86
NR5A2	2.24	2.87	0.23	0.37	1.79	1.35	3.56	4.22	5.07	4.43	1.69	2.51	1.79	0.58	2.12	4.49	4.88	1.28	2.21	0.66	0.88	2.23	1.49	0.17	0.55	1.71	0.39	2.08	0.81	1.08	1.54	3.14	0.53	0.77	3.09	1.09	0.51	0.04	0.39	4.14	0.87	4.98	2.29	2.07
ZNF281	1.68	2.21	1.68	1.3	3.12	2.01	1.88	2.45	3.83	5.09	1.99	2.78	1.58	1.92	3.7	2.2	2.71	1.86	3.17	0.76	0.11	1.63	2.37	0.72	2.46	0.51	0.37	1.11	0.34	1.42	1.28	3.3	0.58	1.03	5.41	0.47	0.79	1.89	1.8	1.3	1.38	1.07	2.41	2.68
KIF14	0.25	1.81	0.05	0.42	2.53	0.36	0.53	0.72	0.54	1.37	0.54	1.4	0.36	0.27	1.48	0.36	0.49	0.47	1	0.03	0	0.34	0.88	0.06	0.13	0	0.06	0.09	0.04	0.14	0.03	0.25	0.21	0.03	1.47	0.01	0.03	1.08	0.44	0.09	0.18	0.24	1.43	0.55
DDX59	13.6	13.13	10.67	8.59	7.09	11.97	9.28	18.62	10.74	13.85	15.25	11.23	10.66	6.75	11.31	14.17	11.47	9.04	13.99	4.63	1.96	12.61	7.19	3.65	9.02	2.91	2.1	6.35	2.36	6.31	5.3	10.52	2.18	4.97	9.16	1.85	3.28	5.76	5.34	5.53	6.69	6.95	7.56	4.3
CAMSAP2	1.38	3.81	2.43	2.47	4.12	2	2.6	3.84	2.43	5.79	3.1	2.45	1.82	2.12	3.83	2.22	4.14	2.31	3.53	0.47	0.15	1.1	1.91	0.79	2.24	0.34	0.37	0.78	0.3	1.64	1.57	2.03	0.72	1.74	4.76	0.58	0.43	4.13	1.14	0.71	0.86	0.92	2.73	2.15
GPR25	0.27	0	0	0.08	0.07	0.57	0	0	0.32	0.38	0	0.49	0	0.25	1.31	1.04	0	0	0.72	0.61	0.34	0.67	0.7	0.07	0.95	0.13	0	1.35	0.5	0.12	0	0.45	0.29	0.07	0	0.16	0	0	0.48	0.07	0.4	0	0	0.2
INAVA	17.71	10.6	0.64	2.81	19.93	5.65	14.26	19.49	37.62	12.05	11.18	13.68	16.42	4.64	23.1	24.94	17.8	5.61	13.02	14.22	23.9	24.96	23.91	9.41	12.81	39.2	27.17	39.04	31.66	12.28	19.75	48.07	36.88	12.69	25.76	24.53	20.96	36.4	46.51	43.21	50.43	50.56	32.95	53.58
KIF21B	0.82	0.79	0.21	0.6	2.43	0.64	0.34	0.61	1.46	1.39	1.22	4.26	1.41	0.59	2.78	0.9	1.07	0.48	1.32	1.4	0.76	1.87	2.66	1.04	1.33	1.26	3.14	5.09	3.47	1.73	1.27	3.4	4.31	1.58	3.1	1.98	3.04	4.37	3.74	2.47	3.13	2.05	3.4	1.82
CACNA1S	0	0.01	0.08	0.01	0.01	0	0	0	0	0.01	0.04	0	0	0	0	0	0.02	0	0	0.05	0	0	0.02	0.01	0.01	0.05	0	0.01	0.03	0.02	0.03	0.02	0.01	0.01	0.05	0	0.03	0.03	0	0	0.01	0.02	0.01	0.01
ASCL5	0.23	0	0	0	0.12	0	0.12	0	0	0	0.51	0.32	1.24	0	0.13	0	0	0.89	0.1	0.12	0	0.81	0.45	0.5	0	0.23	0.2	0.82	1.07	0.1	0.9	0.4	0	0.25	0.29	0.09	0.8	0.3	1.81	0	0	0.11	0.14	0.36
TMEM9	49.17	46.89	66.29	20.74	60.36	32.71	16.64	58.13	31.59	33.1	32.78	67.47	81.92	37.36	85.97	21.89	28.65	26.95	23.83	72.15	31.28	57.6	68.8	42.75	37.1	41.24	71.37	101.72	107.06	43.63	77	92.25	84.3	65.61	59.76	44.37	96.72	67.06	114.41	46.5	70.8	55.35	48.51	161.53
IGFN1	0.05	0.01	0.22	0.02	0.03	0.14	0.07	0.02	0.03	0.06	0.19	0.02	0.19	0.01	0.04	0.05	0.01	0.07	0.09	0.05	0.02	0	0.25	0.15	0.02	0.01	0	0.01	0.05	0.32	0.03	0.02	0.01	0.28	0.11	0	0.1	0.09	0.36	0.05	0.03	0.09	0.05	0.01
PKP1	0.19	1.64	0.23	1.67	0.32	0.75	0.6	0.03	0.89	0.29	0.39	0.71	0.86	0.27	0.25	0	0.54	0.16	0.49	0.39	0.1	3.95	1.54	0.41	0.46	0.45	5.69	1.93	5.29	8.44	7.59	0.93	1.36	3.44	0.36	0.21	6.42	3.69	9.1	0.2	5.07	0.34	0.49	0.13
TNNT2	0.39	3.42	0.28	1.8	5.81	0.19	0.32	1.08	0.3	1.42	1.36	0.5	0.33	0.59	1.7	0.26	0.6	0.6	0.42	0.79	0.08	0.36	0.67	0.5	0.48	0.16	0.2	0.55	0.46	6.57	0.78	0.13	1.95	0.59	0.48	0.56	0.53	0.91	0.28	0.08	2.03	0.3	0	0
LAD1	85.13	89.41	5.26	33.81	157.14	46.61	42.21	36.74	112.95	66.62	71.98	99.03	130.57	73.37	137.96	41.79	47.78	39.47	63.2	70.6	44.21	138.86	109.81	62.47	53.86	105.24	166.29	258.55	160.72	118.76	91.98	181.92	266.63	85.66	91.16	164.85	141.9	166.18	253.08	80.74	209.92	98.41	116.96	87.2
TNNI1	1.79	2.65	0.15	2.06	0.77	1.72	1.31	0.27	0.73	0.44	2.22	1.28	2.45	1.32	1.39	0.86	1.15	0.98	0.34	0.39	1.03	1.18	0.37	1.22	0.61	0.76	2.51	0.67	0.75	1.23	1.13	2.39	1.38	0.83	0.78	0.51	0.75	0.5	1.07	0.4	0.89	1.81	0.3	0
PHLDA3	17.24	10	153.81	19.78	6.83	36.03	12.59	17.52	14.85	9.67	18.03	3.96	63.09	41.97	9.25	12.45	12.88	33.21	23.24	57.15	30.38	22.48	13.34	85.8	55.54	18.76	22.6	5.47	20.67	65.85	73.92	45.26	54.57	83.45	19.84	43.02	65.69	70.05	75.02	32.41	26.61	38.29	5.69	6.51
CSRP1	242.24	142.98	5143.7	136.28	181.36	157.49	212.54	154.7	196.47	231.28	301.59	132.19	389.59	200.48	209.46	206.28	171.12	438.91	210.25	398.31	449.26	237.19	218.64	560.37	434.59	344.98	354.52	277.15	237.24	428.53	1334.74	249.53	334.91	1082.31	316.18	286.42	1054.45	241.56	197.21	259.4	288.78	448.43	179.57	183.36
NAV1	1.13	0.35	1.87	0.4	2.19	0.85	0.66	0.8	0.68	1.32	0.87	0.26	1.79	0.96	2.88	1.02	0.95	0.67	1.84	1.87	0.73	1.02	2.23	1.06	1.75	1.47	0.76	0.7	0.45	3.21	1.84	4.51	7.64	5.24	3.46	0.86	3.68	3.67	1.57	2.38	1.56	1.96	1.38	0.99
IPO9	19.04	11.42	17.05	7.02	27.25	12.08	6.17	16.46	22.6	14.33	11.28	18.1	18.66	16.55	33.68	7.85	8.36	12.42	20.51	21.53	8.39	39.22	17.24	11	14.51	14.54	15.59	39.9	26.1	19.63	16.26	30.22	34.63	25.81	28.99	14.3	25.53	23.85	45.72	14.98	30.45	16.66	25.51	36.75
SHISA4	6.98	0.56	33.57	3.23	3.07	5.38	4.63	4.69	3.58	2.22	3.97	1.22	14.29	8.24	3.99	4.37	5.5	4.2	7.46	7.91	9.94	3.11	4.66	11.82	7.81	4.85	5.01	2.47	1.63	12.41	16.69	4.77	2.64	17.5	10.89	1.85	10.82	3.17	5.83	4.22	15.25	9.83	1.41	4.21
LMOD1	6.9	4.26	346.81	2.55	3.07	4.62	15.42	7.76	4.46	7.92	10.73	0.77	20.24	5.21	4.11	15.1	6.83	26.7	15.39	25.56	33.45	6.84	7.14	42.37	36.33	13.34	9.66	1.17	1.51	23.01	120.94	11.96	1.57	111.35	10.42	2.51	56.75	10.69	4.75	15.57	10.65	34.49	2.89	2.24
TIMM17A	108.12	93.19	74.33	57.9	147.64	65.14	47.55	86.34	124.6	124.71	73.17	104.35	84.79	119.15	151.09	67.54	62.56	85.25	89.64	43.1	31.8	107.32	91.1	51.59	71.18	51.23	27.87	127.62	71.39	83.85	100.1	101.51	138.11	95.97	110.93	45.16	59.98	115.38	99.25	55.3	71.35	77.76	84.86	89.46
RNPEP	79.77	55.7	39.92	22.66	45.91	31.95	31.34	52.95	74.23	41.85	39.82	48.98	50.56	47.71	76.43	53.06	39.98	36.28	56.64	50.43	69.1	81.49	80.41	35.18	32.32	79.92	79.44	91.8	93.89	64.64	71.63	82.66	118.8	64.61	72.98	79.45	62.07	45.32	75.91	71.13	66.15	73.5	61.47	121.66
ELF3	637.3	385.77	31.01	350.29	620.33	194.95	210.06	739.39	658.71	847.77	545.55	521.41	678.05	210.86	1166.84	318.65	345.11	130.08	283.88	424.91	288.4	459.78	604.21	356.61	289.74	445.08	612.96	1343.86	637.81	523.92	541.01	758.38	970.99	319.09	369.99	780.82	456.5	444.64	420.47	449.73	1559.73	865.76	532.57	508.07
GPR37L1	0.5	0.12	0.29	0	1.26	0	0	0.16	0.14	0.06	0.33	0.37	0.53	0	0.16	0.39	0.26	0.06	0.23	0.76	0.55	0.08	0.67	0.59	0.14	0.2	0.56	0.13	1.22	1.1	0.61	0.26	1.03	0.27	0.37	1.12	0.15	0.26	0.96	0.37	0.65	0.52	0.58	0.41
ARL8A	51.99	25.89	47.25	27.97	57.51	25.14	24.78	33.23	43.22	32.65	34.63	44.45	64.78	27.64	43.89	22.54	31.27	20.92	40.06	49.32	32.1	62.04	45.78	48.14	40.92	31.2	56.35	64.25	48.71	58.66	78.11	48.11	54.28	49.96	37.43	39.78	51.01	59.18	77.72	38.83	71.44	46.54	40	80.97
PTPN7	2.94	0.84	1.57	0.4	1.34	3.22	1.06	1.47	2.45	4.32	1.03	1.97	1.56	2.87	2.77	2.99	1.28	1.37	7.05	7.51	5.08	1.63	2.59	1.56	4.67	3.56	1.07	4.36	1.95	3.14	1.52	4.11	18.12	9.32	4.9	2.48	2.86	1.57	1.96	5.15	1.85	2.74	2.05	1.44
LGR6	2.25	5.56	0.74	3.22	2.01	0.91	2.68	0.35	4.44	2.79	3.72	3.11	5.28	2.45	3.43	1.25	0.57	6	1.86	12.04	0.75	12.45	1.09	4.61	2.44	1.02	29.22	2.5	15.51	4.33	16.56	24.65	17.87	7.11	0.63	4.96	7.34	14.06	21.84	1.61	12.37	2.01	4.22	0.78
UBE2T	70.66	59.45	15.5	53.53	146.53	75.1	17.52	56.12	68.23	37.08	31.25	59.69	71.96	86.44	97.91	9.82	26.86	59.12	72.6	49.79	14.73	122.66	62.35	24.16	37.15	32.38	37.78	116.44	37.54	49.09	23.69	32.37	112.57	40.43	60.12	30.05	47.58	50.51	132.1	22.23	60.52	39.9	109.23	68.68
PPP1R12B	1.46	1.91	13.85	0.6	1.02	0.58	1.36	1.15	2.1	2.71	0.97	1.63	1.21	0.91	2.37	1.62	1.92	3.2	1.79	1.87	1	1.2	1.88	1.21	3.61	2.02	0.67	0.86	0.69	1.54	3.82	4.55	1.19	3.38	2.53	0.93	4.51	2.31	1.06	2.78	1	3.56	1.51	0.95
SYT2	0.06	0.4	1.56	0	0.69	0.07	0.18	0.37	1.25	1.18	0.5	0.26	0.43	0.05	0.81	0.51	1.56	0	0.26	0.12	0.29	0.58	0.22	0.12	1.49	0.86	0	0	0.1	0.81	0.13	1.66	0.44	0.62	1.55	0.09	0.45	0.45	0.14	0.42	0.06	1.25	0.07	0.64
KDM5B	6.59	10.34	7.21	5.5	11.54	5.07	6.04	10.89	15.79	11.63	8.06	7.05	9.72	4.94	16.05	7.14	7.93	4.64	7.48	9.03	3.65	9.08	6.74	4.59	8.12	8.88	4.5	7.56	7.86	10.32	12.05	39.92	16.8	9.88	15.03	7.55	7.14	12.25	9.85	12.37	15	14.15	7.56	16.56
RABIF	39.69	19.97	24.74	18.4	33.87	26.7	16.99	19.13	33.05	14.86	24.74	21.69	33.19	29.98	24.61	18.08	17.05	24.34	23.64	22.49	27.25	40.23	23.64	22.19	22.96	26.72	26.66	34.75	33.88	29.72	35.68	31.14	32.07	30.9	29.06	27.27	30.96	28.32	37.44	21.63	41.89	34.91	21.91	34.97
KLHL12	20.65	16.92	12.31	5.13	19	7.26	9.39	14.06	24.14	15.58	10.28	16.93	13.73	6.87	18.89	13.04	10.76	11.72	14.92	13.91	8.41	17.42	13.08	8.9	9.71	17.88	7.05	20.67	13.51	10.57	16.6	27.07	19.52	14.92	21.22	11.46	9.78	17.15	30.02	18.84	19.14	20.6	12.88	21.84
ADIPOR1	92.99	77.19	57.2	34.92	99.57	43.4	45.08	59.86	96.22	77.53	50.63	78.75	78.66	52.88	113.33	60.64	48.72	42.11	68.26	64.09	53.78	88.99	79.17	47.4	62.93	83.2	74.91	127.88	95.29	83.58	105.05	172.2	110.49	110.35	102.12	84.27	103.73	99.14	118.8	99.18	101	88.26	68.69	119.51
CYB5R1	21.52	18.07	38.59	10.96	19	12.91	10.05	20.84	18.44	17.47	24.01	22.94	28.66	17.93	29.76	18.84	15.08	14.59	16.63	23.1	21.85	19.12	20.55	26.04	16.98	29.07	30.82	22.99	39.29	30.15	42.1	52.42	29.67	60.8	25.38	19.89	35	33.78	29.52	34.43	29.46	29.55	15.81	40.36
TMEM183A	105.02	61.34	100.37	50.03	106.39	70.42	46.81	75.23	116	82.79	62.04	71.29	77.98	70.36	113.52	59.62	48.84	61.77	53.57	70.02	55.38	110.81	78.04	39.02	66.48	91.64	82.71	144.55	118.55	70.78	90.49	136.54	158.01	78.25	87.82	87.63	77.59	91.31	85.59	82.87	92.98	103.03	74.61	118.28
PPFIA4	0.04	0.09	0.51	0.27	0.49	0.12	0.04	0.08	0.15	0.09	0.11	0.04	0.37	0.06	0.32	0.09	0.18	0	0.09	0.02	0	0.08	0.07	0.12	0.09	0.02	0.07	0.1	0.02	0.58	0.04	0.1	0.11	0.08	0.5	0	0.08	0.61	0.33	0.1	0.18	0.17	0.09	0
MYOG	0	0	0	0	0	0	0	0	0	0	0	0	0	0.2	0	0	0.28	0	0	0	0	0	0	0	0	0	0	0	0	0	0	0	0	0	0	0	0	0	0	0	0	0.71	0	0
ADORA1	0.86	0.16	0.59	0.16	1.72	0.96	0.22	1.67	0.67	0.57	0.46	0.26	1.21	1.67	0.08	0.08	0.18	0	1.15	1.73	0.43	0.94	0.41	0.76	0.58	1.34	0.73	2.19	0.42	2.93	0.24	0.85	0.31	8.12	3.48	0.06	1.46	3.42	0.76	1.19	0.21	3.78	0.41	0.51
MYBPH	0	0	0	0	0	0.49	0	0	0	0	0.05	0.05	0	0.09	0.06	0	0	0	0	0.05	0	0.04	0.05	0	0	0	0.04	0	0	0.4	0	0	0	0	0.43	0	0.05	0	0.06	0	0	0	0	0
CHI3L1	37.32	1.45	24.27	6.45	10.87	36.57	2.26	27.13	19.62	48.34	17.96	24.86	26.52	68.72	11.44	1.97	15.71	6.9	61.24	34.53	1.77	32.06	35.88	29.81	30.77	52.21	8.93	7.74	26.4	111.18	93.01	2.46	4.84	41.08	274.9	2.87	24.35	11.59	20.05	76.95	1.45	4.12	11.02	42.11
CHIT1	2.18	0.17	0.81	0.06	0.1	0.42	0.25	1.06	2.16	0.45	0.97	0	1.95	0.84	0.32	4.09	2.74	0.06	1.47	0.05	0.75	0.04	0.28	0.84	2.93	0.1	1.44	0.13	0	3.29	3.49	0.42	0	0.05	0.24	0	0.05	2.89	0	5.64	0.05	0.42	1.72	0.05
BTG2	86.31	34.65	155.62	33.07	147.04	29.19	28.06	76.86	92.74	255.11	110.32	44.65	45.78	21.81	166.76	40.78	40.88	31.97	27.31	63.09	56.56	46.29	88.82	46.91	65.82	45.9	90.58	156.61	61.86	51.41	54.14	172.08	53.31	382.28	70.96	70.96	68.14	40.42	35.37	78.6	300.98	236.5	56.73	72.27
FMOD	18.2	17.72	47.47	6.49	16.04	14.98	15.19	15.8	18.83	31.95	5.42	3.04	12.62	10.34	7.33	11.89	18.07	9.4	24.88	34.39	23.4	29.44	19.04	15.49	13.09	52.86	14.8	5.35	4.71	15.84	20.01	58.63	9.02	61.54	89.16	15.22	45.79	8.15	9.79	51.67	40.69	64.03	3.64	5.52
PRELP	8.04	0.58	142.12	5.96	0.82	4.86	2.33	4.51	0.6	2.73	3.35	0.06	5.71	2.96	0.48	5.5	4.22	5.47	7.82	20.12	24.43	1.12	2.11	20.68	10.78	5.45	2.64	0.22	0.32	11.5	24.22	8.37	0.34	107.86	5.01	0.25	21.83	8.1	1.58	5.75	4.29	14.11	0.22	0.13
OPTC	0.07	0.08	0.09	0.08	0	0	0	0	0	0	0.08	0	0	0	0.08	0	0	0.09	0	0.07	0.07	0	0	0	0	0	0	0	0.06	0.06	0	0	0.16	0.08	0	0	0	0.09	0	0	0	0	0	0
ATP2B4	1.09	1.55	22.42	0.6	1.59	1.48	1.07	2.27	2.07	3.95	1.32	1.72	2.14	1.24	3.61	2.15	2.11	3.07	5.38	5.17	2.16	2.65	3.17	4.03	6.81	3.22	2.1	3.41	1.39	7.29	16.02	8.78	5.27	16.28	9.57	2.28	12.34	7.4	5.36	7.16	3.95	5.02	2.94	3.63
LAX1	0.24	0.4	0.28	0.13	0.76	2.01	0.72	0.62	1.94	5	0.51	0.8	0.5	0.6	1.91	1.77	0.9	0.45	2.37	1.3	0.94	0.5	2.24	0.12	0.6	0.76	0	0.41	1.17	0.05	0.26	1.29	0.06	0.38	3.65	0	0.29	0.38	0.21	2.7	0.35	0.39	0.14	0.18
ZC3H11A	0	0	0	0.03	0.03	0.04	0.03	0.06	0	0.17	0.03	0	0.06	0.05	0.19	0	0	0	0.03	0	0	0	0.03	0.09	0	0	0.02	0	0	0	0.03	0.05	0.06	0	0.25	0	0.06	0	0.1	0	0	0	0.07	0
ZBED6	0.22	1.24	0.59	0.17	0.66	0.36	0.26	0.85	1.07	1.87	0.25	0.65	0.19	0.51	1.37	0.59	1.72	0.64	0.22	0.05	0.01	0.29	0.3	0.22	0.16	0.01	0.03	0.06	0.09	0.04	0.16	0.62	0.06	0.1	0.68	0.1	0.05	1.03	0.68	0.76	0.31	0.58	0.61	0.97
SNRPE	288.08	299.82	207.72	320.38	301.78	405	134.04	321.04	303.32	263.47	317.46	194.65	332.42	469.98	267.85	142.62	157.51	317.96	284.17	211.5	62.46	444.76	186.85	173.67	215.51	107.4	101.32	273.24	133.77	240.47	176.83	94.09	275.4	216.73	179.76	82.68	153.22	214.4	287.44	122.14	269.89	200.7	269.6	145.16
SOX13	6.74	4.57	8.4	2.68	10.17	2.1	3.8	7.74	5.94	5.26	5.97	4.91	7.03	4.12	2.66	5.98	3.15	3.75	4.67	6.03	6.19	7.29	5.11	4.72	6.09	8.12	19.73	9.23	8.04	8.47	8.97	12.53	2.11	11.7	8.36	6.9	9.9	9.12	14.68	8.6	11.3	8.58	5.36	3.87
ETNK2	2.03	0.22	5.19	0.38	0.57	0.57	0.19	1.1	0.85	0.48	1.43	0.3	2.4	0.66	1.69	0.52	1.09	0.48	1.65	2.23	1.13	1.16	0.54	2.9	1.06	0.75	1.37	0.41	0.04	1.98	1.5	1.44	0.25	2.5	1.03	0.19	1.92	1.4	1.01	1.08	0.38	1.47	0.22	0.14
REN	0.18	0	0.14	0.41	6.02	0.07	0	0.13	0.28	0.14	0.45	0.6	0.82	0.06	1.62	0	0.69	0.91	0.53	0.36	0	0.23	0.45	0.63	1.09	0.06	0.51	0.26	0	1.82	0.2	12.52	102.27	16.38	0.36	0.47	0.06	2.46	1.2	0.37	0.06	0.17	0	0
KISS1	0.17	0.76	0.19	3.62	2.66	0.4	0.17	0.18	2.04	1.13	3.23	0.6	2.11	1.24	0.72	0	0.21	0.42	0.3	1.84	0.17	1.66	0.95	0.88	0	0	5.94	1.31	0.14	3.63	0	0.84	5.2	1.62	0.4	0.26	0	1.5	0	0	0.66	2.2	0.19	0
GOLT1A	16.95	12.34	1.28	33.05	56.77	29.12	4.66	12.02	15.84	8.89	27.21	31.17	23.59	39.03	16.22	4.06	9.82	30.34	9.14	21.34	2.92	35.26	17.52	11.22	13.11	8.3	66.34	36.55	14.58	37.26	11.62	24.71	66.88	28.02	19.54	20.34	18.95	14.61	30.35	3.99	15.44	9.81	16.22	7.18
PLEKHA6	6.95	6.97	2.03	1.99	12.89	2.85	4.96	5.68	14.15	6.7	5.22	10.64	8.99	3.05	20.95	8.81	6.75	3.19	6.61	9.2	8.32	12.54	9.48	2.68	4.96	15.36	13.09	13.22	9.64	5.57	7.14	27.12	24.97	8.33	14.32	12.81	10.16	14.76	28.01	16.99	25.42	18.36	13.78	23.97
PPP1R15B	13.62	13.29	7.2	4.64	24.31	4.18	6.66	11.74	22.99	22.15	8.78	17.45	8.18	7.56	26.41	11.8	10.24	4.83	9.73	7.16	4.22	12.04	14.51	4.43	10.9	5.25	2.66	15.58	6.05	10.53	8.81	17.95	12.97	14.67	21.43	6.95	7.52	18.84	13.29	10.38	12.45	9.98	13.3	17.29
PIK3C2B	3.32	3.7	3.05	1.55	11.91	1.39	2.49	6.25	11.5	4.5	4.61	5.97	5.88	2.97	12.47	3.96	4.31	2.66	4.41	5.24	3.65	10.65	6.56	2.97	7.63	9.04	10.01	14.8	8.5	7.85	8.15	18.56	19.04	7.72	11.82	9.37	13.29	14.91	13.6	13.21	16.86	9.02	7.91	15.45
MDM4	2.54	3.8	4.99	2.45	5.18	2.71	1.72	7.57	6.77	11.21	5.35	6.93	3.22	3.48	5.51	4.35	5.82	2.25	2.92	1.37	0.5	1.85	2.03	2.02	3.63	1.03	0.77	1.59	1.02	3.09	1.15	5.3	1.61	2.55	6.08	0.69	0.66	4.1	2.91	2.27	3.66	1.67	2.2	2.89
LRRN2	0.88	0.31	5.05	0.47	0.1	0.33	0.83	0.22	2.69	0.73	0.22	0.06	1.73	0.76	0.29	2.65	0.74	0.43	1.09	1.37	5.55	0.37	2.55	1.44	0.46	4.51	0.55	0	0.17	2.28	1.75	1.09	0.77	4.19	1.78	0.03	0.99	1.19	0.32	4.36	0.44	5.68	3.34	0.07
NFASC	0.75	1.11	4.81	0.54	4.18	0.39	0.38	1.08	0.88	2.55	0.84	1.09	2.35	0.49	2.27	1.17	1.58	0.54	1.42	1.72	1.72	3.65	1.37	1.6	1.38	0.97	0.52	2.78	0.29	1.61	2.7	2.83	0.44	4.29	1.8	1.54	2.27	0.82	1.92	1.85	2.62	3.17	0.99	2.36
CNTN2	0.02	0.02	1.1	0	0.08	0	0.06	0	0.04	0.04	0.1	0	0.04	0	0.08	0.17	0.02	0.1	0.05	0.04	0.34	0.03	0.02	0.26	0.01	0.11	0	0	0	0.05	0.27	0.19	0.06	0.55	0	0	0.25	0.02	0	0.1	0.02	0.11	0.02	0
TMEM81	2.46	1.74	3.33	4.02	2.56	2.43	0.68	4.13	2.68	2.9	2.15	1.21	3.52	5.67	2.47	2.85	2.19	3.97	3.65	1.82	1.42	4.6	3.06	1.11	3.47	1.41	2.18	4.48	2.37	4.05	1.67	4.65	3.99	4.2	3.81	1.96	2.3	6.12	1.69	0.4	2.36	1.34	3.83	1.82
RBBP5	5.8	8.05	3.79	2.32	10.13	3.67	2.9	5.41	13.42	6.73	4.67	8.02	5.68	4	13.57	3.16	3.92	7.49	8.14	7.31	3.07	11.3	7.54	2.48	5.34	4.94	4.06	12.49	6.41	4.95	6.97	14.1	11.75	9.59	11.45	3.87	6.9	5.35	13.96	6.99	11.12	8.41	7.48	14.59
DSTYK	0.97	1.17	1.62	0.59	1.44	0.97	0.65	1.28	1.84	1.16	0.86	1	1.06	0.53	1.28	0.94	1.35	0.91	1.01	1.39	0.77	1.16	1.05	0.27	0.83	0.94	0.41	1.41	1.24	1.48	1.52	2.95	3.07	1.91	1.93	0.65	1.32	1.52	2.07	1.82	1.91	1.79	1.63	2.59
TMCC2	0.24	0.07	1.21	0	0.24	0.59	0.31	0.16	0.34	0.59	0.36	0.03	0.19	0.26	0.23	0.31	0.04	0.19	0.38	1.04	0.52	0.21	0.35	0.48	0.58	0.36	0.54	0.13	0.13	0.4	1.37	0.21	0.2	0.76	0.3	0.24	0.44	0.28	0.62	0.25	0.27	0.69	0.07	0.06
NUAK2	5.55	3.14	0.59	2.73	10.25	3.43	1.77	9.46	10.85	5.48	7.29	8.42	4.24	3.67	13.48	3.45	3.65	4.07	5.78	7.02	4.95	8.11	4.7	2.03	3.99	9.49	14.43	14.07	13.08	6.01	1.82	25.58	18.54	5.11	7.59	4.42	13.89	7.69	11.44	11.43	18.49	11.84	12.74	11.07
KLHDC8A	1.04	0	1.94	0.4	0.55	0.51	0	0.59	0.13	0.16	0.82	0.06	0.37	0.9	0.07	0.15	0.35	0.7	0.8	1.12	0.48	0.27	0.46	1.03	0.38	0.75	1.47	0.18	0.06	1.27	1.29	0.23	1.34	0.67	0.67	1.05	1.01	0.54	0.08	0.5	0.83	0.2	0.24	0.28
LEMD1	2.4	36.08	0.16	2.29	0	3.57	1.63	0.57	0.13	1.21	3.03	6.78	17.95	1.12	0.87	0	1.37	0.34	0	1.34	0	5.54	1.27	13.28	0.63	0.4	30.65	2.92	4.66	14.78	24.02	3.16	0.86	1.01	3.08	1.17	0.39	7.41	0.16	2.36	0	5.91	0.46	0
CDK18	7.77	5.08	5.72	6.64	10.86	3.86	0.92	9.66	8.06	6.66	8.84	12.37	18.16	5.07	13.87	3.17	6.08	3.96	11.73	8.43	5.34	12.46	11.48	11.07	5.55	7.92	19.64	19.3	21.53	13.06	7.15	22.35	28.71	10.86	13.21	10.08	16.76	18.87	10.91	8.58	14.04	13.14	16.86	14.65
MFSD4A	10.35	9.64	0.64	0.67	1.54	0.28	5.5	0.62	16.6	8.76	1.12	1.52	1.77	0.13	2.21	19.88	15.99	0.57	1.38	1.73	9.92	1.08	5.12	0.43	0.31	22.5	0.35	2.61	3.35	0.71	0.25	5.36	2.05	1.56	8.42	6.01	0.79	0.53	1.45	12.4	1.17	32.3	3.39	3.47
ELK4	2.03	5.01	1.55	2.15	6.09	1.79	0.67	2.91	5.75	6.1	4.99	5.26	4.68	2.99	5.23	1.7	3.19	2.32	4.59	3.48	1.12	3.75	2.85	1.51	1.55	1.16	0.65	6.48	1.86	1.99	1.62	4.13	4.82	2.75	4.94	2.02	1.28	3.87	1.81	1.75	4.6	1.82	3.69	2.92
SLC45A3	4.29	4.22	0.87	1.26	3.02	1.97	1.16	1.12	9.8	5.66	5.3	1.55	4.83	1.15	2.14	2.83	3.2	0.5	5.25	8.48	1.75	9	3.46	3.16	3.5	9.71	6.04	11.96	5.76	4.2	8.8	8.75	29.8	7.86	11.25	10.32	10.12	11.66	6.09	3.61	8.29	11.49	3.79	1.02
NUCKS1	77.9	198.78	129.24	171.14	204.97	180.78	122.6	157.66	139.54	143.59	126.91	109.16	110.78	147.35	126.88	96.1	104.01	246.04	161.26	98.86	25.6	178.94	101.01	66.83	85.65	37.98	42.51	112.06	35.34	95.04	59.75	93.28	82.56	78.2	131.82	31.83	43.05	107.16	107.55	65.84	58.91	98.65	124.34	77.92
RAB29	13.19	4.09	17.96	3.55	13.92	11.01	3.16	13.4	11.34	13.88	6.04	4.97	9.96	11.45	14.57	6.09	7.47	11.02	16.61	15.23	4.77	8.61	9.62	8.95	12.66	8.12	2.13	12.18	3.86	12.98	14.11	14.9	20.13	16.34	15.2	2.18	14.78	10.76	9.05	11.78	12.08	7.41	6.04	16.69
SLC41A1	1.98	1.62	5.25	0.92	3.97	0.98	0.92	1.81	2.23	2.84	1.43	1.63	2.2	1.85	3.33	0.74	2.06	2.16	3.17	4.33	1.13	3.89	1.71	1.8	2.08	2.52	1.97	6.73	6.8	3.87	4.15	6.87	9.31	9.39	8.85	2.37	5.87	3.84	6.45	3.84	4.79	2.99	2.94	6.72
PM20D1	0.05	0.06	0.11	0.11	0.05	0.12	0	0.15	0.14	0.33	0.21	0.04	0.05	0	0.16	0.21	0.25	0.12	0.22	0.29	0.48	0.11	0.41	0.1	0.29	0.05	0	0	0.04	0.13	0.21	0.41	0.1	0.42	0.29	0	0.05	0.06	0.17	0.05	0.1	0.64	0.11	0.05
SLC26A9	0	0	0	0	0.03	0	0	0.03	0	0.06	0	0	0	0.08	0	0	0	0.17	0	0	0	0.11	0	0	0.04	0	0	0.02	0.02	3	0.18	0.05	0.03	0	0.07	0.02	0	0	0.1	0	0	0	0	0.03
RAB7B	4.15	0.26	8.94	1.16	0.45	0.96	1.15	1.79	1.17	3.31	0.97	0.71	3.21	6.4	1.7	1.38	1.73	1.28	2.92	4.98	3.38	1.38	2.14	3.81	2.13	2.11	2.01	2.06	1.12	7.06	5.18	1.71	1.7	8.02	6.29	1.16	3.05	2.03	1.6	3.05	2.12	2.23	1.04	0.79
CTSE	21.75	7.71	0.35	0	11.51	1.58	21.57	13.23	17.59	7.35	0.06	1.23	2.25	0.11	2.49	22.46	20.64	0.6	4.7	2.74	29.72	3.59	35.62	1.44	0.28	47.57	0.25	2.12	0.39	7.62	284.33	73.21	10.11	9.12	66.71	115.88	1.26	1.91	10.73	18.14	0.18	32.24	6.61	0.66
C1orf186	1.68	0.16	6.4	0.48	0.7	3.08	1.29	1.49	2.12	3.82	0	0.13	1.19	1.44	0	3.9	1.62	1.96	2.38	1.98	2.11	0.54	0.8	1.93	2.09	6.25	0.36	1.47	0.12	0.98	0.77	1.9	0	5.31	2.22	0.11	1.77	1.27	0.17	5.26	2.09	5.43	0.16	0.57
AVPR1B	0	0	0	0	0	0	0	0	0.05	0	0	0	0	0	0	0.06	0	0	0	0	0	0	0	0.12	0	0.06	0	0	0	0	0	0	0	0	0.07	0	0.06	0	0.07	0.18	0	0.05	0	0
FAM72A	7.2	6.01	1.41	3.38	12.23	2.26	1.78	5.57	5.25	4.7	2.95	4.56	3.7	8.16	9.35	0.49	3.08	3.19	10.26	4.07	0.55	7.81	7.06	1.5	1.18	0.97	1.95	3.82	3.18	4.57	1.2	0.92	4.24	4.01	4.52	1.22	1.06	1.97	6.36	1.02	2.83	1.65	5.67	1.87
SRGAP2	3.82	0.58	7.86	1.81	3.16	1.79	1.79	3.41	2.38	4.01	2.04	0.84	2.4	2.95	4.52	2.52	2.05	1.73	3.91	4.07	3.01	2.52	3.01	3.35	3.36	1.78	3.91	2.44	3	5.04	6.32	4.24	3.86	6.77	6.71	1.26	4.43	2.21	4.72	5.74	3.72	3.19	2.03	2.82
IKBKE	7.13	3.63	2.27	3.18	11.98	2.79	2.67	5.83	13.07	8.23	5.72	6.6	7.05	5.55	16.13	6.5	4.92	2.54	8.46	8.72	7.02	9.74	8.41	4.31	4.4	8.05	8.52	18.5	15.4	8.9	4.61	15.03	17.26	6.56	9.74	7.69	11.62	6.38	13.5	9.12	11.41	9.48	7.16	7.46
RASSF5	2.49	1.94	1.72	0.61	1.11	1.63	1.77	1.8	2.98	7.67	0.87	1.86	1.93	1.58	3.52	2.53	3.2	1.24	6.81	5.07	4.55	2.4	2.63	2.27	3.86	2.82	1.18	3.7	2.11	4.55	2.89	6.03	1.01	1.88	6.39	1.7	2.94	1.38	7.41	7.29	2.3	3.61	1.49	0.81
EIF2D	21.02	30.28	58	17.79	24.48	28.88	13.92	23.17	36.4	29.6	20.69	28.28	30.76	39.54	32.29	23.74	22.89	26.86	35.68	31.13	21.24	44.66	34.16	23.37	18.75	28.52	36.97	31.77	53.75	28.81	26.48	42.99	70.49	46.3	34.25	26.99	29.38	19.74	32.91	31.22	23.92	39.94	29.32	46.36
DYRK3	2.08	1.73	5.21	2.34	1.59	3.83	1.13	2.34	2.66	5.6	0.88	0.67	1.86	4.46	1.42	1.14	1.78	2.38	2.59	3.09	0.74	2.39	2.52	2.08	2.49	2.14	0.87	0.86	0.88	2.99	3.76	1.87	1.36	3.88	4.77	0.81	2.06	0.58	1.5	1.83	2.68	1.89	1.04	1.28
MAPKAPK2	48.14	35.6	47.33	12.81	47.11	37.4	23.54	44.92	61.09	62.88	26.35	36.99	43.28	35.33	71.82	39.52	26.79	20.22	50.17	66.15	47.8	70.67	48.36	38.3	43.75	53.63	70.03	66.02	80.3	52.11	68.89	89.32	82.1	65.64	89.24	44.73	67.9	57.69	64.01	68.23	84.75	73.51	46.87	143.03
IL10	2.03	0	3.97	0.31	0.81	0.66	0.14	0	1.02	3.84	0.15	0.86	0.43	0.38	1.62	0.45	0.52	0.69	0.24	0.14	1.09	0.1	1.93	1.87	0.92	0.94	0.12	0.24	1.35	1.77	0.74	0.92	0.15	3.52	5.12	0.43	1.71	0.18	0	1.84	0.13	0.51	0	0.27
IL19	0.67	0	0	0	0	0.27	0	0.24	1.27	0.13	0	0.2	0.12	0	1.34	0.38	0.29	0	0	0.11	1.13	0.09	0.96	0	0.08	0	0	0	0	0	0	0	0.97	0.12	0.96	0	0	0	0	0.12	0	0.74	0	0
IL20	0.41	0	0	0	0	0	0	0	0	0	0	0.12	0	0	0.15	0	0	0	0.25	0	0	0	3	0.15	0	0	0	0	0.11	0	0	0	0.74	0.44	0.33	0	0	0	0	0	0.27	0	0	0
IL24	0.7	0.13	0.55	4.82	0.12	1.28	0	45.86	0.33	15.07	6.56	11.77	4.08	4.69	0.89	0.39	0	3.26	1.25	0.24	1.17	1.44	23.63	0.49	0.71	3.35	0.3	0.71	1.26	1.63	0.13	0.4	1.51	0.38	26.27	0.09	6.45	0.15	1.25	0.85	0.23	0.55	0.13	2.24
FCMR	4.6	0.92	3.5	0.33	2.7	5.18	2.41	2.75	5.05	18.12	2.49	1.78	1.04	1.88	7.73	8.58	2.65	1.31	9.93	8.75	17.91	2.66	5.09	2.26	3.47	6.83	1.03	2.41	3.54	1.61	5.81	9.74	3.78	4.79	6.44	1.19	2.4	0.45	1.3	9.77	3.32	6.84	3.52	1.45
PIGR	656	1255.29	5.38	23.31	325.64	10.51	381.41	1.35	1325.71	787.29	9.43	1057.68	302.69	1.36	150.4	1348.49	645.82	225.73	214.97	82.92	1561.56	142.57	1420.74	2.25	298.47	3046.13	7.16	3331.76	1862	263.05	6.48	2654.45	2736.63	525.61	1107.93	2757.31	57.45	0.86	634.04	2732.34	1.26	2367.14	147.58	1272.42
FCAMR	0.43	1.36	0.09	0.14	0.99	0.53	0.44	1.55	3.75	3.66	0.34	0.47	0.17	0.74	1.32	0.96	0.2	0.45	1.23	1.59	3.71	0.52	0.6	0	1.15	1.4	0.3	1.03	2.59	0.34	1.08	0.93	4.2	0.81	0.29	0.69	0.5	0.92	2.01	0.82	4.82	2.16	1.18	1.79
C1orf116	7.57	6.38	0.42	4.02	19.96	5.35	6.55	16.83	16.74	8.63	7.75	5.82	12.73	6.21	13.72	6.37	6.72	5.53	11.54	14.47	4.28	15.3	9.81	4.74	4.62	11.45	14.55	14.99	6.31	9.6	20.45	22.18	25.86	5.01	13.98	14.92	11.78	12.71	23.57	13.07	35.07	24.39	11.49	23.52
PFKFB2	6.09	6.6	1.05	0.78	17.96	3.95	3.83	2.67	20.8	9.57	4.01	13.14	4.97	1.91	17.8	8.69	8.64	9.04	5.04	2.79	2.95	6.63	7.99	2.21	2.66	10.13	1.89	15.3	10.9	3.01	6.14	14.22	28.78	5.72	14.12	8.56	7.37	8.76	4.81	16.32	10.19	13.28	11.32	36.04
YOD1	1.59	1.67	0.31	0.15	2.85	0.16	1.56	1.27	3.63	2.63	0.64	1.39	0.98	0.56	2.52	1.77	1.7	0.59	0.59	0.27	0.07	1.43	1.7	0.42	0.76	0.2	0.11	1.68	0.5	1.39	0.51	1.35	1	0.86	2.82	0.32	0.19	1.46	0.95	0.28	0.99	1.19	1.38	1.07
C4BPB	16.1	9.9	1.12	4.18	4.51	5.96	8.42	18.96	8.05	10.33	3.63	15.25	8.03	2.24	7.8	6.62	4.06	13.15	5.75	1.26	6.53	5.98	10.03	6	9.17	12.81	4.98	19.38	2	8.37	98.92	9.09	4.65	3.01	15.99	28.41	2.98	2.85	5.02	10.5	1.34	7.24	7.75	0.29
C4BPA	2.71	2.2	0.56	0.78	3.92	1.75	0.73	6.92	5.35	1.49	1.25	56.6	6.52	1.19	4.46	1.02	0.41	6.54	1.36	0.4	1.8	12.67	8.2	0.89	10.59	9.29	0.41	42.87	1.16	2.3	9.17	10.75	2.63	2.81	7.1	10.65	2.33	0.1	0.66	7.7	0.48	4.82	5.26	0.36
CD55	65.25	59.64	75.56	26.48	65.77	73.37	29.45	52.31	50.53	133.06	34.62	67.69	43.05	40.37	29.96	32.34	40	19.67	52.37	32.52	28.19	60.4	67.24	44.88	38.64	52.42	10.34	63.84	42.56	49.1	182.52	74.62	37.96	29.51	84.31	36.61	25.01	24.07	45.14	50.91	56.29	32.62	26.17	11.06
CR2	0.69	0.1	0.03	0.1	0.62	0.49	0.45	0.12	0.92	16.71	0.31	0.26	0.42	0.12	0.34	1.98	0.28	0.08	2.56	1.01	11.63	0.32	0.61	0	3.34	0.79	0.04	0.31	0.31	0.43	0.24	2.33	0.91	0.19	1.05	0	0.02	0.14	0.34	1.23	0.09	1.76	0.05	0.2
CR1	0.54	0.1	0.66	0.03	0.13	0.24	0.06	0.19	0.47	1.54	0.22	0.07	0.08	0.15	0.38	0.57	0.19	0.25	0.48	0.39	0.59	0.13	0.42	0.3	0.34	0.39	0.1	0.1	0.16	1.05	0.77	0.61	0.07	0.36	1.94	0.05	0.4	0.36	0.51	0.76	0.14	0.42	0.04	0.08
CR1L	0.04	0	0.15	0	0.17	0	0.04	0.18	0.04	0.1	0	0	0.09	0.2	0.05	0	0.05	0.11	0.27	0.13	0.21	0.03	0	0.04	0.12	0	0	0	0	0	0.14	0	0.09	0.05	0	0	0	0	0.3	0.13	0.17	0.36	0	0.04
CD46	180.34	183.71	41.32	81.47	291.92	102.11	48.3	104.01	184.58	120.86	135.71	306.61	129.5	68.28	265.32	76.33	96.05	111.1	185.01	47.33	10.33	145.52	96.4	36.43	116.34	25.35	28.48	117.89	65.22	74.26	69.14	200.08	58.99	66.26	121.77	22.7	56.14	133.44	87.75	77.77	102.07	75.1	101.98	82.28
CD34	15.32	2.58	73.59	5.92	6.63	15.12	5.51	12.06	5.99	8.78	8.38	4.34	12.74	28.08	7.18	8.19	17.35	13.98	17.84	23.11	12.43	10.42	13.57	15.24	28.19	31.29	31.04	10.81	6.59	33.34	36.59	8.18	9.27	141.06	22.49	17.98	46.89	10.38	12.55	28.23	12.13	19.67	6.36	19.17
PLXNA2	3.67	2.5	3.61	1.69	8.3	1.86	3.77	4.24	7.85	4.14	2.67	3.65	5.25	2.3	7.52	6.69	5.5	2.58	3.16	4.54	5.13	8.57	6.25	4.18	3.92	10.54	8.48	10.61	5.99	3.39	8.26	6.24	8.66	6.8	7.98	6.68	5.75	7.59	8.61	9.76	12.06	11.93	7.95	24.76
CAMK1G	0.56	0.23	0.06	0.35	0.25	0.25	0	0.16	0.19	0.06	0.05	0.09	0.32	0.33	0.11	0.06	0.13	0.13	0	0.51	0.25	0.16	0.44	0.05	0.38	0.1	0.35	0.09	0.21	0.84	0.5	0	0.38	0.28	0.19	0.36	0.4	0	0.06	0.21	0.1	0.48	0.47	0.1
LAMB3	29.45	27.5	2.59	14.4	43.96	15.6	18.3	23.3	47	23.94	37.31	27.11	45.1	23.89	62	26.9	23.89	17.44	23.57	24.78	22.92	52.07	37.97	49.4	29.33	34.73	27.2	55.9	41.6	100.35	54.85	45.78	36.11	19	29.81	45.76	22.75	56.29	114.59	42.01	56.7	68.9	24.36	54.56
G0S2	51.76	27.56	46.71	125.73	32.22	23.59	74.35	51.81	47.11	189.06	45.13	70.39	78.4	21.8	20.49	8.05	12.56	33.47	25.26	25.41	13.79	13.29	26.18	42.78	21.83	16.39	8.54	44.5	31.46	108.33	24.35	19.36	32.95	503.18	179.49	5.2	46.88	21.1	81.24	35.52	17.42	16.52	22.09	8.95
HSD11B1	6.95	0.28	18.42	26.78	1.82	7.26	3.72	13.55	7.11	8.26	6.8	0.98	8.08	4.56	0.72	4.79	1.59	4.84	9.71	4.84	3.57	3.38	2.99	6.06	7.08	2.62	2.05	0.14	2.07	4.34	5	3.51	0.36	6.63	17.34	0.26	10.61	1.71	0.59	5.18	1.81	7.97	1.05	0.92
TRAF3IP3	5.15	2.49	4.04	2.25	4.43	7.43	3.48	4.89	6.6	11.59	3.91	3.45	3.21	4.26	5.41	10.63	5.3	2.65	11.6	7.82	8.32	3.51	4.22	4.11	6.13	2.91	1.38	5.03	2.45	2.64	6.09	7.22	2.8	3.69	6.54	1.56	2.65	2.81	2.74	5.82	1.82	4.95	3.84	2.24
C1orf74	3.14	3.81	2.1	1.85	4.05	1.09	1.65	3.34	5.77	3.16	2.62	3.18	3.14	4.28	5.85	1.8	1.38	1.83	3.3	5.8	3.06	5.6	2.91	1.81	2.38	4	3.21	5.27	3.59	4.31	3.06	5.63	5.52	3.69	4.27	1.72	3.58	3.6	4.91	2.81	6.08	5.43	4.46	2.18
IRF6	21.24	27.59	1.82	10.76	34.45	12.57	15.73	17.46	38.85	32.32	17.31	24.55	22.92	8.48	23.32	18.36	21	10.4	19.86	23.05	22.64	40.2	31.9	12.58	19.3	35.55	36.47	57.2	29.22	19.82	27.68	45.47	52.66	22.26	33.89	43.39	26.37	37.11	52.31	43.3	71.03	46.54	26.46	31.57
DIEXF	12.43	10.04	6.01	5.26	17.82	8.2	5.12	13.63	14.9	10.33	11.06	14.82	9.66	7.19	16.3	3.83	5.84	6.44	11.19	8.34	1.94	20.67	8.38	4.7	10.95	3.82	3.65	15.51	7.01	7.14	7.53	22.59	13.83	11.63	10.55	3.03	6.39	12.91	17.98	6.77	16.23	9.63	14.47	12.35
SYT14	0.02	0	0	0	0	0.12	0	0.08	0	0	0.03	0	0.05	0.02	0	0.03	0.03	0.03	0	0	0	0	0.05	0	0	0	0	0	0	0	0	0.04	0	0	0.06	0	0.02	0	0.06	0.03	0	0.02	0	0
SERTAD4	1.09	0.7	4.14	0.08	0.27	0.66	0.56	0.58	1.54	2	0.37	0.12	1.22	0.19	2.43	0.91	1.31	1.29	1.22	1.71	0.34	0.1	0.32	0.43	2.81	1.61	0.23	0.06	0.17	0.83	3.14	5.06	0	0.74	0.74	0.81	1.32	1.32	0.65	2.13	0.14	1.73	1.49	0.14
HHAT	1.51	0.94	1.47	0.2	0.52	0.63	0.48	1.01	1.3	1.61	0.28	0.55	1.65	0.36	2.48	0.96	1.38	0.55	1.51	1.09	1.04	0.73	1.03	1.1	1.26	1.84	0.4	0.94	0.07	0.6	1.47	3.36	0.79	0.93	0.74	1.24	1.76	0.72	0.62	2.88	2.96	2.2	0.2	1.52
KCNH1	0.02	0.05	0.4	0	0.07	0.14	0	0.15	0	0.18	0	0	0.1	0.04	0.15	0.05	0	0.06	0.06	0.16	0.14	0.02	0.07	0.05	0.05	0.02	0.02	0	0	0	0.05	0.16	0.1	0.15	0.11	0.18	0.02	0	0	0.02	0.16	0.15	0.05	0.05
AL590132.1	0	0	0	0	0	0	0	0	0	0	0	0	0	0	0	0	0	0	0	0	0	0	0	0	0	0	0	0	0	0	0	0	0	0	0	0	0	0	0	0	0	0	0	0
AC092017.3	0	0	0	0	0	0	0	0	0	0	0	0	0	0	0	0	0	0	0	0	0	0	0	0	0	0	0	0	0	0	0	0	0	0	0	0	0	0	0	0	0	0	0	0
RCOR3	5.67	9.46	10.1	7.43	12.36	6.4	7.01	13.04	12.02	14.87	11.6	11.15	10.08	4.62	13.97	12.51	10.86	7.35	9.64	4.52	2.96	7.53	5.43	3.78	7.62	4.82	3.04	6.24	4.34	7.23	6.11	14.35	6.16	6.26	8.45	2.84	3.31	10.65	5.24	5.92	5.46	8.25	9.08	8.98
TRAF5	6.43	8.18	11	14.56	26.11	6.25	5.15	11.69	12.68	18.78	35.71	31.69	17.75	12.03	19.66	6.15	14.77	21.92	20.35	4.78	0.74	7.53	7.2	4.79	10.17	2.15	3.7	5.21	4.23	7.44	5.02	20.76	3.33	6.63	15.56	1.32	5.82	23.15	8.37	5.76	12.99	5.09	9.69	2.99
RD3	0	0	0.43	0	0	0	0	0	0	0.28	0	0	0	0	0	0	0	0	0	0	0.37	0	0.12	0	0	0.24	0	0	0	0	0.14	0	0	0.13	0	0	0.12	0	0	0	0	0	0	0
SLC30A1	10.55	11.01	3.36	5.75	12.19	5	6.1	8.32	13.84	10.88	7.48	12.76	12.45	8.66	14.96	10.69	12.67	5.94	5.6	4.05	2.97	7.65	9.13	4.56	7.87	5.01	2.28	11.95	5.41	7.75	6.09	10.68	12.82	7.28	7.5	4.68	4.96	11.97	7.04	8.67	6.75	5.68	6.56	7.67
NEK2	23.52	18.17	1.24	5.69	37.13	8.88	6.2	26.25	16.77	11.88	11.92	22.86	16.74	16.08	25.19	2.59	3.89	10.54	17.62	6.89	1.37	24.83	14.11	3.86	7.11	3.71	4.4	15.28	5.56	7.38	3.34	6.69	16.54	10.46	15.59	2.22	3.64	18.84	14.74	3.43	6.3	10.51	32.14	11.09
LPGAT1	7.25	10.13	3.45	2.7	9.55	4.46	3.87	7.23	8.02	8.97	4.31	8.8	5.82	3.73	9.15	4.15	6.45	2.91	8.72	1.91	1.05	6.19	5.91	2.36	4.97	0.52	0.84	5.44	2.5	4.57	3.16	9.63	1.83	3.96	14.33	2.19	1.84	6.17	3.58	4.57	3.45	2.41	5.29	12.42
INTS7	10.6	11.54	4.84	5.98	18.17	8.52	3.59	9.13	14.49	8.73	7.9	13.82	6.68	8.74	17.69	3.48	4.38	9.4	11.28	6.92	2.42	16.62	8.87	4.28	10.35	5.75	4.42	16.26	9.2	7.45	6.27	13.92	15.31	7.88	12.16	3.94	7.17	11.86	18.51	5.88	11.12	9.36	12.5	8.87
DTL	6.5	4.87	0.58	1.26	10.83	3.15	1.76	5.01	7.86	4.85	3.48	6.97	3.8	4.16	16.8	0.52	1.45	3.29	6.86	2.95	0.66	11.86	5.75	1.58	4.16	2.36	4.52	11.24	4.89	3.04	3.43	6.13	11.2	4.27	9.13	1.59	4.41	6.6	14.2	3.01	8.23	4.86	8.05	8.45
PPP2R5A	40.89	40.8	29.78	15.89	42.33	23.21	27.19	45.06	46.28	47.84	27.91	46.14	29.74	18.26	45.81	42.92	37.36	24.81	43.4	18.96	9.17	35.43	27.67	9.6	31.24	13.71	4.26	25.54	14.83	22.16	26.85	58.57	24.65	50.58	34.88	8.91	13.02	33.95	18.47	26.57	18.33	22.28	38.28	25.58
TMEM206	8.3	4.73	2.83	4.93	8.78	7.75	2.11	11.45	7.28	9.48	6.24	11.88	8.12	11.22	9.77	2.95	5.36	4.26	8.7	9.5	1.83	14.83	8.12	4.68	4.75	3.44	4.61	13.45	10.34	10.74	8.67	10.57	18.86	7.9	6.6	3.7	10.35	5.63	8.19	4.36	12.2	6.17	6.39	10.35
NENF	147.86	68.52	188.68	77.35	83.22	94.16	42.83	185.25	77.56	74.55	51.38	38.11	142.72	134.97	84.69	65.12	53.57	95.08	90.75	102.67	89.07	153.02	61.49	103.17	75.62	73.69	108.21	125.29	91.53	66.1	98.45	63.41	155.61	108.92	45.93	70.69	78.01	66.69	75.84	86.13	132.52	172.89	98.13	97.72
ATF3	84.12	8	91.35	17.2	108.2	9.63	23.75	13.47	72.31	163.68	33.93	53.47	28.6	8.91	82.57	11.26	15.65	5.9	17.9	13.72	24.34	29.64	93.01	19.84	22.95	10.7	10.5	86.27	42.1	44.96	31.04	17.33	33.98	150.05	15.57	38.33	6.77	16.53	16.72	13.09	162.2	35.01	19.47	24.19
FAM71A	0	0	0	0	0	0	0	0	0	0	0	0	0	0	0.13	0	0	0	0.07	0	0	0	0	0.09	0	0	0	0	0	0	0	0	0	0.13	0	0	0	0	0	0	0	0	0	0
BATF3	15.53	4.57	13.54	6.09	6.64	10.62	5.03	5.44	4.11	9.88	6.56	3.1	6.83	14.88	5.14	5.7	4.86	6.02	9.33	8.03	6.84	6.71	5.41	6.63	11.18	3.56	5.17	2.99	3.31	6.62	5.41	2.57	1.84	10.05	9.69	1.21	6.26	4.16	5.18	7.31	6.04	7.16	1.53	17.42
NSL1	23.95	19.47	26.47	10.08	20.6	12.63	16.04	22.27	27.86	22.65	16.72	19.05	15.21	19.79	30.62	19.07	13.48	21.17	20.24	10.07	5.72	23.6	12.65	10.35	16.4	7.66	3.52	21.49	7.69	13.83	13.45	26.2	16.93	21.29	21.58	3.41	11.16	12.52	16.52	14.18	10.7	19.57	17.35	10.85
TATDN3	7.02	8.14	18.17	3.45	5.17	8.18	6.39	5.25	8.52	9.89	6.26	7.93	7.36	4.47	6.61	8.68	6.63	12.54	8.36	4.44	4.33	6.24	3.38	5.24	5.86	4.28	1.45	7.36	3.41	7.34	8.31	11.5	3.16	8.93	4.79	4.73	1.95	5.29	5.32	6.68	4	9.25	3.92	5.69
SPATA45	0.24	0	0.86	0	0.25	0	0.25	0.78	0	0.83	0.53	0.22	0	0.46	0	0.55	0	0	0.22	0	0	0.57	0	0.52	0.17	0	0	0	0	0	0.27	0	0	0	0.3	0	0	0	0	1.53	0	0	0.85	0.99
[truncated: 18,505 more rows]
